# Supplementary material for: Identification of a novel NAMPT inhibitor by CRISPR/Cas9 chemogenomic profiling in mammalian cells
Source: Sci Rep. 2017 Feb 16;7:42728. doi: 10.1038/srep42728 (PMC5311948; doi:10.1038/srep42728)
Supplement: Supplementary Table S1 [file srep42728-s2.xls]

## Sheet: Sheet1
gene_id	symbol	1000x_Day14 (15nM-LB-60-OF61-untreated).Q1	125x_Day14 (10nM-LB-60-OF61-untreated).Q1	250x_Day14 (10nM-LB-60-OF61-untreated).Q1	500x_Day14 (10nM-LB-60-OF61-untreated).Q1	1000x_Day14 (15nM-LB-60-OF61-untreated).RSA Down	125x_Day14 (10nM-LB-60-OF61-untreated).RSA Down	250x_Day14 (10nM-LB-60-OF61-untreated).RSA Down	500x_Day14 (10nM-LB-60-OF61-untreated).RSA Down	1000x_Day14 (15nM-LB-60-OF61-untreated).Q3	125x_Day14 (10nM-LB-60-OF61-untreated).Q3	250x_Day14 (10nM-LB-60-OF61-untreated).Q3	500x_Day14 (10nM-LB-60-OF61-untreated).Q3	1000x_Day14 (15nM-LB-60-OF61-untreated).RSA Up	125x_Day14 (10nM-LB-60-OF61-untreated).RSA Up	250x_Day14 (10nM-LB-60-OF61-untreated).RSA Up	500x_Day14 (10nM-LB-60-OF61-untreated).RSA Up
1	A1BG	-0.671048	0.027014	-0.431038	0.159517	-0.841135	-0.383805	-0.476485	-0.387862	0.377754	0.716303	0.22791	0.859629	-0.515561	-1.51595	-1.35421	-1.10251
2	A2M	-0.27371	-0.933623	-1.05575	-0.214157	-0.264818	-1.76828	-0.948595	-0.382715	0.991696	-0.280014	-0.113907	0.772946	-0.786258	-0.359563	-0.160044	-0.817721
9	NAT1	-0.540524	-0.836971	-1.01628	-0.495031	-0.467818	-0.562347	-1.39803	-0.330428	0.813876	0.517384	-0.449626	0.793573	-1.09363	-0.327655	-0.374349	-0.626787
10	NAT2	-0.461516	-0.702522	-0.494883	0.0923013	-1.14505	-0.946214	-0.628915	-0.281747	-0.296851	0.301175	0.489652	0.497453	-0.803453	-0.328383	-0.695265	-0.968108
12	SERPINA3	-0.816593	-0.24496	-0.970868	0.275315	-0.593547	-0.694233	-0.705772	-0.299042	0.114843	0.552971	0.977247	0.888349	-0.498249	-0.463999	-0.680927	-1.12111
13	AADAC	0.0208085	-0.00234762	-0.150348	0.19708	-0.229052	-0.292178	-0.164032	-0.438325	0.603909	0.763083	1.33941	1.20093	-0.834916	-1.08731	-1.16768	-1.22203
14	AAMP	-0.971332	-0.0664306	-2.30996	0.0305128	-0.700523	-0.538749	-1.8671	-0.0810796	1.10505	1.23463	0.505772	1.64316	-1.38329	-0.863878	-0.329919	-2.11479
15	AANAT	-1.07627	0.0164591	-1.50654	-1.82831	-1.24125	-0.245201	-1.09908	-1.45124	1.40964	1.42445	0.514775	0.0204941	-1.45732	-1.03564	-0.335328	-0.285909
16	AARS	-0.353589	-1.7249	1.01766	-1.97505	-0.626321	-1.32885	-2.57834	-1.60417	1.99729	1.69741	3.00964	1.54893	-1.58356	-1.6722	-3.39018	-1.39592
18	ABAT	-0.392871	-0.268949	-0.422533	-0.760959	-0.256007	-0.432001	-0.58682	-0.637966	1.95414	0.387144	1.08134	0.604121	-1.54235	-0.53982	-0.911895	-0.406041
19	ABCA1	-1.12921	0.0746013	-1.23606	-0.415103	-1.49346	-0.228288	-2.22201	-0.325306	-0.50019	1.25546	-0.875279	0.589344	-0.394317	-1.22554	-0.256208	-0.498758
20	ABCA2	-1.01156	-1.01699	-1.0164	0.094997	-1.30075	-0.738286	-0.679302	-0.0731538	-0.388783	-0.00888998	1.13084	1.32552	-0.313794	-0.144189	-0.808001	-1.18133
21	ABCA3	-0.560498	0.196593	0.445915	-2.21203	-0.836568	-0.144147	-0.141637	-2.52633	0.034436	2.44799	1.26583	0.191545	-0.250985	-2.00972	-1.62931	-0.158649
22	ABCB7	-0.667836	-1.43077	-0.627893	-0.958848	-1.08865	-1.06013	-0.39729	-0.648797	-0.260015	-0.211931	0.486346	0.693287	-0.54996	-0.237023	-0.31858	-0.455736
23	ABCF1	0.549369	-0.445185	-0.147853	-1.19823	-0.0662131	-0.562745	-0.772943	-0.89208	1.90642	0.147062	-0.0365605	0.521896	-1.58106	-0.314084	-0.561603	-0.840216
24	ABCA4	-0.0821386	0.464488	-0.681593	-0.562696	-0.242256	-0.489771	-0.50475	-0.358532	2.48253	1.48841	0.245788	1.47469	-2.05769	-1.42403	-0.495255	-1.13783
25	ABL1	-0.309528	0.0993591	-0.249727	-2.7231	-0.373981	-0.171853	-0.446829	-2.38358	0.376195	1.12667	0.805273	-0.398741	-0.636224	-1.13064	-0.827692	-0.0324652
26	AOC1	-1.50212	-1.19532	0.221392	-1.35533	-1.12043	-1.64394	-0.291971	-1.07425	0.627746	-0.0141019	0.682583	0.535065	-0.402322	-0.136891	-1.04403	-0.344905
27	ABL2	-0.549201	-0.249414	0.319802	-0.967236	-0.466241	-0.366846	-0.162467	-1.56992	0.502677	0.801051	1.66363	-0.544767	-0.492424	-0.892321	-1.46165	-0.10838
28	ABO	-0.148363	0.124195	-0.16895	-0.444993	-0.717049	-0.856923	-0.944853	-0.624277	0.195171	0.320886	0.214876	0.150931	-0.559444	-1.43925	-1.13648	-0.464194
29	ABR	-1.1395	-0.854896	-0.912181	-0.794897	-2.3575	-0.575704	-0.59777	-1.05188	-0.959908	0.718055	0.611637	0.0614516	-0.171066	-0.862157	-0.462483	-0.303536
30	ACAA1	0.14186	-0.397176	-2.12746	-0.88153	-0.107843	-0.583961	-1.68487	-0.586935	1.57329	2.62987	0.0290751	1.00688	-1.94405	-2.1993	-0.129635	-0.705646
31	ACACA	0.645618	0.347202	-0.35823	-1.76278	-0.247049	-0.339284	-1.66018	-1.38748	1.79542	0.977351	0.93757	0.921931	-1.94561	-1.22787	-0.648714	-0.63369
32	ACACB	-2.30009	-2.77294	0.279672	-0.639737	-2.1101	-3.21293	-0.0329793	-1.60682	-0.00817525	-0.685136	2.52733	-0.387643	-0.549403	-0.151066	-2.13634	-0.429116
33	ACADL	0.169882	0.238433	-0.989806	-0.558506	-0.265256	-0.148324	-1.69298	-0.679073	0.53309	1.2991	-0.17208	0.153864	-1.76064	-1.05575	-0.13893	-0.316181
34	ACADM	-0.147719	-1.70569	-0.27329	0.322536	-0.187283	-1.31102	-0.851296	-0.162845	1.14748	-0.310004	-0.0979355	1.11891	-0.797726	-0.249629	-0.988283	-1.86502
35	ACADS	-0.894306	-0.0626725	-0.988012	-0.00276343	-1.45602	-0.381618	-0.656699	-0.559023	0.214383	0.618658	0.233855	0.169934	-0.272212	-0.834381	-0.425066	-0.723708
36	ACADSB	-1.57877	-0.271228	-1.25564	-0.348355	-1.1868	-0.473734	-0.965402	-0.625665	0.0808621	0.529364	0.244967	0.0841805	-0.322661	-1.4163	-0.201664	-0.480121
37	ACADVL	-0.0240336	-0.0709408	0.568113	0.304622	-0.107473	-0.332939	-0.131083	-0.103777	1.90238	1.08945	0.858315	1.01302	-1.48802	-1.04762	-2.36573	-1.1693
38	ACAT1	0.317572	-1.02757	-1.05911	-0.558259	-0.505305	-0.80915	-1.45741	-1.19732	0.516727	0.640316	-0.13695	1.29976	-1.18142	-1.1235	-0.222939	-0.967106
39	ACAT2	-1.06909	-0.207483	-0.332727	-0.494727	-1.49088	-0.510521	-0.226025	-0.315117	-0.407991	0.478091	1.19073	1.25697	-0.108483	-0.498864	-0.863712	-0.944843
40	ASIC2	-0.464111	-0.188853	-0.146495	-0.450059	-1.32955	-0.91959	-0.520414	-0.738446	0.0628776	-0.0306363	1.05715	0.0824781	-0.346477	-0.850225	-0.746557	-0.313347
41	ASIC1	-0.181128	-0.291397	-0.0861304	-0.278142	-0.304071	-0.824046	-0.556415	-1.03261	1.54308	0.236359	0.147135	-0.136718	-1.15956	-0.866434	-0.629016	-0.438491
43	ACHE	-0.305541	-0.593739	0.167948	-0.475162	-0.59646	-0.532764	-1.22558	-0.303628	0.112145	2.74602	1.78706	0.518321	-1.48288	-2.32473	-1.43548	-0.53937
47	ACLY	-1.2723	-0.755853	0.35056	-0.420451	-3.26817	-2.05213	-0.626716	-0.295097	1.40055	1.94346	1.63846	0.805982	-1.06463	-1.50812	-1.25988	-0.790886
48	ACO1	-0.179784	-0.439634	-0.833029	-0.655885	-0.179166	-0.285118	-0.888612	-0.909417	1.33328	2.08385	0.224486	-0.0169319	-1.71781	-1.73224	-0.308598	-0.422389
49	ACR	-0.841137	-0.0155587	-0.247638	-0.696614	-0.922513	-0.319854	-0.181501	-0.750876	0.353139	0.443261	1.16907	0.711794	-0.425545	-0.826303	-1.05181	-0.787584
50	ACO2	5.64431	-1.12389	-1.19004	-0.0956531	-0.000515444	-0.794454	-1.28086	-0.37241	6.65338	0.462631	1.55713	0.930758	-14.4395	-0.559548	-1.18381	-0.754392
51	ACOX1	-1.04632	-0.830758	-1.07766	0.288746	-2.80595	-0.633742	-1.0418	-0.636407	-0.0432266	0.967959	-0.150469	0.62094	-0.238395	-1.33641	-0.383829	-1.14181
52	ACP1	-1.61662	-0.279511	-0.223388	0.724463	-1.22085	-0.528952	-0.477578	-0.161255	0.374434	0.989182	1.0865	0.878607	-0.246376	-0.665828	-0.770847	-1.91913
53	ACP2	0.388667	-0.961057	-1.18959	-1.98643	-0.179138	-1.13321	-1.20685	-1.61435	0.728527	-0.281466	-0.0194902	0.6804	-1.7095	-0.285533	-1.18866	-0.445724
54	ACP5	0.65236	-0.303365	-0.492519	-0.776331	-0.193143	-0.945758	-0.634371	-0.967185	0.688521	0.149757	0.234663	-0.17657	-1.76471	-0.414167	-0.491576	-0.479069
55	ACPP	-0.189972	-1.28343	-0.947774	-0.421977	-1.00124	-0.929868	-0.626431	-0.544898	0.164363	0.420089	1.5253	0.159325	-0.519888	-0.26945	-1.92167	-0.343807
56	ACRV1	-0.527016	-0.447574	-0.0187344	-0.26185	-0.786555	-0.584677	-0.468316	-0.283298	-0.0462997	0.440797	0.236842	1.14573	-0.54318	-0.535199	-1.29387	-0.830907
58	ACTA1	-0.473647	0.075204	-0.592155	-0.433786	-0.691438	-0.130857	-0.426337	-0.721378	0.140468	1.07558	0.285679	0.406822	-0.958102	-2.70022	-1.23277	-0.323723
59	ACTA2	-0.402058	-1.17001	-0.767283	0.140938	-0.274374	-1.31633	-0.602049	-0.203838	0.516919	0.267877	0.104818	0.654922	-0.59274	-0.189936	-0.265295	-0.918887
60	ACTB	0.104356	0.15316	0.127636	0.192565	-0.772974	-1.53131	-0.414464	-0.0519204	0.463514	0.665465	0.90444	1.57693	-1.43969	-0.928856	-0.901773	-1.4312
70	ACTC1	-0.972879	-0.29065	-0.130195	-0.682185	-0.842592	-0.497539	-0.132475	-0.437176	-0.0893899	1.23483	0.955721	0.842595	-0.319215	-1.1755	-1.25471	-1.04282
71	ACTG1	0.518439	-1.57692	-1.01303	-0.0128418	-0.079689	-1.19757	-0.742172	-0.712727	1.83138	0.631776	0.996267	0.377206	-2.58669	-0.707998	-0.696713	-0.710462
72	ACTG2	-1.85991	-0.737923	-0.100595	-0.551625	-1.43662	-1.11286	-0.438952	-0.806851	0.22229	-0.26853	0.536925	0.197593	-0.359849	-0.308796	-0.611814	-0.325551
81	ACTN4	-0.641669	-1.13399	-0.273697	-0.739331	-1.206	-0.891375	-0.1942	-0.85218	-0.33283	-0.122476	0.857403	0.92154	-0.410041	-0.247211	-0.826656	-0.633327
86	ACTL6A	-0.912333	-2.02295	-0.864559	-1.30299	-0.620534	-2.4523	-1.1029	-1.1765	1.81922	-1.00493	-0.0256671	1.47543	-1.75845	-1.31662	-0.378639	-1.13855
87	ACTN1	0.284206	-0.73499	0.054254	-1.65199	-0.413779	-1.04531	-0.379927	-1.3113	0.592482	0.717905	0.344359	1.81461	-1.12747	-0.485974	-1.16622	-1.46884
88	ACTN2	-0.165953	-0.0833389	-0.355909	0.271165	-0.961214	-0.201624	-0.786437	-0.288278	0.0183702	0.879045	0.299422	0.485986	-0.543245	-1.01635	-0.900248	-1.11411
90	ACVR1	-0.852281	-0.474738	0.391419	-0.594453	-0.766694	-0.89759	-0.48489	-0.411659	0.430869	0.0622426	0.440471	0.62879	-0.308992	-0.295936	-1.32174	-0.408919
91	ACVR1B	0.109836	0.272002	-0.881123	-1.31321	-0.3184	-0.84652	-1.08876	-1.41555	0.442931	0.366728	0.197371	0.495795	-1.2527	-1.10573	-0.365711	-0.319982
92	ACVR2A	-1.70136	-0.0852671	-0.324234	0.578143	-1.78462	-0.185742	-0.947968	-0.101251	0.735987	1.03053	0.155277	0.979147	-1.66124	-1.12744	-0.403815	-2.40334
93	ACVR2B	0.0149888	-1.98143	-2.94386	-0.364737	-0.366232	-1.62337	-2.497	-0.530694	0.68222	0.315084	0.307346	2.7759	-1.24065	-0.274624	-0.297847	-2.50004
94	ACVRL1	-0.46344	-0.709955	-0.277949	-0.651646	-0.504495	-0.757024	-0.387069	-0.415938	0.465824	0.314296	1.2703	1.37703	-0.669659	-0.301032	-0.926897	-1.04016
95	ACY1	-0.0268632	-0.206591	-0.0704827	-0.33731	-0.122761	-0.754237	-0.741181	-0.78177	1.5861	0.391091	1.16015	-0.043549	-1.18028	-0.499731	-1.02551	-1.17917
97	ACYP1	-0.591417	-0.117205	-0.171763	-0.104209	-0.728218	-0.404422	-0.296577	-0.186403	-0.000320842	0.756727	0.465914	0.695254	-0.234451	-0.746657	-0.537807	-0.849842
98	ACYP2	-1.14334	-0.760416	-0.283025	-0.57305	-1.93605	-0.739104	-1.04463	-0.693857	-0.74155	0.431549	0.00597874	0.0244235	-0.711006	-0.276208	-0.885405	-0.245069
100	ADA	-0.320188	-1.15574	0.834944	0.114278	-0.55139	-0.820572	-0.0161541	-0.0782115	1.03624	1.11595	1.84868	1.09409	-0.708277	-1.09089	-2.47912	-1.66654
101	ADAM8	-0.370594	0.202066	-0.51303	-0.87055	-0.32226	-0.098593	-0.325732	-1.00512	0.436906	1.0781	1.55989	0.304085	-0.432908	-1.57809	-1.26078	-0.211344
102	ADAM10	-0.663954	-0.225652	-1.46968	-0.975532	-1.29546	-0.379203	-1.09041	-1.36754	-0.386078	0.612396	0.0811951	-0.0937686	-0.201282	-0.948337	-0.194356	-0.225441
103	ADAR	-0.228141	-1.72635	-0.536401	-0.443928	-0.464943	-1.33085	-0.57322	-0.285335	0.542873	-0.166423	0.130781	1.32025	-1.10397	-0.935322	-1.02897	-0.985427
104	ADARB1	0.189969	-0.423851	-0.425983	-0.337238	-0.622906	-0.629812	-1.06531	-0.396395	0.494698	0.0831457	-0.0300176	0.748325	-1.15102	-0.783108	-0.330813	-0.605192
105	ADARB2	0.250989	-1.24119	-0.442235	-0.563491	-0.778529	-1.64064	-1.11625	-0.424639	1.12367	-0.446238	0.846168	0.469234	-1.07428	-0.059597	-0.749639	-0.365072
107	ADCY1	-0.502343	-1.15764	-0.538162	0.189014	-0.400018	-1.47302	-1.05013	-0.135544	0.510114	-0.485237	0.0221918	1.07303	-0.494681	-0.668165	-0.271179	-1.21371
108	ADCY2	-1.18534	-0.749137	-2.64658	-0.0695079	-1.24032	-1.15215	-2.20462	-0.446348	0.201439	-0.29363	0.244746	1.11179	-0.160991	-0.762574	-0.474664	-0.800677
109	ADCY3	0.198674	-0.373193	-0.0866151	-1.04273	-0.527533	-0.630838	-0.409262	-0.985137	0.780521	0.0822582	0.306796	0.0268913	-1.21865	-1.01131	-0.987992	-0.444425
111	ADCY5	0.29308	-0.755621	-1.1729	-0.648694	-0.266898	-0.86598	-0.841365	-0.747781	0.648136	0.26418	-0.0909645	0.363243	-1.29039	-0.188362	-0.300063	-0.474197
112	ADCY6	0.421164	-0.322221	0.411032	0.197123	-0.21141	-2.05477	-0.352331	-0.222243	0.852652	-0.117939	1.05531	0.783924	-1.3568	-0.433138	-1.35591	-1.00042
113	ADCY7	-0.270513	-0.729953	-0.606803	-0.641973	-0.216613	-1.54148	-1.2724	-1.07242	0.694548	-0.346501	-0.375567	-0.245261	-0.660518	-0.318052	-1.47668	-0.569429
114	ADCY8	0.303257	-0.506496	-0.594688	0.0798521	-0.333855	-0.568799	-0.511225	-0.306967	0.597808	0.444701	0.418851	0.669915	-1.15835	-0.643975	-0.487504	-1.2543
115	ADCY9	-0.942142	-0.760519	-0.245068	-0.570166	-1.12	-1.15629	-0.737277	-0.562284	-0.280381	-0.296048	-0.00819387	0.36227	-0.498086	-1.41868	-0.469009	-0.385684
116	ADCYAP1	0.0863695	0.166583	-1.00518	-0.987326	-0.509656	-0.39145	-1.95742	-0.96121	0.755274	0.618821	-0.394471	1.67091	-0.838756	-1.44175	-0.203911	-1.32791
117	ADCYAP1R1	-0.0258355	-1.89842	-0.425372	0.408856	-0.265398	-1.50101	-0.789774	-0.65182	0.554381	0.16917	-0.0508586	1.56163	-0.695661	-0.147238	-0.442061	-1.58335
118	ADD1	0.311643	-0.248517	-1.01736	-0.661908	-0.427915	-0.513384	-0.889015	-1.11308	0.582843	1.62266	1.17623	-0.0355631	-1.17157	-1.25997	-0.846798	-0.429572
119	ADD2	-0.661874	0.19442	-0.918742	-1.73921	-0.755511	-0.36754	-1.32332	-2.43529	1.98588	0.822512	-0.309289	-0.161786	-1.56893	-0.988524	-0.136094	-0.0522058
120	ADD3	-0.81162	-0.50838	-0.997119	-0.452844	-1.11163	-0.327655	-0.664075	-0.640823	-0.27494	1.14722	0.499059	0.766573	-0.26463	-1.13556	-0.393864	-0.511736
123	PLIN2	-0.369443	-0.909905	-0.329558	-0.431244	-0.390857	-0.617344	-0.785932	-0.421514	0.857211	1.44906	0.477512	0.296158	-0.567705	-1.05692	-0.943876	-0.547378
124	ADH1A	-0.272334	-0.381617	-0.171216	-0.400201	-0.507981	-1.48589	-0.620011	-0.962517	0.367273	0.000400955	0.088888	-0.0766225	-0.912041	-0.80516	-1.16598	-0.787648
125	ADH1B	-0.226156	-0.0970649	-0.118889	-0.829527	-0.506043	-0.287625	-0.509543	-0.883018	0.205042	0.556825	0.640591	0.488159	-0.711817	-1.11424	-1.09978	-0.315573
126	ADH1C	0.28481	-0.115277	0.0163886	0.172361	-0.177254	-0.679295	-0.361114	-0.348566	0.726138	-0.104438	0.262887	0.336377	-0.650496	-0.516076	-0.527438	-0.673273
127	ADH4	-1.58858	-0.693063	0.181484	0.000703848	-1.47621	-2.62503	-0.372651	-0.246601	-0.44529	0.388172	0.404853	1.34223	-0.156087	-0.355157	-0.982834	-1.26001
128	ADH5	-0.771599	0.0618425	0.107683	0.054314	-0.508571	-0.0878827	-0.602598	-0.192038	0.619874	1.11	0.41366	0.682214	-1.45602	-1.35916	-1.45641	-0.798834
130	ADH6	0.14303	-0.786851	-0.860304	0.0099023	-0.229821	-0.525028	-0.652451	-0.23145	0.733444	0.595472	0.318572	0.65769	-0.91647	-1.34312	-0.424867	-0.864305
131	ADH7	-0.43243	-0.0374147	0.0227073	-0.653038	-0.565831	-0.290723	-0.28668	-1.36298	0.232577	0.817553	0.481743	0.100376	-0.405125	-0.695491	-0.757227	-0.209451
132	ADK	0.317014	0.018642	0.256307	0.169379	-0.0970615	-0.923672	-0.140912	-0.382906	1.20712	0.285636	1.3611	0.77928	-1.62905	-1.22389	-1.46049	-0.960457
133	ADM	-0.531852	-0.797089	-1.20001	-0.816304	-0.339063	-0.812159	-1.18592	-1.08838	0.602669	1.21359	-0.0662321	0.333983	-0.851452	-0.845579	-0.293912	-0.655967
134	ADORA1	-0.429414	0.115202	-0.09939	-0.73311	-1.30148	-0.239716	-0.472991	-0.730298	-0.109485	1.21034	0.231915	0.524096	-0.596292	-1.03145	-0.741015	-0.337325
135	ADORA2A	0.266251	1.29132	-2.28815	0.528058	-0.445481	-0.0156792	-2.13471	-0.323414	1.73795	1.88286	-0.867721	1.04658	-1.3243	-2.95304	-0.0737677	-1.55052
136	ADORA2B	-0.482604	-0.108806	0.412503	0.462474	-0.66379	-0.766911	-0.139188	-0.342435	1.00766	0.666271	1.01862	1.78092	-0.73695	-0.599367	-1.36803	-1.43664
140	ADORA3	-0.266726	-0.699112	-1.59593	-1.05389	-0.295071	-1.02306	-1.78835	-1.39331	0.947189	1.05622	1.28261	0.178538	-0.635761	-0.718135	-0.937456	-0.259321
141	ADPRH	-0.539894	-0.375508	-0.104003	0.0592963	-0.528638	-0.399125	-0.500864	-0.326313	0.592494	1.10225	0.727048	1.0134	-0.391418	-0.754394	-0.812904	-0.994093
142	PARP1	0.638906	-1.12421	0.165169	-0.794804	-0.0414361	-2.13751	-0.584549	-2.72111	1.58655	-0.324131	0.687478	-0.645668	-1.86305	-0.306771	-0.957471	-0.321526
143	PARP4	-0.204304	0.564582	0.138746	-1.24012	-0.581005	-0.519135	-0.589189	-0.892892	0.127661	0.830122	0.344323	1.50696	-0.922021	-1.59981	-0.917707	-1.16825
146	ADRA1D	-1.34427	0.549454	-1.01263	-0.352978	-1.76506	-0.868883	-1.57811	-0.539608	-0.399977	0.847877	0.0240513	0.180679	-0.102752	-1.57123	-0.264629	-0.576505
147	ADRA1B	-1.65846	-0.91531	0.110989	-0.439435	-1.26063	-0.817581	-0.398767	-0.283006	-0.332528	-0.0695779	0.943669	0.534291	-0.108426	-0.566982	-0.876961	-0.797841
148	ADRA1A	0.190443	-0.449237	-0.114764	0.0630314	-0.39838	-0.973713	-1.14698	-1.18423	0.394014	0.00853794	0.0842316	0.833298	-1.16244	-0.329882	-1.17836	-0.810691
150	ADRA2A	-1.08788	-0.722122	-1.12601	-0.470734	-1.39347	-1.70685	-1.13416	-0.603787	0.57599	1.10862	-0.0712358	0.998783	-0.368458	-1.09787	-0.201028	-0.698888
151	ADRA2B	-0.514846	0.433343	-1.36123	-0.460246	-0.328936	-0.0689989	-1.24595	-0.294896	1.03645	1.8866	1.17828	1.65662	-1.09882	-1.83309	-1.77408	-1.35832
152	ADRA2C	0.690767	-0.924926	0.0762864	-0.592445	-1.03882	-0.895431	-1.03036	-0.644763	1.83828	0.00158833	0.852188	1.46953	-1.83626	-0.410187	-1.3989	-1.13308
153	ADRB1	-0.031479	0.0623611	-0.402372	-0.157767	-1.05145	-0.39305	-0.488038	-0.41342	0.24759	0.6904	0.400489	0.819965	-0.688767	-0.806725	-1.29215	-0.649164
154	ADRB2	-0.441172	-0.891478	-1.33327	0.025327	-0.652151	-1.60797	-1.27977	-0.278186	0.0921129	-0.560853	-0.318947	2.28145	-1.06988	-0.197282	-0.352035	-1.94686
155	ADRB3	-0.731148	-0.49858	-1.29282	-0.375175	-1.06159	-1.0292	-1.12793	-0.406992	-0.242541	0.283287	-0.284119	0.665674	-0.345231	-0.440435	-0.578105	-0.869184
156	ADRBK1	-0.423621	-0.530572	-0.812826	0.0823954	-0.962759	-0.593927	-1.19251	-0.538439	0.0376857	0.588303	0.176434	0.759699	-0.330926	-0.373451	-0.395888	-0.836328
157	ADRBK2	-0.111013	-0.273277	-0.188023	-0.590471	-0.428169	-1.13743	-0.881921	-1.93887	0.333362	0.146384	0.241143	-0.386574	-0.599438	-0.439044	-0.6251	-0.414946
158	ADSL	0.40547	-0.823627	-1.0158	-1.26108	-0.236054	-1.36149	-1.17204	-1.27862	0.869068	-0.421269	1.33623	-0.376936	-1.32973	-0.673146	-0.981478	-0.215936
159	ADSS	0.420976	-0.86494	0.166163	0.162629	-0.215312	-1.13668	-0.436865	-0.299176	0.804615	1.15914	0.561758	0.486899	-2.03152	-0.800192	-1.70649	-0.950406
160	AP2A1	-1.57308	-0.070664	-0.321314	-0.463282	-4.05992	-0.197051	-0.331437	-0.398975	-1.52603	2.35467	0.558844	1.00998	-0.195818	-1.9158	-0.556435	-1.02528
161	AP2A2	-2.19045	-1.76765	-0.317148	-0.174149	-1.75971	-1.37167	-1.11913	-0.391016	0.444106	0.580431	2.11181	0.333064	-0.420623	-0.574654	-1.71633	-0.532595
162	AP1B1	1.17237	-0.52969	0.153258	0.0125143	-0.23209	-0.50323	-0.195307	-0.595005	2.24556	0.920816	1.236	0.599962	-2.73506	-0.612587	-1.18344	-0.745506
163	AP2B1	-0.575716	-0.393969	-1.27263	-0.116802	-0.840325	-0.326486	-1.64671	-0.371434	0.660318	0.433191	0.752621	1.09728	-0.424261	-0.528585	-0.58997	-1.13312
164	AP1G1	2.19311	-0.802559	-1.29124	0.0832988	-0.014644	-0.625678	-0.905769	-0.337282	2.8179	0.128415	-0.0403378	1.86213	-6.57304	-0.241023	-0.21398	-1.51966
165	AEBP1	-0.908209	0.608922	-0.885725	-0.149522	-1.65123	-0.740412	-0.638154	-0.464136	-0.587123	1.74274	0.350453	0.643277	-0.258922	-1.71243	-0.398166	-0.557788
166	AES	-2.08764	-0.832745	-0.88851	-0.408526	-1.66387	-0.781751	-1.10246	-0.486403	0.586762	0.441356	-0.0297791	0.591604	-0.687644	-0.345275	-0.393443	-0.401512
167	CRISP1	-0.608233	-0.451307	-1.45068	-0.0259121	-0.658938	-0.655469	-2.67614	-0.30044	0.359006	0.0595608	-0.735254	0.804562	-0.238905	-0.583359	-0.146845	-0.852687
173	AFM	-1.00868	-0.71745	0.406408	0.0716458	-0.929367	-0.473806	-0.126164	-0.84652	0.0984858	0.684543	1.12107	0.330187	-0.197536	-0.641295	-2.07912	-0.822197
174	AFP	-0.281791	-0.0974291	-0.681042	-0.567339	-1.01109	-0.268977	-1.10629	-0.842369	-0.0300484	0.708048	0.0238181	0.215717	-0.437929	-1.14329	-0.240674	-0.247883
175	AGA	-0.125195	-0.650772	-1.43563	-0.513856	-0.284478	-0.688962	-1.58473	-0.776432	1.13859	0.0303042	-0.557791	0.394294	-0.789782	-0.205215	-0.139937	-0.600867
176	ACAN	-1.16297	-2.2144	0.0024465	-1.05275	-1.49064	-1.8117	-0.391619	-0.728507	0.621143	0.0841013	0.353307	0.885797	-0.398208	-0.116435	-0.731396	-0.603884
177	AGER	-0.31983	-0.655702	-1.55458	-0.513593	-0.378191	-0.832734	-1.33607	-0.829153	1.11421	0.923429	0.742611	0.230792	-1.13815	-0.614298	-0.494516	-0.46492
178	AGL	0.357888	-0.752732	-0.354708	-0.410315	-0.25404	-0.500042	-0.626556	-0.560161	0.552968	0.422651	0.555513	0.390727	-1.87302	-0.479642	-0.379457	-0.44505
181	AGRP	-0.125089	-1.20852	-0.517421	-0.734965	-0.643088	-1.36349	-0.388119	-1.84731	0.480351	0.93535	1.07949	-0.00171361	-0.583854	-0.622976	-1.08758	-0.91224
182	JAG1	-1.22981	-0.180574	-0.330881	-1.41274	-1.56662	-0.549635	-0.795947	-2.40285	0.0718785	0.727876	0.355421	-0.860315	-0.258024	-0.525191	-0.398582	-0.207516
183	AGT	-1.89662	-1.09379	-0.935652	-0.864889	-1.47281	-1.1722	-0.616914	-1.03105	-0.217738	0.49856	0.649127	0.530904	-0.620304	-0.410162	-0.426887	-0.342504
185	AGTR1	-0.0635274	-1.42567	-0.172301	-0.243825	-0.615678	-1.0546	-1.01714	-1.00581	0.6329	0.583547	-0.0472234	0.0378951	-0.936819	-0.370563	-0.537109	-0.466835
186	AGTR2	-0.091114	-1.05695	-0.936851	-0.218959	-0.18969	-1.05768	-0.61805	-0.460166	1.69447	-0.0134275	1.36841	0.746195	-1.27957	-0.406041	-1.01007	-0.707775
187	APLNR	0.0974287	-0.0819024	-0.755894	-0.508084	-0.600489	-0.350245	-0.648126	-0.351557	0.445865	0.794829	1.1977	0.492728	-1.44164	-0.732267	-0.863281	-1.0472
189	AGXT	-0.572885	-1.09345	-0.438136	0.217513	-0.795124	-1.48698	-1.05736	-0.402301	-0.05237	1.04149	0.0942405	0.669366	-0.415764	-0.753368	-0.323171	-1.3372
190	NR0B1	-0.689729	-0.557709	-0.617781	-0.472384	-0.932525	-0.667536	-2.01537	-0.408729	-0.153976	0.100572	-0.380205	0.310871	-0.558063	-0.306333	-0.226694	-0.495106
191	AHCY	-0.829864	-0.0681519	-0.685449	-0.787588	-0.961771	-0.357748	-1.07322	-1.23806	3.41163	0.385211	0.346828	0.0576659	-2.96569	-1.16377	-0.742172	-0.308553
196	AHR	-3.27099	-0.832789	-0.553749	-0.41044	-7.60022	-1.60766	-0.350214	-0.789906	-2.86871	-0.197386	0.578725	-0.0495657	-0.0203827	-0.193591	-0.835951	-0.339168
197	AHSG	-1.13384	-0.122756	-1.32297	-0.059057	-1.33615	-0.131129	-1.30812	-1.68288	0.117262	2.0428	0.0847369	0.379398	-0.541166	-2.05881	-0.130091	-0.655732
199	AIF1	-0.956865	-0.85299	0.344294	-0.572332	-2.35503	-0.859449	-0.333813	-0.956176	-0.288118	-0.100432	0.880123	0.163204	-0.108771	-0.310093	-1.38149	-0.245534
202	AIM1	-1.25216	-0.401212	-0.524263	-0.375789	-0.941037	-0.26282	-0.514662	-0.245972	0.178344	1.2075	1.67955	0.884906	-0.25303	-1.57422	-1.40405	-1.13087
203	AK1	-0.991692	0.597215	-0.103875	-0.861253	-0.683403	-0.414534	-0.643335	-1.1871	0.2141	1.09823	0.676588	0.268259	-0.679777	-1.65883	-1.56528	-0.197615
204	AK2	-2.19318	-0.631419	0.325827	-0.939104	-2.47712	-0.935893	-0.109223	-0.632561	-1.02118	0.26921	1.7496	1.12934	-0.0990572	-1.49128	-1.54449	-0.814806
205	AK4	-0.302279	-0.722014	-0.255801	-0.0543273	-0.83643	-0.54303	-0.765969	-0.767809	0.294965	0.28876	0.407813	-0.0325004	-0.832474	-1.88652	-0.592491	-0.662058
207	AKT1	0.48682	-0.541458	-0.397546	0.368954	-0.384018	-0.930422	-0.499635	-0.134547	1.19492	0.237611	1.46169	1.44639	-1.46795	-0.657995	-1.09603	-2.25029
208	AKT2	0.258748	0.10222	-0.420629	-0.0652745	-0.11632	-0.47208	-0.775496	-0.92052	0.938792	1.00453	0.78139	0.222308	-1.7405	-0.859098	-0.522874	-0.648313
210	ALAD	-3.67596	-0.302212	-0.798238	-1.94779	-3.15889	-0.210854	-0.85576	-3.21617	-1.31753	1.45606	0.928386	-0.789932	-0.818792	-1.68172	-0.640967	-0.0460499
211	ALAS1	-0.691367	0.731074	0.321058	-0.334817	-0.518412	-0.0611535	-0.434327	-0.786389	0.685714	2.4835	1.5087	0.355397	-0.731721	-2.64818	-1.2022	-0.393014
212	ALAS2	0.0116302	-0.222686	-0.173634	-0.959833	-0.63276	-0.257262	-0.487	-0.649628	0.369402	1.13528	0.799747	1.03326	-0.741494	-1.11336	-0.584368	-0.728793
213	ALB	-0.124158	-0.809311	-0.784081	-0.485027	-1.02173	-0.680796	-0.855985	-0.309539	0.213666	0.323745	0.210807	0.784333	-0.898464	-0.462636	-0.505134	-0.89636
214	ALCAM	0.0945421	0.248014	-0.0364445	-0.133195	-0.162872	-0.333703	-0.415756	-0.36203	1.66456	0.94109	0.299784	0.453229	-1.25288	-1.1197	-0.814446	-0.575399
215	ABCD1	-1.65917	-0.0176988	-1.06398	-1.56343	-2.72153	-0.176797	-1.18685	-2.19455	-1.14651	0.933407	-0.322053	-0.884668	-1.08957	-0.779498	-0.221817	-0.0561233
216	ALDH1A1	-0.268084	-0.913501	-0.497909	-0.239769	-0.215285	-1.05806	-1.21023	-0.362738	0.738743	-0.234233	0.13406	1.06603	-0.784041	-0.726837	-0.28642	-1.05717
217	ALDH2	0.00596716	-0.251604	0.241923	0.576469	-0.592719	-0.523281	-0.524912	-0.279823	0.679869	0.730449	0.680469	0.626049	-0.734427	-0.470909	-1.07485	-1.6408
218	ALDH3A1	-0.110056	0.70692	0.413734	0.0443988	-0.977591	-0.0805893	-0.290964	-0.517051	0.0917205	1.6104	0.912199	0.724833	-0.654881	-2.84325	-1.36061	-0.874268
219	ALDH1B1	-0.11485	-1.05882	-0.153773	-0.56595	-0.42917	-0.741894	-0.593038	-0.691256	0.738793	0.359951	0.112838	0.026598	-0.88126	-0.278065	-0.555544	-1.10828
220	ALDH1A3	-0.705236	-0.662455	-1.07275	-0.163649	-0.77227	-1.08692	-0.767383	-0.813355	0.760038	0.148388	0.1664	0.00687994	-0.522522	-0.229459	-0.393699	-0.550782
221	ALDH3B1	-0.525799	-0.272483	0.0790924	-0.0601771	-0.595855	-0.937806	-1.24378	-1.06167	0.112802	0.195407	0.141972	0.0659145	-0.527204	-0.915801	-1.37834	-1.23972
222	ALDH3B2	-0.0502492	-0.739187	-1.07967	-0.354532	-0.423291	-0.560534	-0.729846	-1.4726	0.298508	1.51957	0.108531	0.195886	-0.874167	-1.96162	-0.412357	-0.379393
223	ALDH9A1	-0.624673	-0.745239	-0.439956	-0.75853	-0.607004	-0.668742	-0.913106	-0.493259	0.102561	0.407499	-0.14146	0.523773	-0.451	-0.262281	-0.322011	-0.410866
224	ALDH3A2	-0.380268	-0.253913	0.27776	-2.46128	-0.714977	-0.466041	-0.222497	-2.52692	0.274666	0.777396	0.606504	-0.237036	-0.360377	-0.668525	-1.15088	-0.0573978
225	ABCD2	-1.05825	-0.738095	0.619544	-0.693209	-1.36561	-1.00251	-0.269985	-1.40856	-0.129446	-0.198389	1.16925	-0.421913	-0.19633	-0.170304	-1.73083	-0.192623
226	ALDOA	-1.35369	-0.942319	-0.610664	-0.546596	-1.2445	-1.10026	-0.385934	-0.67436	0.326456	-0.260736	1.38202	0.526831	-0.243599	-0.342545	-1.16699	-0.726825
229	ALDOB	-1.39956	-0.467229	-0.0134991	0.472211	-1.8191	-0.76755	-0.367238	-0.271392	0.3172	-0.0314703	0.361776	0.93165	-0.241377	-0.802412	-0.710369	-1.45543
230	ALDOC	-0.978497	0.669345	-0.53844	-1.54814	-1.04001	-0.0467494	-0.732683	-2.17519	-0.227916	3.8764	-0.00523771	-0.693491	-0.751445	-3.49952	-0.44039	-0.130986
231	AKR1B1	-1.95506	-0.85518	-0.492594	-0.204166	-1.52741	-0.575994	-0.520055	-0.320902	0.602164	0.202917	0.435838	0.62718	-0.560252	-0.332473	-0.429366	-1.1379
238	ALK	0.362456	0.088798	-1.0751	0.705053	-0.898024	-0.299258	-0.725362	-1.49128	0.746943	1.34367	1.13751	0.82565	-1.25856	-0.963474	-0.976915	-1.88291
239	ALOX12	0.3949	-0.257785	0.121767	-0.895383	-1.13117	-0.599881	-0.362008	-0.957026	0.954427	1.10794	0.368781	0.441064	-1.31209	-1.11664	-1.56857	-0.507063
240	ALOX5	-0.669871	-0.921117	-0.642413	-0.441843	-1.50157	-1.18798	-0.406874	-1.32806	-0.0176733	-0.275413	1.79665	0.0353435	-0.59355	-0.548826	-1.40584	-0.31827
241	ALOX5AP	-0.544479	-0.494879	-0.068692	-0.24533	-0.373982	-0.841849	-0.421337	-0.284421	0.421156	-0.087038	0.434496	0.492592	-0.591519	-0.324054	-0.697783	-0.673858
242	ALOX12B	-0.42121	-0.643975	-0.357638	0.0660033	-0.555157	-0.41896	-0.442116	-0.102164	0.605028	1.67676	1.16068	1.71594	-0.449818	-1.2569	-0.832381	-1.37167
246	ALOX15	0.0773147	0.491112	0.455065	-1.1367	-0.239462	-0.116379	-0.109518	-1.42037	1.12163	1.05682	1.3155	-0.169267	-1.18112	-1.46944	-2.36646	-0.848462
247	ALOX15B	-0.918677	-0.570937	-1.55285	0.0838266	-0.743613	-0.465675	-1.16385	-0.300249	0.991152	0.480886	0.136829	0.703488	-1.11568	-0.787259	-0.360178	-1.02027
248	ALPI	-1.42146	1.39788	-0.675517	-1.62742	-1.89876	-0.089254	-0.685895	-1.26073	-0.721428	1.69104	0.566996	-0.131587	-0.208752	-3.16298	-0.422659	-0.70388
249	ALPL	-0.285597	-0.0422384	-1.59568	-0.663221	-0.68149	-0.605971	-1.55231	-0.59038	0.381671	0.380386	-0.291266	0.418645	-0.868239	-0.674948	-0.119124	-0.336328
250	ALPP	-0.591501	-0.752065	-0.00672324	-0.602668	-0.871208	-1.40279	-0.407728	-0.737557	0.556155	-0.385713	0.561308	0.324498	-0.857792	-0.422162	-0.75623	-0.359003
251	ALPPL2	-0.323164	0.382117	-1.2923	-0.823396	-0.642084	-0.328487	-2.26972	-1.08449	0.49308	0.429757	-0.940741	0.241166	-0.403366	-1.28576	-0.270994	-0.181563
257	ALX3	-1.27388	-0.553214	0.874886	-1.13426	-1.06017	-1.11711	-0.533795	-1.69526	0.644037	0.726823	1.51943	1.24751	-0.815558	-0.468378	-2.2145	-0.948337
258	AMBN	-0.255369	-0.821279	-2.8023	0.0510753	-0.867349	-0.55081	-2.69565	-0.248749	0.197466	0.551726	0.860911	1.52049	-0.460311	-0.449442	-0.841506	-1.18151
259	AMBP	-1.72874	-0.761816	-0.340258	-0.564717	-1.32337	-0.506608	-0.535055	-0.9908	0.66318	1.43728	0.654762	0.682064	-0.427	-1.0473	-0.701307	-0.559548
262	AMD1	-1.58286	0.00353558	-0.674175	-2.00716	-1.19096	-0.419517	-1.16508	-1.63423	1.13864	0.900634	-0.307943	0.33629	-0.789994	-1.05773	-0.22366	-0.228091
265	AMELX	-0.670781	0.153671	-0.666272	-0.428219	-0.696602	-0.396787	-0.488892	-0.564841	0.0247987	0.910535	0.766343	0.325142	-0.198915	-1.63355	-0.738224	-0.32706
266	AMELY	-0.848686	0.282564	-0.394755	-0.709258	-1.27747	-1.03716	-0.488873	-0.458805	-0.375595	0.97821	1.24037	0.682503	-0.291282	-1.12155	-0.900436	-0.759969
267	AMFR	-1.1339	-1.28442	-0.281265	-0.678823	-1.44065	-1.06626	-0.5088	-0.510332	-0.470211	-0.239845	0.882646	0.882817	-0.29222	-0.418814	-0.60419	-0.601293
268	AMH	-0.159433	-1.79059	-0.328358	-0.595656	-0.629088	-1.90189	-0.310987	-0.810009	0.0831826	-0.714769	0.443376	0.639699	-0.877027	-0.14878	-0.521544	-0.998448
269	AMHR2	-2.03622	-0.167408	-0.142939	-1.31123	-1.60942	-0.202548	-0.35887	-0.985185	0.413967	0.706723	1.425	1.43866	-0.268183	-0.698699	-1.30604	-1.10224
270	AMPD1	-1.01468	-0.609848	-0.422224	-0.181934	-1.26569	-0.852508	-1.00654	-0.658122	-0.369693	0.211096	-0.205691	0.224637	-0.141234	-1.74105	-0.849913	-0.525522
271	AMPD2	-0.712109	-0.664701	0.0687448	-0.197486	-1.26283	-0.678808	-0.181276	-0.45373	0.304418	0.137396	1.3003	0.445008	-0.381807	-0.434174	-2.00263	-1.59402
272	AMPD3	-0.469181	-0.383533	-0.0538044	0.138136	-0.497888	-0.374907	-0.296999	-0.224024	0.213817	0.956571	1.05537	0.795747	-0.44231	-0.639577	-0.74454	-1.70294
273	AMPH	-0.150842	-1.16127	-0.930457	-0.771534	-0.394309	-1.24851	-0.612975	-0.767453	0.887753	1.52763	0.733527	-0.0322733	-1.1515	-1.12925	-0.487842	-0.598258
274	BIN1	-1.7029	-0.604097	-0.867353	0.323123	-1.29956	-0.391087	-0.83817	-0.115692	0.0201643	1.58812	0.149035	1.90548	-0.0960449	-2.20218	-0.142243	-1.56555
275	AMT	-1.3702	-0.160456	-0.158898	-0.338137	-1.88785	-0.453508	-0.617797	-0.342819	-0.569354	0.838474	0.372489	0.697601	-0.227973	-0.923993	-0.601371	-0.725974
276	AMY1A	0.214035	-0.621302	-0.771844	-2.27162	-0.501318	-1.37217	-1.53757	-1.89557	0.524236	-0.244973	-0.529941	-0.18861	-1.01838	-0.217993	-0.518389	-0.148677
277	AMY1B	0.214035	-0.621302	-0.771844	-2.27162	-0.501318	-1.37217	-1.53757	-1.89557	0.524236	-0.244973	-0.529941	-0.18861	-1.01838	-0.217993	-0.518389	-0.148677
278	AMY1C	0.214035	-0.621302	-0.771844	-2.27162	-0.501318	-1.37217	-1.53757	-1.89557	0.524236	-0.244973	-0.529941	-0.18861	-1.01838	-0.217993	-0.518389	-0.148677
279	AMY2A	-0.380944	-0.486101	-0.118912	-0.376829	-0.745591	-0.551241	-0.505016	-1.10422	0.485814	0.356626	0.572997	-0.041328	-0.792593	-0.734598	-0.939214	-0.777805
280	AMY2B	-0.398632	-0.605464	-0.156668	0.291408	-1.87769	-0.456152	-0.281408	-0.373625	1.19985	0.653505	0.607654	0.616916	-0.842636	-0.524695	-0.78903	-1.47713
283	ANG	0.356734	-0.308767	-0.307233	-0.545082	-0.24692	-0.283948	-0.236815	-0.630637	0.699761	0.523182	0.676107	0.0821491	-1.78678	-0.632683	-0.776584	-0.271949
284	ANGPT1	-0.66316	-1.00897	0.192906	0.276843	-0.918491	-1.49841	-0.296945	-0.189998	0.11104	-0.328105	0.906058	0.686669	-0.383577	-0.143438	-0.999824	-1.75115
285	ANGPT2	-0.649975	-0.591045	-0.904549	-0.145926	-1.4975	-0.415278	-1.15415	-0.298047	-0.502518	2.70122	0.198067	0.600723	-0.207643	-2.27403	-0.163305	-1.04379
286	ANK1	-0.497802	-0.242469	-0.776301	-0.384758	-0.318306	-0.547221	-1.54415	-0.759415	0.953411	0.163158	-0.378561	0.25199	-0.717909	-0.604454	-0.479157	-0.357748
287	ANK2	-0.497233	-1.22337	-0.55662	-1.39353	-0.616063	-0.877396	-0.62893	-1.03642	0.35724	0.695906	0.081232	0.891629	-0.58272	-1.25672	-0.531435	-0.728852
288	ANK3	-1.17819	-0.211364	-0.0294095	-0.833022	-1.67337	-0.196772	-0.241566	-1.53554	-0.598809	1.10937	0.682218	-0.520144	-0.321061	-1.37893	-1.17617	-0.182555
290	ANPEP	0.340361	-0.535039	-0.323729	-0.901059	-0.192072	-0.343681	-0.958679	-1.14076	0.918437	1.00226	0.934865	-0.290887	-1.22133	-1.10857	-0.646436	-0.463179
291	SLC25A4	-1.11467	-0.953589	-2.5568	-0.0487261	-1.5479	-1.01197	-2.11627	-0.211369	-0.475571	0.143805	0.319222	0.761338	-0.184541	-0.186418	-0.268153	-1.04679
292	SLC25A5	-3.65041	0.624394	0.461618	0.115149	-4.60393	-0.0875294	-0.151571	-0.360255	-1.56789	1.25264	0.791408	0.630673	-0.0147855	-2.85526	-1.6145	-0.881317
293	SLC25A6	-1.08572	-0.83099	-0.378347	-0.235797	-0.760929	-1.31803	-0.708679	-0.177258	1.79619	0.18877	0.0132661	2.38113	-1.38181	-1.02735	-0.751893	-2.06036
301	ANXA1	-0.363309	-0.364719	-0.300089	-1.82387	-0.548297	-0.598922	-0.206622	-1.44725	0.281637	0.525653	0.749621	-0.132526	-0.504744	-0.409197	-1.01095	-0.120337
302	ANXA2	-0.205984	0.261298	-0.584529	0.141507	-0.454285	-0.281022	-0.761697	-0.161801	1.06207	0.875003	0.0496531	1.2989	-0.729519	-1.0899	-1.03363	-0.966336
306	ANXA3	-0.868247	-0.383516	0.532483	0.223641	-0.584617	-0.466038	-0.0825627	-0.272507	0.650946	1.33327	1.07543	0.66336	-0.802116	-0.953725	-1.57052	-1.53364
307	ANXA4	-0.212219	-0.189924	0.483653	-0.239477	-0.65563	-0.518124	-0.187069	-0.740751	0.0598529	0.192825	0.789223	0.344518	-0.8849	-0.830767	-1.48545	-0.478628
308	ANXA5	-0.179238	-0.441253	-0.936931	-0.292901	-0.398442	-0.632799	-1.19612	-0.479691	0.600729	0.138425	0.495084	0.368289	-0.958348	-0.441626	-0.323372	-0.540481
309	ANXA6	-1.58813	-0.534467	-0.610518	-0.0487505	-1.1969	-0.638844	-0.385767	-0.443059	0.28127	0.426869	0.72069	0.632013	-0.255046	-0.341476	-1.80543	-0.668454
310	ANXA7	-0.465971	0.0921734	-0.227571	-1.16106	-0.915217	-0.192771	-0.754392	-1.24737	0.0448506	1.22328	2.49806	0.971195	-0.353927	-0.852811	-2.10547	-1.26365
311	ANXA11	-0.218761	0.381554	-1.65926	-0.692772	-1.00295	-0.212968	-1.2428	-0.722495	0.258286	0.644125	-0.0173314	0.00308536	-0.527324	-1.28424	-0.13019	-1.30421
312	ANXA13	-0.438194	-0.0702889	-1.30166	0.311732	-0.302002	-0.317061	-1.12021	-0.224778	1.34062	0.522446	0.194096	1.84307	-1.56271	-1.15891	-0.519251	-1.71302
313	AOAH	-0.445818	0.01072	-0.634806	0.177573	-1.01287	-0.64169	-0.996094	-0.205301	0.262701	0.4964	0.25219	1.33993	-0.466781	-0.742048	-0.219348	-1.00382
314	AOC2	-1.88676	-0.6128	-2.67935	0.0498998	-3.13857	-1.35987	-2.2399	-0.497539	-0.733016	0.825715	-0.122624	1.59018	-0.120286	-0.540275	-0.149653	-1.25066
316	AOX1	-1.12986	0.419828	0.0216254	-0.00739243	-1.35935	-0.283098	-0.390734	-0.81368	0.0640281	2.53443	0.330032	0.359487	-0.297487	-2.09919	-0.756104	-0.717963
317	APAF1	-2.65866	-0.904805	-0.636587	-0.211861	-2.20463	-0.613519	-0.705422	-0.390063	-0.486633	1.21064	0.131208	0.54805	-0.0449968	-1.71634	-0.340736	-0.495649
318	NUDT2	-0.352367	-0.134711	-0.801054	0.181802	-0.249368	-0.760958	-1.1293	-0.543468	0.56213	-0.026016	0.156386	0.407022	-0.783463	-0.889106	-0.393247	-0.977983
319	APOF	-1.18374	0.542537	-2.45808	-1.3644	-0.845065	-0.44188	-2.01875	-1.01111	0.302333	1.1022	-0.463618	-0.190636	-0.266854	-1.55911	-0.068807	-0.288652
320	APBA1	-1.46352	-0.51363	-0.821421	-0.541341	-1.08603	-0.690922	-1.47907	-0.605312	0.550054	0.814888	-0.356045	0.377239	-0.351597	-0.980007	-0.453516	-0.739207
321	APBA2	-0.288603	0.212156	-0.098773	-0.273984	-0.791986	-0.506139	-0.56216	-0.776334	0.10171	0.642814	0.141592	-0.0390389	-1.0175	-1.01489	-0.614193	-0.441795
322	APBB1	-2.34414	0.379087	-1.51105	-0.922978	-1.91008	-0.294825	-1.44617	-0.619543	0.306103	0.869177	-0.42017	1.8973	-0.209659	-1.27984	-0.19098	-1.55647
323	APBB2	-1.27005	-0.636067	-1.26729	0.049043	-0.917292	-0.741773	-0.885004	-0.261297	0.284035	0.466803	-0.00803843	0.889388	-0.289628	-0.536009	-0.274367	-0.79166
324	APC	0.26808	-1.09547	-0.369945	-0.837683	-0.298205	-1.44303	-0.772194	-1.15228	0.592365	-0.297168	-0.0358987	0.191825	-1.65164	-0.135569	-0.369657	-0.643
325	APCS	-0.0629847	0.738132	0.130151	-2.41985	-0.59947	-0.116334	-0.52653	-2.05947	0.499119	0.943026	1.43656	0.287235	-1.08339	-1.91308	-1.07311	-0.438236
326	AIRE	-1.26441	-0.412029	-1.0248	-0.828247	-1.42619	-0.773285	-0.686007	-0.545873	0.987119	0.269656	2.30696	1.02864	-0.667722	-0.424998	-1.90982	-0.724412
327	APEH	-0.710783	0.0691688	-0.831222	-1.31471	-0.543284	-1.283	-0.68657	-1.13365	1.71297	0.660184	0.0850473	-0.286497	-1.29855	-1.40405	-0.474051	-0.281507
328	APEX1	-1.1021	-1.54876	-0.549443	0.678507	-0.949477	-1.17371	-0.761992	-0.378165	1.45275	0.289997	0.0279544	0.952812	-1.06086	-0.200815	-0.467998	-1.83066
329	BIRC2	-0.0204041	-0.911423	-0.785517	-0.587231	-0.141411	-2.32198	-1.11821	-1.19836	1.04919	-0.427022	-0.277559	-0.0459908	-1.0753	-0.248051	-0.424947	-0.238552
330	BIRC3	0.188909	-0.242416	-0.888903	-0.906858	-0.0900075	-0.8896	-1.22743	-2.14301	2.22384	0.15221	-0.106559	-0.858889	-1.79758	-0.466477	-0.425921	-0.208058
331	XIAP	-0.0778961	-0.73866	-1.49547	0.0379009	-0.653931	-0.576423	-1.08752	-0.392362	0.57636	0.805649	-0.253066	0.331385	-0.634564	-0.97391	-0.406562	-1.17582
332	BIRC5	-0.0407814	-1.21689	0.223862	0.897395	-0.315717	-1.83588	-0.3623	-0.196378	0.594509	-0.680193	0.36837	1.69091	-1.41703	-1.98883	-1.04742	-3.03778
333	APLP1	-1.18723	-0.341591	-0.184749	-1.37435	-1.58949	-0.557646	-0.439543	-1.01992	-0.183451	0.435669	0.678253	0.577796	-0.0665183	-0.936219	-0.526008	-0.682384
334	APLP2	-0.202488	-0.207708	0.315103	-0.200959	-0.653203	-0.252417	-0.134846	-0.928769	0.230463	1.13406	1.03555	-0.00258008	-0.827119	-0.77995	-2.07345	-0.723096
335	APOA1	-0.869357	-0.49704	-1.1389	-0.502322	-1.22676	-0.829703	-1.24106	-0.604648	-0.345907	-0.0787504	0.184995	0.858474	-0.130576	-0.282667	-0.544658	-0.581381
336	APOA2	-0.413293	-1.00777	-0.717912	0.307879	-1.15636	-1.69005	-0.640462	-0.640912	-0.24486	-0.109933	0.566841	0.859411	-0.337168	-0.215004	-0.535784	-1.17434
337	APOA4	-1.43835	-0.61104	-0.905688	-0.614601	-1.06376	-0.819593	-1.05698	-0.391402	0.292541	0.831444	-0.179942	0.551335	-0.233235	-1.36508	-0.181678	-1.58776
338	APOB	0.0679218	-0.421121	-0.896105	-0.439987	-0.467948	-0.449017	-0.975816	-0.571072	0.24694	0.77728	-0.186095	0.675257	-1.4612	-0.835266	-0.130643	-0.442099
339	APOBEC1	-0.217465	-0.303678	-0.00283101	0.208552	-1.03742	-0.67072	-0.559138	-0.477084	0.208707	0.276112	0.144162	0.585281	-0.676685	-0.797908	-0.967449	-1.72969
341	APOC1	-0.185818	-0.431399	-0.428423	0.0189934	-1.06051	-0.648437	-0.303638	-0.416877	0.39102	0.203696	0.740017	0.301273	-0.523803	-0.323034	-0.503066	-1.1098
343	AQP8	-0.124385	-0.956828	-0.768809	-0.0660448	-0.817198	-0.656826	-1.00938	-0.344821	0.414319	0.400825	0.349538	1.27671	-1.07584	-0.391058	-1.1765	-0.946286
344	APOC2	-0.452531	-0.170721	-0.774677	0.120067	-0.817881	-0.539672	-0.615293	-0.0600432	0.00140354	0.170419	0.287052	2.06561	-0.551469	-1.00043	-0.525062	-2.13125
345	APOC3	-0.57085	-0.0783046	0.245935	-0.751943	-0.931369	-0.418494	-0.427204	-0.974193	-0.153045	0.803974	0.826547	-0.181621	-0.633136	-1.05656	-1.08189	-0.270224
346	APOC4	-0.651628	-0.434578	0.207397	0.208	-1.01196	-1.21925	-0.886849	-0.31694	-0.137405	-0.0959776	0.34091	0.478491	-0.513124	-0.822677	-1.02265	-1.3431
347	APOD	0.0317781	0.288182	-1.06121	-0.533517	-0.399122	-0.301032	-1.36138	-0.339714	1.74547	0.819146	1.25981	0.860242	-1.33227	-1.1316	-0.917609	-1.09196
348	APOE	0.0710223	-0.290119	0.453084	0.0434928	-0.206441	-0.324816	-0.0426069	-0.179787	1.23892	0.85049	1.87142	1.59084	-0.984335	-1.1491	-1.4775	-1.27445
350	APOH	-0.055789	-0.38354	-0.270472	-0.333615	-0.349442	-0.317098	-0.541956	-0.52938	0.394748	0.699119	0.160157	0.613841	-0.659638	-0.629791	-0.58661	-0.58293
351	APP	-0.518012	0.0857403	-0.0244732	-0.293715	-1.45177	-0.192797	-0.58483	-0.506504	-0.239557	1.1415	0.132493	0.400102	-0.342706	-1.61248	-0.702699	-0.425361
353	APRT	-0.213077	-1.38952	0.238764	-0.459012	-1.23354	-1.22644	-0.23549	-0.294206	1.10354	0.898364	1.66226	1.60147	-0.763966	-0.817976	-1.27945	-1.26234
354	KLK3	-0.383188	-0.37855	-1.44212	-1.13855	-0.560742	-0.446394	-1.04094	-1.2183	0.148067	0.476802	1.27948	0.149025	-0.9049	-0.644829	-0.93445	-0.365654
355	FAS	-1.57412	-0.235106	-1.50048	-0.733982	-2.31356	-1.1699	-1.094	-0.47457	-0.413723	0.894392	0.556401	1.36144	-0.0392092	-0.972501	-0.558141	-1.02517
356	FASLG	-0.0681873	-0.460259	-1.38871	-0.162196	-0.460942	-0.882784	-1.06316	-1.29043	0.570309	-0.116709	-0.0495817	-0.00190888	-0.904602	-0.540852	-0.159086	-0.699884
357	SHROOM2	-0.881873	0.0812064	-1.65746	-1.59839	-0.809124	-0.613198	-1.81077	-1.23235	0.011557	0.594247	0.0264326	0.154117	-0.307107	-0.830936	-0.0985439	-0.327658
358	AQP1	-0.192249	0.33095	-0.575262	-0.31534	-0.549277	-0.391955	-0.370796	-0.866705	0.159576	0.729567	0.356819	-0.106691	-0.966522	-1.5474	-0.574873	-0.514644
359	AQP2	-0.954887	-0.349114	-0.623852	-0.374121	-2.13584	-1.32226	-0.616083	-0.245066	-0.426829	0.442918	0.179881	1.06161	-0.109321	-0.437281	-0.360258	-0.753895
360	AQP3	0.468694	-0.34668	-1.12489	-1.19547	-0.331167	-1.1506	-1.72091	-0.853398	1.1113	-0.220795	-0.636219	0.0291118	-1.43644	-0.693975	-0.282223	-0.272103
361	AQP4	0.660349	-0.991414	-0.371842	-0.0907915	-0.149003	-1.51407	-0.369046	-0.119001	1.24544	-0.262093	0.359341	1.19175	-1.7781	-0.268315	-0.669336	-1.07535
362	AQP5	-1.03073	-0.154486	-1.38828	-0.849337	-1.49483	-0.816763	-1.22154	-1.12715	0.422925	0.210774	0.47628	-0.281884	-0.367684	-0.551176	-0.386395	-0.468056
363	AQP6	1.02326	-1.63272	-0.85438	-2.16035	-0.0827289	-1.26638	-0.657551	-1.78857	1.9884	0.711758	0.430113	0.0848133	-2.60711	-1.93365	-0.539826	-0.117514
364	AQP7	-0.856512	0.0243644	-1.00662	0.201421	-1.66977	-0.758518	-0.6722	-0.72726	1.19572	0.166132	0.404575	0.572815	-0.839412	-1.5064	-0.594669	-1.00785
366	AQP9	-0.689508	-0.458545	0.0539249	-0.848746	-1.62485	-0.295717	-0.119791	-1.54248	-0.331264	1.11892	1.53244	-0.0231231	-0.190821	-1.52025	-1.16124	-0.455451
367	AR	-0.860091	-0.97006	-0.63634	-0.178956	-0.692011	-0.667414	-0.484836	-0.37758	1.656	0.166798	1.44965	0.388948	-1.24469	-0.188066	-1.08527	-0.762941
368	ABCC6	-0.468908	-0.929988	-1.0119	-0.167615	-0.709869	-1.28772	-1.41325	-0.359121	0.647675	-0.102639	-0.45818	0.743549	-0.80841	-0.228288	-0.132081	-0.662599
369	ARAF	-0.889136	-0.151747	-0.345357	0.442674	-1.42036	-0.428488	-1.19812	-0.27905	-0.225508	0.419416	0.0978283	0.755702	-0.19131	-0.553884	-0.878197	-1.74335
372	ARCN1	1.05329	-0.276151	-0.297488	-0.193877	-0.0752948	-0.19785	-0.327647	-0.571988	1.50794	2.17913	0.677404	0.229155	-2.51124	-3.31391	-0.671262	-0.881288
373	TRIM23	-0.664402	0.751072	0.533283	-0.494706	-0.652104	-0.105727	-0.225297	-0.34906	0.0632189	2.0134	1.26377	0.39375	-0.727582	-2.38428	-2.23312	-0.640445
374	AREG	-0.223585	-0.173866	-0.907518	-0.497153	-0.295525	-0.450558	-0.594533	-1.00237	1.34661	0.676787	0.614705	0.221383	-1.06468	-0.53185	-0.788383	-0.681306
375	ARF1	3.15082	-0.363123	-0.557764	0.0314943	-0.00325873	-0.339037	-0.852513	-0.548941	3.91708	1.12088	0.36077	0.748834	-6.80656	-0.769156	-0.660439	-0.770438
377	ARF3	0.147326	-0.754333	0.526137	-0.478773	-0.819333	-1.35166	-0.309573	-0.879356	0.806552	0.230171	0.702236	0.195259	-0.964801	-0.249366	-1.55882	-0.415255
378	ARF4	-1.03185	-0.699109	-0.286414	-0.534926	-1.36955	-0.940788	-0.227507	-0.595372	-0.430201	-0.0327065	0.89869	0.112476	-0.432528	-0.199078	-0.777571	-0.482255
379	ARL4D	0.0261002	-0.472105	-0.242177	-0.0249455	-0.854793	-0.993926	-0.239352	-0.262302	0.34086	-0.193274	0.571887	0.532635	-0.879344	-0.403378	-0.972173	-1.3188
381	ARF5	-0.201785	-2.08537	0.270303	-1.37285	-0.215364	-1.68301	-0.124751	-1.44636	1.22202	0.194432	0.980074	0.618563	-0.860552	-1.61432	-1.28462	-0.40239
382	ARF6	-0.757264	1.282	-0.713099	-1.32873	-0.535076	-0.0449973	-0.455341	-1.47521	0.880856	2.31179	0.327247	-0.491536	-1.19983	-2.93211	-0.578522	-0.311728
383	ARG1	-1.17526	-1.39408	-0.152784	-1.02771	-0.873732	-1.41888	-0.32388	-1.52835	0.507123	-0.387281	0.422399	-0.521334	-0.322811	-0.0499538	-0.930386	-0.336519
384	ARG2	-0.424889	-0.607781	-0.567331	-1.5483	-0.273811	-1.09811	-0.657836	-1.18381	1.28492	-0.0394303	0.0556598	0.266714	-0.913603	-0.330373	-0.431029	-0.192649
387	RHOA	2.21332	-1.11611	-0.489851	-0.712213	-0.00541828	-1.16919	-0.609628	-0.604773	3.14425	0.323289	0.441547	0.471446	-5.2255	-0.25808	-0.407775	-0.540842
388	RHOB	-0.0579311	0.260993	-0.0879486	-0.403634	-1.20546	-0.181673	-0.160851	-1.32125	0.134386	1.40605	0.867618	-0.0713355	-0.657208	-1.14366	-0.844341	-0.344289
389	RHOC	0.529897	-0.614518	-0.494305	-0.900411	-0.216005	-0.689544	-0.686896	-0.950398	0.634102	1.55863	1.09511	0.12165	-1.54517	-1.30421	-1.21668	-0.206022
390	RND3	-0.804526	0.363323	0.221719	-0.442365	-1.84605	-0.145016	-0.780354	-0.523916	-0.381347	1.22593	0.451231	0.181125	-0.150051	-1.25313	-1.04456	-0.625506
391	RHOG	-0.271232	-1.72205	1.20997	-0.982342	-0.192147	-1.32581	-0.181086	-0.987313	0.809777	0.671643	1.40939	-0.190236	-0.924772	-0.574997	-2.8588	-0.98933
392	ARHGAP1	-0.936235	-1.16462	0.280647	0.340155	-2.09003	-2.42295	-0.436464	-0.565352	-0.55458	-0.990007	0.90007	0.730227	-0.180439	-0.13228	-1.13694	-1.22627
393	ARHGAP4	-1.38805	-1.1423	-0.465755	0.0137151	-1.01963	-0.810407	-0.612626	-0.149148	0.69704	0.873988	0.925622	2.0843	-0.451029	-0.576103	-0.638313	-1.74524
394	ARHGAP5	-0.100205	-1.38602	-0.488768	-0.253091	-0.552074	-1.01947	-0.63236	-0.333766	0.734068	0.37476	0.33396	0.414241	-0.752048	-0.244606	-0.395631	-0.873382
395	ARHGAP6	0.00325217	-2.38409	-1.35648	0.123505	-0.384695	-1.99334	-1.08475	-0.485476	0.554806	0.250506	0.657895	0.726621	-1.16304	-0.652164	-0.433701	-1.51186
396	ARHGDIA	0.219616	-1.5148	-0.351565	-0.734338	-0.175022	-1.81065	-0.353931	-1.62749	1.64996	-0.667243	0.654928	-0.217661	-2.26094	-0.161255	-0.572354	-0.373764
397	ARHGDIB	-0.744597	-0.532087	0.386115	-0.417787	-0.647047	-0.761661	-0.117937	-0.502735	0.706253	1.0859	1.36568	0.690615	-0.511626	-0.740869	-1.69429	-1.57207
398	ARHGDIG	-0.737762	-0.384215	-0.421723	-0.456116	-0.976974	-1.04335	-1.00773	-0.548128	0.312659	0.609407	0.035758	0.763818	-0.6272	-0.859645	-0.439789	-0.659021
399	RHOH	-1.18236	0.161674	-0.0660631	-1.22457	-1.54747	-0.322356	-0.285682	-0.889392	-0.302101	0.880113	1.00051	-0.123086	-0.0991407	-1.02483	-0.939698	-0.235665
400	ARL1	-0.975461	-0.98088	-0.867444	0.168758	-0.963961	-0.676503	-0.574703	-0.42903	0.0189303	0.237258	0.444104	0.891963	-0.162793	-0.308488	-0.416961	-0.958996
401	PHOX2A	-1.82277	-0.197699	-1.70905	-1.79572	-1.40585	-0.43512	-1.28727	-1.41895	1.51512	1.07416	0.761576	0.334003	-1.11868	-0.731573	-0.508059	-0.227137
402	ARL2	-1.62438	-0.47976	0.285442	0.557432	-1.22816	-0.947959	-1.26695	-0.390876	1.66895	0.167972	2.49607	1.54161	-1.71118	-0.292854	-3.17486	-1.60594
403	ARL3	0.354295	0.406275	0.195732	-0.700346	-0.139263	-0.134223	-0.248888	-1.064	0.849213	0.872761	0.552796	0.24744	-1.25781	-1.92728	-1.62695	-0.352553
405	ARNT	-2.99231	-0.416281	-1.5995	-1.00274	-4.82226	-0.548093	-1.18257	-1.28693	-2.21931	0.45252	0.443463	-0.381847	-0.0101142	-0.631106	-0.291407	-0.607284
406	ARNTL	-0.171831	0.154294	-0.920039	-0.66468	-0.398837	-0.422759	-0.798801	-0.425358	0.79328	0.444346	-0.0585029	1.05302	-1.02605	-0.930719	-0.314935	-0.906591
407	ARR3	-0.166819	-0.900227	-0.117982	-0.917105	-0.272632	-1.09857	-1.059	-0.667449	0.519864	0.593533	0.250812	0.047416	-0.854272	-0.376991	-0.592353	-1.24164
408	ARRB1	-0.43628	0.11843	-0.155482	-0.0876587	-0.604515	-0.856367	-0.836654	-0.53952	0.135793	0.237368	0.109847	0.472603	-1.04431	-1.56751	-0.553805	-0.623824
409	ARRB2	-0.790976	-0.790406	-0.841437	-0.105387	-0.523631	-0.695191	-0.782242	-0.467765	0.449635	0.0251716	-0.0277543	0.754826	-0.478984	-0.425778	-0.62536	-1.23152
410	ARSA	-0.665705	-0.550332	-0.14108	-1.1624	-0.889311	-0.516694	-0.582563	-0.822916	0.962106	0.631403	0.122024	0.331327	-0.647395	-0.40259	-0.568503	-0.273005
411	ARSB	-1.65454	-0.753386	-1.63428	0.0412123	-1.25733	-0.85748	-1.77512	-0.369039	1.62437	0.305999	-0.666525	1.04712	-1.21612	-0.414975	-0.304497	-1.13814
412	STS	-1.02281	0.104071	-0.844403	0.303632	-0.709062	-0.438549	-0.745912	-1.2531	0.724552	1.21622	0.567332	1.58697	-0.493896	-0.861523	-0.470435	-1.46661
414	ARSD	0.289738	-0.372104	-0.138039	-0.372477	-1.00625	-0.505978	-1.23201	-0.824513	0.894119	0.205152	0.347679	0.0576758	-1.13538	-0.450198	-0.571395	-0.42354
415	ARSE	-1.01629	-0.665206	-0.679222	-1.85471	-1.99534	-0.475327	-2.43194	-1.47608	-0.477506	0.451487	-0.472842	1.58499	-0.200746	-0.376994	-0.330728	-1.2452
416	ARSF	-0.141268	-0.972259	-0.180029	-0.156245	-0.251872	-1.18381	-0.284851	-0.637193	1.32842	-0.314155	0.715063	0.606451	-0.949969	-0.230866	-0.818247	-0.750619
417	ART1	-1.19032	-0.119155	-1.62272	-0.643943	-1.91877	-0.254346	-2.20907	-0.825108	-0.732307	1.27102	0.448276	0.0826905	-0.232192	-0.896024	-0.376885	-0.58526
419	ART3	-0.861714	-0.107791	-0.445012	-0.564464	-1.30352	-0.570762	-1.19604	-0.817653	-0.115815	0.974752	0.151427	-0.0144225	-0.458655	-0.653801	-0.318602	-0.253547
420	ART4	-0.972652	-0.680265	-0.78059	-0.89457	-0.705577	-0.446607	-1.24047	-1.07929	0.21294	0.904639	-0.201288	-0.249085	-0.165758	-0.667806	-0.181297	-0.1766
421	ARVCF	-1.41454	0.464561	0.019081	0.156676	-1.73159	-0.461353	-0.254126	-0.402109	-0.630387	0.789637	0.888184	0.987008	-0.375019	-1.84339	-1.07928	-0.942215
427	ASAH1	-0.242871	-0.638262	-0.953331	-0.79024	-0.667523	-0.537951	-0.661572	-0.941011	0.0493511	0.211634	0.315345	-0.158588	-0.694934	-0.464833	-0.531875	-0.239455
429	ASCL1	-0.676403	-1.29339	-0.353978	-1.14884	-0.929698	-1.61435	-0.517318	-0.811174	0.587412	-0.261611	0.716108	0.401828	-0.376389	-0.178914	-0.474423	-2.92586
430	ASCL2	0.21311	-0.188725	-0.341128	-0.205051	-0.328897	-0.285128	-0.583573	-0.252626	0.425816	3.283	0.320908	1.30829	-1.01706	-2.8683	-0.754668	-0.974501
432	ASGR1	-0.286764	-0.286949	-1.38142	-1.02502	-0.333126	-0.408125	-0.983916	-1.5042	0.437867	0.376218	0.498931	0.176858	-0.43402	-1.09799	-0.398116	-0.300556
433	ASGR2	-0.227817	-0.0366114	-0.116534	-0.397139	-0.42489	-0.322559	-0.66473	-0.595399	0.451097	0.616686	0.408025	0.529878	-0.633763	-1.3336	-0.594109	-0.348876
434	ASIP	-0.273834	-0.796842	-1.77655	-1.12904	-0.497047	-1.02208	-1.35158	-1.27712	0.214565	0.215561	0.158119	0.461305	-1.17951	-0.16663	-0.373765	-0.831443
435	ASL	-0.361322	-1.00356	1.18475	-0.389659	-0.57775	-0.696126	-0.293698	-0.253605	0.556313	1.23662	1.23587	1.15712	-0.858303	-0.865971	-2.81191	-1.14039
438	ASMT	-0.990325	-0.601281	-0.49335	-2.0128	-0.897727	-0.389056	-0.539128	-1.63933	0.616682	0.667262	0.163213	0.0934401	-0.395112	-1.05925	-0.781563	-0.332657
439	ASNA1	0.444017	-0.524448	-1.34962	0.584751	-0.0749552	-0.524931	-1.44131	-0.101077	1.79616	1.0486	0.555635	0.979804	-1.39349	-0.832614	-1.18457	-2.13406
440	ASNS	-0.304947	-0.521413	-1.06743	0.61904	-0.733768	-0.367124	-1.93572	-0.693502	0.24999	0.954077	-0.285074	1.24352	-0.964512	-0.755171	-0.151788	-1.72058
443	ASPA	-0.344435	-0.495408	0.452711	-0.054372	-0.939002	-0.473487	-0.305962	-0.266639	0.589672	0.472761	0.519395	0.52556	-0.38748	-0.300844	-1.93887	-1.69412
444	ASPH	-0.186947	-0.0596356	-0.305671	-0.192682	-0.434052	-0.429944	-1.14333	-0.440593	0.735372	0.600113	0.00164641	0.326658	-1.081	-1.05097	-0.675447	-1.07029
445	ASS1	-0.36293	0.159161	-0.101655	-0.111465	-0.442856	-0.428145	-0.270361	-1.30589	0.413661	0.440577	0.512825	0.0006687	-0.909547	-0.937633	-0.912981	-0.854318
460	ASTN1	0.262769	0.871993	-0.0271197	0.648634	-0.419278	-0.509081	-0.263156	-0.408979	2.21384	1.68428	0.525262	1.7434	-1.78666	-2.23441	-0.897023	-1.77066
462	SERPINC1	-1.50266	-1.19873	-0.906991	0.352338	-1.12096	-0.855103	-0.594083	-0.427436	-0.107949	0.352223	0.462183	0.765906	-0.20387	-0.319816	-0.369761	-1.24564
463	ZFHX3	-1.5975	-1.20384	-0.775845	-0.769075	-1.20456	-0.859416	-2.51941	-0.941776	0.324013	0.380959	-0.482359	0.0805239	-1.70803	-0.566838	-0.424582	-0.353024
466	ATF1	-0.179173	-0.874102	0.959939	-0.638675	-0.380934	-1.59615	-0.106687	-0.407706	1.26147	-0.25134	1.36391	0.538276	-1.03365	-0.274181	-2.61671	-0.604299
467	ATF3	-0.828378	-0.367415	-1.19257	-0.140739	-1.10799	-0.70257	-0.82124	-0.719243	0.151786	0.478902	0.0261602	0.298237	-0.352528	-0.844514	-0.140699	-0.567033
468	ATF4	-0.210443	-1.37151	-1.38868	-0.354785	-0.467556	-1.00738	-1.23657	-0.802514	0.448498	0.196889	0.0397827	0.445494	-0.517163	-0.286333	-0.247211	-0.379137
471	ATIC	2.05517	-0.718296	-0.2425	-1.18259	-0.00786209	-0.481401	-0.482398	-3.45198	3.86688	0.280384	1.17362	-0.950601	-5.23536	-1.21013	-0.844594	-0.251757
472	ATM	-1.99786	-2.0481	-1.50439	-0.503883	-4.43246	-1.64339	-1.82346	-0.321008	-1.39126	-0.551976	-0.694174	0.756776	-0.10317	-0.16044	-0.112932	-0.705226
473	RERE	-0.85703	-0.736747	-0.775887	-0.25936	-0.931686	-0.837933	-0.972148	-0.33775	0.749384	0.472376	-0.183582	0.905297	-0.486399	-0.317993	-0.470982	-0.909878
474	ATOH1	-0.757079	0.121918	-0.114986	-0.114645	-1.82754	-0.201315	-1.18854	-0.16787	-0.441351	2.04186	0.147946	1.01566	-0.213451	-1.60586	-0.964817	-0.969939
475	ATOX1	-0.475335	-0.221057	-0.0944459	0.206157	-1.18637	-1.07477	-0.441884	-0.5652	0.0807714	0.328527	0.597573	0.619268	-0.29812	-0.486123	-0.759822	-1.5529
476	ATP1A1	-2.13059	-3.01365	-1.49903	-0.824532	-3.16961	-3.85425	-1.09239	-1.10576	-1.37876	-0.346637	0.219781	0.0957909	-0.0640463	-0.150184	-0.172834	-0.146414
477	ATP1A2	-0.985834	-0.274995	-0.966459	-1.73384	-1.82934	-0.231994	-1.88474	-1.40379	-0.260914	0.897833	-0.00707872	-0.423435	-0.311657	-1.21121	-0.508968	-0.538503
478	ATP1A3	0.150843	-0.828399	-2.06553	-1.94493	-0.215985	-1.09512	-1.79638	-1.56925	1.03621	0.509704	-0.265086	1.23739	-1.70271	-0.323068	-0.0360726	-0.910633
479	ATP12A	-0.0367428	-1.18524	-1.15951	-1.14034	-0.608563	-0.982795	-2.03165	-0.803975	0.101165	-0.185884	2.38779	1.40514	-1.43322	-0.251468	-1.98977	-1.06838
480	ATP1A4	-0.138425	0.358627	0.0367606	0.0828896	-0.48297	-0.128101	-0.275643	-0.308849	0.229813	1.68229	0.874093	0.453412	-0.570257	-1.92069	-0.899787	-0.837017
481	ATP1B1	0.0544423	-0.403321	-0.0293446	-1.04278	-0.222811	-0.263765	-0.234463	-1.32111	1.43826	2.57777	1.23046	0.775999	-1.04786	-2.14127	-1.0782	-0.520647
482	ATP1B2	-0.115904	-0.834733	-1.8203	-1.56656	-0.748629	-0.783297	-1.62292	-1.75304	0.677939	2.63429	0.776474	-0.237898	-0.593684	-2.20391	-0.753368	-0.178609
483	ATP1B3	-0.312945	-0.130314	-1.95821	0.238883	-0.652285	-0.678105	-1.97358	-0.157171	0.348646	0.439821	-0.475103	1.32458	-0.697484	-0.576537	-0.119941	-1.06693
486	FXYD2	-0.745117	-0.967311	-0.135052	-0.220807	-0.525234	-0.665443	-1.21551	-0.466226	0.603488	0.386761	0.112876	0.583546	-0.387139	-0.401038	-0.574968	-0.894511
487	ATP2A1	-1.56235	-0.65157	-0.40341	-0.0806465	-1.50914	-0.634433	-0.26005	-0.632277	-0.444595	0.690178	1.19295	0.929113	-0.182782	-0.811816	-0.859416	-0.639414
488	ATP2A2	0.343645	-1.68633	-1.39193	-1.41562	-0.410037	-1.29383	-1.44952	-1.63904	1.25342	0.853047	0.901726	-0.584657	-1.22667	-1.55694	-0.61911	-0.143188
489	ATP2A3	-0.824402	-1.1419	-1.04726	-0.49581	-1.11733	-1.41041	-1.16751	-0.46737	-0.185283	-0.449648	0.0836218	0.812332	-0.284916	-0.553434	-0.324761	-0.607511
490	ATP2B1	-0.93885	-0.507447	-1.36979	-1.2291	-1.11436	-0.743353	-2.35479	-2.91443	0.0720995	0.0798993	-0.979652	-1.10612	-0.169271	-0.596947	-0.209966	-0.237781
491	ATP2B2	-1.64282	-1.65989	-0.747762	0.942084	-1.50422	-1.67473	-0.853318	-0.436409	0.861708	-0.262646	2.39536	1.80107	-1.34662	-0.853615	-1.99747	-2.34269
492	ATP2B3	-0.491199	-1.3624	-0.936121	-0.823059	-0.969303	-1.47865	-0.880626	-1.09779	-0.0463821	-0.263251	1.03231	-0.26189	-0.578109	-0.0841919	-0.899518	-0.356416
493	ATP2B4	-0.377114	-0.750968	-1.874	0.0963449	-0.698033	-0.736591	-1.45083	-0.290937	0.331374	0.676505	0.715819	1.25046	-0.645053	-0.489031	-1.39551	-0.962318
495	ATP4A	-0.489099	-2.06038	0.948533	-0.528071	-1.06834	-1.65698	-0.541286	-0.658583	0.495115	1.53377	2.34677	1.25595	-0.706772	-1.13415	-2.35979	-1.3006
496	ATP4B	-1.41792	-0.686182	-0.306791	-0.147346	-1.30585	-0.451078	-0.610186	-0.337874	-0.379272	0.925698	0.102607	1.22442	-0.126304	-0.616092	-0.787379	-1.11741
498	ATP5A1	-1.4433	-0.318327	-1.7072	0.355671	-1.06806	-0.271263	-1.28572	-0.243722	0.48816	0.526153	0.581935	1.08447	-0.311538	-1.13266	-0.37962	-1.25141
501	ALDH7A1	-0.255675	-0.106201	-0.202566	-1.651	-0.374575	-0.299767	-0.395429	-1.8197	0.358852	1.22552	0.494367	-0.686268	-0.504237	-0.859289	-0.507403	-0.394044
506	ATP5B	-1.02587	-1.08671	-1.20235	-0.491615	-0.850666	-0.764212	-0.829266	-1.07751	1.16914	0.410989	0.959719	0.234067	-1.18894	-0.264341	-1.16794	-0.388227
509	ATP5C1	-0.0370965	-0.96364	0.413836	-0.718595	-0.302597	-1.16235	-0.117801	-0.463445	0.694929	-0.299404	0.90857	0.382631	-0.681648	-0.181688	-1.36071	-0.588851
513	ATP5D	-0.0195902	-0.873435	0.249166	-0.142698	-1.54634	-0.919589	-0.438683	-0.24202	0.661553	-0.142419	0.543132	1.13446	-0.702662	-3.56915	-1.08813	-1.29295
514	ATP5E	-0.491502	-0.671473	0.122012	-2.05234	-0.431346	-1.31432	-0.248025	-1.67929	1.27589	-0.392772	0.708985	-0.127773	-1.1529	-1.38329	-0.949092	-0.599142
515	ATP5F1	-1.76053	-0.610774	-3.60384	-1.17085	-1.57037	-1.49199	-3.21725	-0.83068	0.758892	1.57411	-0.125562	0.0596279	-1.77547	-1.16843	-0.0598034	-0.143542
516	ATP5G1	0.861117	-0.583969	-1.58131	-0.835478	-0.0966695	-0.875196	-1.16703	-0.770146	1.89767	0.134982	0.372224	-0.0346095	-2.28499	-0.306475	-0.961992	-0.350707
517	ATP5G2	-1.88099	-1.42818	-1.92375	-0.818595	-1.45735	-1.15732	-3.48753	-0.593796	1.18188	0.266349	-0.959119	1.15857	-0.8264	-0.189876	-0.0451886	-0.871048
518	ATP5G3	0.0868872	-0.851127	-0.878572	-0.509812	-0.156804	-0.754726	-0.64968	-0.372446	0.793281	-0.0216608	0.834227	1.13325	-1.52991	-0.891916	-1.47328	-1.32666
521	ATP5I	-0.647109	-0.964087	0.518039	-1.25559	-0.418526	-1.2701	-0.145742	-1.64898	1.24821	0.593787	1.0711	0.643464	-0.882794	-0.377201	-1.64451	-0.418209
522	ATP5J	-0.744353	0.179472	-0.720415	-1.03794	-0.933346	-0.439904	-1.60422	-1.3491	-0.154659	0.624442	-0.452914	-0.0355148	-0.583918	-1.15917	-0.197513	-0.331001
523	ATP6V1A	0.505119	0.543414	-1.97596	-0.86432	-0.0821449	-0.0230705	-1.54094	-0.614	1.38406	1.75403	0.216703	1.95153	-1.71563	-2.49444	-0.171529	-2.36256
525	ATP6V1B1	-0.0924346	-0.907346	0.051572	0.0598251	-0.119289	-1.00254	-0.20123	-0.301893	1.12693	0.37683	0.72021	0.619175	-0.782526	-0.396822	-0.977956	-0.806189
526	ATP6V1B2	-0.475833	-0.0729222	-1.17661	-0.432526	-0.304343	-0.286717	-0.807946	-1.29127	1.89531	0.498641	1.18865	1.33496	-1.88933	-1.32323	-0.855987	-0.999028
527	ATP6V0C	-1.80677	-0.972254	-1.35418	-1.13406	-1.89401	-1.15076	-1.44936	-1.40517	0.288965	0.00635545	0.499105	-0.450022	-0.877779	-0.255312	-2.14547	-0.0752799
528	ATP6V1C1	-0.941586	0.539982	-1.26917	0.194344	-1.48566	-0.0987255	-1.88291	-0.115242	0.805359	1.72783	-0.725886	1.95128	-0.542125	-1.63311	-0.180619	-1.91315
529	ATP6V1E1	-0.310234	-0.0850525	-1.0328	-0.127417	-0.383661	-0.232247	-0.692478	-0.244509	1.02141	1.34443	1.21438	0.984847	-0.695546	-1.68333	-1.1784	-1.24443
533	ATP6V0B	-2.18161	-0.762821	-1.95633	-2.10538	-1.87743	-0.507238	-2.10806	-2.02176	0.305501	2.2297	0.654781	-0.24593	-0.209394	-1.79628	-0.43156	-0.0411834
534	ATP6V1G2	-0.263474	-0.446821	0.681468	-1.93591	-0.188469	-0.346032	-0.0817566	-2.71211	1.57001	0.486275	2.1599	0.258741	-1.66436	-0.598119	-2.8815	-0.374852
535	ATP6V0A1	-0.79997	-1.3145	-0.0186309	-0.0767253	-0.814327	-1.29085	-0.443332	-0.316553	0.358937	0.00395842	1.49652	0.44065	-0.679128	-0.18942	-1.52196	-1.57551
537	ATP6AP1	-0.980864	0.284211	-0.974612	-0.687815	-1.16957	-0.152069	-1.10876	-0.453943	0.695924	0.811213	0.403468	1.18463	-0.868272	-1.78241	-0.422012	-0.865253
538	ATP7A	0.200959	-1.10367	-0.753387	-1.83393	-0.719592	-0.777713	-1.13759	-1.62566	0.447427	0.903273	-0.290298	-0.364495	-1.82135	-0.59845	-0.179041	-0.0857529
539	ATP5O	-2.39573	-1.48846	0.0994386	-1.00499	-2.97224	-1.11771	-0.153261	-1.3332	-1.14778	0.594789	0.786607	0.737166	-0.00481511	-0.515212	-1.1321	-0.78342
540	ATP7B	-0.490312	-1.18641	0.444175	-1.69704	-0.313188	-0.845231	-0.22202	-1.32383	0.759741	0.13286	0.607477	1.25533	-0.625217	-0.710192	-1.7914	-0.926501
545	ATR	0.0985596	-0.355523	-0.244258	-1.41555	-0.509952	-0.237607	-1.37301	-1.10495	0.772008	1.46618	0.646584	0.186406	-0.856169	-1.26728	-0.469871	-0.15657
546	ATRX	-0.457987	0.0854842	-1.29343	-0.795109	-1.26883	-0.63823	-1.60367	-0.806927	-0.358388	0.505158	-0.56984	-0.0614367	-0.310363	-0.837189	-0.209352	-0.377691
547	KIF1A	-0.605268	-0.596185	-0.369606	-1.31604	-1.61008	-0.385121	-0.339343	-1.86878	-0.566541	1.93624	0.58304	-0.712167	-0.621346	-1.50219	-0.471284	-0.180161
549	AUH	-0.86087	-0.549549	-0.748549	0.311008	-1.24053	-0.816091	-0.690956	-0.381598	-0.354388	1.16359	0.869524	0.750633	-0.319133	-0.804463	-0.593559	-1.17986
550	AUP1	-0.173549	-0.419808	0.585529	-0.64059	-0.208265	-0.857338	-0.0510972	-0.814334	0.652026	1.32226	2.51028	-0.067402	-0.76398	-0.943645	-2.61888	-0.225687
551	AVP	-0.457757	-0.188325	-0.251777	-0.5643	-0.531379	-0.667951	-0.685671	-0.525676	0.298952	0.0484651	0.506621	0.179263	-0.310537	-0.517821	-1.02527	-0.657012
552	AVPR1A	-0.561839	0.501538	-1.52271	-1.44177	-0.625334	-0.118346	-1.2529	-1.57534	0.226403	0.934848	0.0805045	-0.486542	-1.13177	-1.48822	-0.268854	-0.126
553	AVPR1B	-1.23164	-0.399359	-2.08834	-0.379875	-1.06226	-0.397097	-2.03495	-0.370289	0.64657	0.578432	-0.810787	0.362411	-0.415147	-0.65406	-0.111271	-0.670692
554	AVPR2	-0.672503	-0.492088	-0.604209	-0.508698	-2.09016	-0.380055	-1.02602	-0.438683	-0.567943	0.355333	0.116594	2.12997	-0.197746	-0.66887	-0.233395	-1.79241
558	AXL	-0.127881	-2.00054	-0.291301	-1.70853	-0.222775	-1.60198	-0.442028	-1.73474	1.29969	0.959848	0.793866	-0.472827	-1.65804	-0.642196	-0.566903	-0.0655986
563	AZGP1	-0.0765438	-1.20839	-1.07679	-0.86178	-0.55519	-0.976628	-0.727409	-1.21108	0.153936	-0.181474	1.17397	0.5902	-1.11539	-0.305044	-0.844941	-0.382053
566	AZU1	-0.754883	-0.393306	-0.164833	-0.451436	-0.886098	-0.60852	-0.591449	-0.326961	0.289376	0.102995	0.114164	0.424998	-0.414346	-0.4934	-0.544898	-0.994819
567	B2M	-1.1354	0.606659	-0.592807	-0.614543	-0.803062	-0.367589	-0.933592	-1.0605	0.797985	1.30614	-0.155797	0.450597	-0.600459	-1.6756	-0.388311	-0.463989
570	BAAT	-0.813685	-0.944577	-1.1289	-0.513096	-0.804221	-0.916045	-0.870274	-0.543372	0.164717	0.486378	0.665856	0.930962	-0.40959	-0.321336	-0.439291	-0.641089
571	BACH1	0.108778	-0.703005	-0.409101	-0.268053	-0.766963	-0.813923	-1.34049	-0.517943	0.498552	0.128226	-0.0525444	0.382141	-0.87065	-0.404394	-0.8908	-0.949927
572	BAD	-0.651913	-0.911969	-0.889479	0.436392	-1.33184	-0.618914	-1.61184	-0.190877	0.979713	0.599452	-0.200683	0.955651	-1.18081	-0.481823	-0.380425	-1.62715
573	BAG1	0.620894	-1.08596	0.0163646	0.0186194	-0.131731	-1.46589	-0.470584	-0.168676	1.21751	0.184953	0.505014	0.742387	-1.70817	-0.153839	-0.74958	-0.941776
575	ADGRB1	-0.314611	0.0287222	-0.181431	-0.0483268	-1.35691	-0.909061	-1.18199	-1.01418	0.0081994	0.339568	-0.00340005	0.179772	-0.729928	-0.901738	-1.11805	-1.41278
576	ADGRB2	0.189813	-0.592653	-0.860685	-1.28608	-0.442836	-0.448492	-1.1145	-1.75396	0.607001	0.993111	-0.24908	-0.355944	-0.982228	-0.853022	-0.139946	-0.146264
577	ADGRB3	0.139155	-0.465318	0.0570038	-0.638393	-0.249073	-0.558979	-0.49048	-0.748842	1.03473	0.151068	0.212015	0.457479	-0.911544	-1.02712	-0.802572	-0.296748
578	BAK1	-1.65667	-0.774368	-0.248973	0.0868399	-1.25903	-1.00868	-0.346279	-0.225636	-0.157214	-0.202368	0.421984	0.60961	-0.782809	-0.263437	-0.832073	-0.842368
579	NKX3-2	-0.440181	-0.724638	-1.05105	0.102461	-1.14113	-0.67169	-1.16913	-0.496902	0.301227	0.429044	-0.23098	0.728566	-0.448197	-0.965332	-0.388871	-1.26394
580	BARD1	-1.02583	-0.810789	0.27514	-1.10074	-0.875733	-0.609886	-0.365088	-1.10655	0.0620751	0.101522	0.948256	-0.267987	-0.109212	-0.298961	-1.12933	-0.286693
581	BAX	0.0401947	-1.14876	0.325329	-0.539654	-0.276651	-1.31472	-0.546198	-0.435167	0.845636	-0.392965	0.605264	0.80494	-1.19822	-0.325515	-1.20982	-1.12116
582	BBS1	-0.64599	-1.10209	-0.750588	-0.732528	-0.89819	-0.846205	-0.812747	-0.473336	0.677373	0.193957	0.480504	0.932628	-0.437183	-0.340818	-0.315058	-0.878153
583	BBS2	0.363	0.318308	0.0963368	-1.5086	-0.188166	-0.104867	-0.22183	-1.14788	1.31768	2.04391	2.36939	0.215065	-1.62986	-1.60772	-1.96977	-0.747504
585	BBS4	0.428519	-0.590668	0.481856	-0.715137	-0.167216	-0.783108	-0.195435	-0.798874	1.06334	0.334858	0.945403	0.081947	-2.2627	-0.449017	-1.48258	-0.401771
586	BCAT1	-1.08187	0.134279	-1.69098	-0.650351	-2.1632	-0.194196	-1.27084	-0.414935	-0.459995	0.690099	-0.17379	0.818855	-0.267384	-1.61056	-0.337811	-1.15514
587	BCAT2	0.671911	-0.365332	-1.04422	0.499972	-0.234514	-0.58198	-1.08904	-0.143388	1.43906	0.602999	-0.171245	0.973389	-1.80216	-0.7787	-0.33641	-1.50119
590	BCHE	0.0466028	-0.439512	-0.0964408	0.00207641	-0.47855	-0.843684	-0.374599	-0.319952	1.0997	-0.088158	0.701691	0.435734	-0.785962	-0.317586	-1.07259	-1.29617
593	BCKDHA	0.849304	-0.852224	-0.610057	-1.19723	-0.187144	-0.865812	-0.809747	-1.31331	1.40642	0.354524	0.132377	0.0678826	-2.70073	-0.233782	-0.610776	-0.204631
594	BCKDHB	-0.780525	0.658529	0.0314419	0.181869	-0.618074	-0.0696916	-0.545174	-0.165155	0.583489	1.19463	0.57925	0.752502	-0.507198	-1.76873	-0.907423	-1.6847
595	CCND1	3.12266	0.3597	-0.297248	-0.620257	-0.00946146	-0.12673	-1.36403	-0.395081	3.431	1.21306	-0.00725995	1.29749	-6.74238	-1.24745	-0.424432	-1.70942
596	BCL2	-2.73247	-0.117677	-0.373526	-1.16936	-2.27987	-0.759557	-0.328209	-1.19219	-0.424792	0.986517	0.416575	0.503577	-0.0342966	-0.777917	-0.820279	-0.39008
597	BCL2A1	0.200271	-0.207874	0.0163867	-0.320134	-0.834503	-0.579988	-0.850918	-0.774958	0.426723	0.129738	0.234915	0.144174	-0.998343	-0.717221	-0.749644	-0.519162
598	BCL2L1	-1.40184	-0.428115	-0.744109	-0.64694	-1.18457	-0.842752	-0.477726	-0.76487	0.533929	0.296197	0.426709	0.487918	-0.457585	-0.325261	-0.577745	-0.603
599	BCL2L2	-0.684227	-0.321914	0.0675222	-0.396518	-0.862694	-0.326949	-0.246795	-0.966947	0.456609	0.504188	0.673112	-0.0725369	-0.60786	-0.986397	-1.59768	-0.689172
602	BCL3	-0.694675	-0.93885	-1.00909	-0.0698519	-0.695328	-1.03566	-0.674108	-0.322327	0.0258175	-0.09175	0.375913	1.4619	-0.343556	-0.323374	-0.282356	-1.12464
604	BCL6	-0.321032	-0.781936	0.529038	-0.968365	-0.68075	-1.48117	-0.177719	-0.893656	0.0379692	-0.489578	1.24252	0.405671	-0.70282	-0.195576	-1.56352	-0.609635
605	BCL7A	-0.0611874	-0.0684937	0.493203	-0.661543	-0.437659	-0.31816	-1.33867	-0.63505	0.566173	1.11488	0.960254	0.778148	-0.652919	-0.994978	-1.50079	-1.11988
607	BCL9	-1.07195	-0.763263	-0.494586	-1.5304	-1.6191	-0.603548	-0.579008	-1.77489	-0.571026	1.48598	0.29986	-0.0128285	-0.344188	-1.11913	-0.322327	-0.383053
608	TNFRSF17	0.109083	-1.71151	-2.4325	-0.792978	-0.733078	-1.36319	-1.99499	-1.37621	0.374262	-0.422093	-0.692099	-0.43325	-0.870862	-0.82949	-0.120351	-0.260189
610	HCN2	-1.12396	-0.688039	-0.606684	-1.26745	-1.83942	-0.452308	-0.383097	-0.919495	-0.18276	0.462086	0.654086	-0.00408966	-0.224125	-0.335042	-0.431053	-0.190622
611	OPN1SW	-1.79789	-0.682596	-0.600268	-0.570748	-1.78172	-0.943985	-0.504082	-0.633032	0.981578	0.0033014	0.197813	1.08914	-0.663529	-0.254659	-0.623726	-0.778545
613	BCR	-0.511101	-1.46776	-0.216432	-1.73541	-0.52419	-1.09679	-0.776767	-1.36046	0.218534	1.21518	0.250937	0.198519	-0.319052	-0.846856	-0.494983	-1.18729
617	BCS1L	-2.15521	-2.44203	-1.58352	-2.22228	-2.8257	-2.05768	-1.1689	-2.99946	-0.995029	-0.207062	1.77896	-0.826323	-1.30603	-0.0933893	-1.47057	-0.0227963
622	BDH1	-1.23444	-0.3263	-0.0194155	-1.08831	-0.889721	-0.222458	-0.426149	-1.3562	0.92476	1.83073	0.562231	0.925644	-0.752124	-1.40195	-0.999618	-0.636362
623	BDKRB1	-1.31038	-0.649579	0.267544	-0.583439	-1.81232	-0.81766	-0.0530004	-1.08688	-0.207244	-0.0640375	1.40712	1.27444	-0.0896766	-0.451305	-1.25519	-0.94405
624	BDKRB2	0.567688	-0.410464	-0.525644	-1.05552	-0.32522	-0.657591	-0.405892	-1.28686	0.863883	0.536401	0.310609	-0.175857	-1.61365	-0.339778	-0.620045	-0.269136
627	BDNF	-1.65258	0.108033	-1.3088	-0.563394	-2.24161	-0.183249	-1.42409	-0.534137	-0.898043	2.11848	0.574064	0.925459	-0.126159	-1.68133	-0.37417	-0.682396
629	CFB	-0.803305	-0.270641	-0.79778	-2.5462	-0.746503	-0.317244	-1.07487	-2.20001	0.442494	1.17444	1.36057	1.30371	-0.563317	-0.831164	-1.00338	-1.21782
631	BFSP1	-0.669047	-0.962252	-0.618817	-0.876844	-1.09771	-0.740742	-0.666461	-0.628038	0.173826	0.696569	0.358617	0.222939	-0.199291	-0.618577	-0.376813	-0.42729
632	BGLAP	-0.538978	-0.172048	-0.657426	-0.954582	-1.23696	-1.16261	-0.867551	-1.61945	-0.0404913	0.191804	-0.0122339	-0.572812	-0.456833	-0.967413	-0.467213	-0.252099
633	BGN	-0.533514	-0.761633	-0.899658	0.0564216	-0.915467	-1.80164	-0.946736	-0.250653	0.207772	-0.190323	0.117414	0.645351	-0.339636	-0.307878	-0.29292	-0.940016
634	CEACAM1	0.264655	-0.638572	-0.0560477	0.29065	-0.207024	-1.46854	-0.517437	-0.119086	0.913776	-0.377125	0.274607	1.4848	-1.0953	-0.379197	-1.09512	-1.40693
635	BHMT	-1.28542	-0.85218	-0.23351	0.0159058	-0.930604	-1.11424	-1.26469	-0.39156	-0.0316426	2.39084	0.0843137	1.16682	-0.551831	-2.73779	-0.479217	-2.10213
636	BICD1	-1.12317	-1.70482	-0.401232	-0.855791	-1.44635	-1.31045	-0.440345	-0.976576	-0.474075	-0.243455	0.88699	0.0472268	-0.208958	-0.35655	-0.60714	-0.161659
637	BID	0.181675	-1.00633	0.178392	-1.67727	-0.434255	-1.07519	-0.722421	-1.306	0.421835	-0.176566	0.934805	-0.0061034	-1.82667	-0.292706	-1.15508	-0.226671
638	BIK	-0.838071	-0.612172	-0.0630538	-0.283981	-1.62232	-0.397684	-0.479702	-0.603959	-0.572667	0.650835	0.224191	0.273745	-0.814754	-0.450429	-0.654739	-0.48964
639	PRDM1	-1.14919	-0.708683	-0.434556	-1.12407	-0.815642	-0.90371	-1.0127	-0.790463	0.624278	0.184937	-0.210049	0.812135	-0.769255	-1.38714	-0.32534	-1.32607
640	BLK	-0.410299	-2.31913	-1.59028	-1.27287	-0.527866	-1.92661	-1.17456	-1.43986	0.485762	0.0406408	0.203243	1.21344	-0.339021	-0.322943	-0.444607	-0.891332
641	BLM	0.0373508	-1.63706	-0.590182	-0.887068	-0.166558	-1.24918	-0.442604	-0.897414	0.820605	0.79084	0.810355	-0.128555	-1.12279	-0.609939	-0.546556	-0.50807
642	BLMH	-1.00807	-0.887009	-1.40523	0.330751	-1.67414	-0.600571	-1.14327	-0.39016	-0.599065	1.41103	0.233057	0.433426	-1.34763	-1.02388	-0.786637	-1.21265
643	CXCR5	-0.707627	-1.15522	-0.403616	-0.621951	-0.500962	-1.09964	-0.366902	-0.702492	0.210474	0.903002	0.362308	0.571679	-0.539618	-0.598148	-0.426375	-0.43985
644	BLVRA	-0.450875	-1.28888	-0.850726	-0.664765	-0.348392	-1.48138	-0.57493	-1.30565	0.655483	-0.428482	0.45479	-0.392896	-0.6222	-0.11858	-0.298252	-0.204423
645	BLVRB	1.22113	-1.24471	0.397954	-0.999539	-0.143285	-1.64433	-0.467126	-0.710799	1.35496	-0.57993	0.714792	0.433303	-2.82772	-0.124154	-1.33351	-0.639914
646	BNC1	0.169249	-0.611633	0.263413	-0.338747	-0.657733	-0.700757	-0.0721377	-1.9052	0.288618	0.40078	1.14013	-0.250123	-0.952925	-0.482021	-1.58932	-0.389975
648	BMI1	-0.112178	0.742101	-0.246959	-0.103812	-0.448407	-0.375518	-0.570464	-0.857375	0.622025	1.05869	0.349981	0.201777	-0.598196	-1.9208	-1.03974	-1.14361
649	BMP1	-0.626422	-1.43211	-1.92461	-0.758326	-0.884625	-2.83485	-1.49807	-1.21339	0.949709	-1.01121	0.352963	1.01023	-1.40636	-0.158758	-0.353156	-0.708685
650	BMP2	0.0815504	0.00105695	-1.21057	-0.982755	-0.142086	-0.168537	-1.01576	-2.04948	0.936535	0.889942	0.846043	-0.635451	-0.945746	-1.08157	-0.575054	-0.309174
651	BMP3	-0.741447	-1.90116	0.282315	-0.354243	-1.0721	-1.50396	-0.115692	-0.54288	0.527405	0.797302	1.80213	0.211999	-0.336636	-0.518498	-1.85944	-0.541683
652	BMP4	-0.911042	-0.316898	-0.664162	-0.847355	-1.03906	-0.448586	-0.90931	-0.874394	1.40058	0.575534	0.0741544	0.377761	-1.01262	-1.35421	-0.412849	-1.0489
653	BMP5	-0.722861	-0.137061	-0.212788	-0.271986	-0.498111	-0.584408	-0.260641	-0.599632	0.213527	0.843329	0.580021	0.213007	-0.480408	-0.569466	-0.663699	-0.443348
654	BMP6	-0.208278	-0.271235	-0.499983	-0.914846	-1.29702	-0.287557	-0.520948	-1.26638	0.232649	0.575828	0.227175	-0.209719	-0.503374	-0.895148	-0.285086	-0.224777
655	BMP7	-0.248301	-0.346807	-1.85184	-1.05354	-0.397602	-0.962892	-1.42653	-0.729224	1.86231	-0.172149	0.834898	0.554838	-1.44877	-0.470634	-1.05366	-0.38964
656	BMP8B	-0.274644	-0.518286	0.0825538	-0.679327	-0.261724	-1.0246	-0.926076	-0.836796	0.719836	1.95987	0.319286	0.933662	-0.806847	-1.52572	-0.836776	-0.643304
657	BMPR1A	-0.026618	0.510498	-0.217938	-0.616792	-0.401004	-0.704775	-0.201776	-0.784318	0.911156	0.672956	0.913447	0.290534	-1.68288	-1.50439	-0.855603	-0.400869
658	BMPR1B	-0.95988	0.0478012	-0.949612	-0.950483	-1.10269	-1.45148	-1.10434	-0.642114	0.4218	0.185667	0.0731956	0.406298	-0.373897	-0.788254	-0.229537	-2.3823
659	BMPR2	-0.244227	0.371479	-1.67765	-0.438833	-0.621003	-0.536279	-1.25828	-0.903849	0.445538	0.79747	0.131636	-0.133459	-0.700651	-1.39552	-0.265421	-1.66869
660	BMX	-1.38975	-0.656389	-0.916753	-1.73799	-1.95534	-0.428687	-0.601179	-1.36291	-0.168727	0.92024	1.34442	0.567967	-0.0513556	-1.14728	-0.989978	-0.366876
661	POLR3D	0.30023	-0.967222	-0.0592705	-0.324766	-0.0831947	-0.665314	-0.694426	-0.330769	2.00807	0.891928	0.568956	1.11631	-1.59413	-1.0702	-1.2567	-0.804084
662	BNIP1	0.336744	-0.529196	-0.267467	-1.11511	-0.4739	-0.945699	-0.668201	-3.14752	0.752358	0.543087	0.48574	-0.786839	-1.21527	-0.343617	-0.685693	-0.143363
663	BNIP2	-0.575322	-1.61454	-0.382122	-0.0891371	-0.818251	-2.02191	-0.358068	-0.464951	0.361069	0.363075	1.33437	0.243369	-0.466535	-0.429166	-0.979977	-0.663203
664	BNIP3	-0.199701	0.247903	-1.09832	-0.392447	-0.355177	-0.0912808	-0.745474	-0.682384	0.386568	1.85203	0.350104	0.04731	-0.510927	-2.88809	-0.486508	-0.352341
665	BNIP3L	-0.0313355	-0.360349	-0.0860197	-0.194738	-0.731765	-0.738216	-0.951851	-0.84486	0.531907	0.423065	0.167237	0.0676512	-1.17919	-0.689529	-0.913516	-0.999246
666	BOK	-1.82863	-0.254069	0.143967	-0.876019	-1.70469	-0.459732	-0.304398	-0.672986	-0.61594	1.17126	1.02213	0.0430178	-0.296526	-0.810735	-1.14349	-0.5097
667	DST	-0.947595	0.106231	-0.538839	-1.60663	-0.883022	-0.0637652	-0.699475	-1.2401	0.118441	1.51087	0.0207533	1.1901	-0.371199	-1.36764	-0.307419	-0.869877
668	FOXL2	-0.260963	-0.914187	-1.00034	-0.289852	-0.732979	-0.792426	-1.82531	-0.477962	0.359854	1.00513	-0.695204	0.707242	-0.508629	-0.678645	-0.105347	-0.567907
669	BPGM	-1.99117	-0.301281	-1.59717	-1.05281	-4.13584	-0.302782	-1.18065	-1.38675	-1.32127	0.920513	0.317752	-0.0406215	-0.0768475	-1.24362	-0.673511	-0.366127
670	BPHL	-1.46597	-0.786361	-0.0907817	-0.142177	-1.08812	-0.524603	-0.438728	-0.569745	0.764418	0.854178	0.311769	1.75546	-2.51274	-0.562347	-0.70269	-1.40975
671	BPI	-0.579419	-0.497885	-1.69669	-0.176671	-1.32607	-0.654444	-1.27562	-0.410975	0.469344	1.83991	-0.0546704	1.4028	-0.483823	-1.41014	-0.159164	-1.06505
672	BRCA1	-1.69675	0.266902	-0.679873	-1.84482	-1.29306	-0.0609849	-2.47626	-1.6827	0.280416	1.3631	-0.204922	-0.610272	-0.332295	-1.4321	-0.20025	-0.0729927
673	BRAF	-0.506708	-0.240995	0.00691905	-0.329693	-0.450361	-0.355991	-0.231669	-0.638971	0.234591	0.593733	0.723437	-0.142448	-0.330803	-0.501246	-0.547891	-0.348006
675	BRCA2	-3.03723	-2.45151	-1.63911	-0.965617	-2.56444	-2.30804	-2.07005	-1.66023	0.182889	-0.512025	-0.524897	-0.596895	-0.33318	-0.0464088	-0.030973	-0.342079
676	BRDT	-0.167476	0.259478	-0.0136453	-0.351998	-0.425403	-0.20044	-0.301059	-0.823087	0.956849	1.30287	0.542965	0.182925	-1.11046	-1.55673	-1.0171	-0.556495
677	ZFP36L1	-1.04833	-0.471469	-0.265222	-1.70862	-1.2559	-1.15164	-0.773451	-1.33675	-0.209668	0.171791	0.912093	1.63397	-0.535381	-0.400882	-0.627228	-1.68856
678	ZFP36L2	-2.01641	-1.60663	-1.03813	1.81502	-1.58817	-1.44266	-0.696352	-0.0486837	0.331698	0.0131829	0.433535	2.28671	-0.223005	-0.0941659	-0.285571	-4.15189
680	BRS3	-0.457815	0.0202212	-0.783797	-0.40659	-0.619164	-0.429315	-0.862134	-0.680376	0.299427	0.537878	0.0954792	0.467616	-0.482659	-0.752741	-0.251462	-0.579409
682	BSG	-1.22052	-2.26588	-0.6645	-0.47163	-0.885464	-1.8678	-1.00437	-0.999953	0.229436	0.319979	0.129359	-0.0553627	-0.221218	-0.432395	-0.231256	-0.395005
683	BST1	0.0196847	-1.05435	-1.64236	-0.440093	-1.02278	-1.21017	-1.9968	-0.519036	0.241279	-0.284174	-0.789036	0.18634	-0.909796	-0.107671	-0.0910689	-0.319404
684	BST2	-0.0245162	-0.947513	-1.12771	-0.203878	-0.983714	-1.07351	-1.25165	-0.506337	0.459163	0.135368	0.0593802	1.41123	-0.696997	-0.143866	-0.230162	-1.07344
685	BTC	-2.03869	0.126037	-0.844606	-0.123402	-2.15128	-0.229556	-0.547103	-0.774624	-0.852693	1.28042	1.22892	0.375142	-0.053528	-1.47192	-1.24374	-0.585443
686	BTD	0.271351	-1.03599	0.0363819	-0.851729	-0.34974	-1.40923	-0.245997	-1.19296	0.619952	-0.448848	0.632981	-0.0385773	-1.10687	-0.493765	-0.775877	-0.220443
687	KLF9	-0.296454	-0.392496	0.0310869	-0.660611	-0.716517	-0.75374	-0.557494	-0.758737	0.831954	0.483784	0.594986	-0.0244941	-0.767324	-0.813969	-0.768782	-0.306416
688	KLF5	1.13837	-0.426651	-0.333882	-1.18791	-0.0545367	-0.503863	-0.462367	-0.845869	2.4738	0.508703	0.678287	1.17951	-3.30708	-0.382694	-0.472944	-0.859831
689	BTF3	-0.438325	0.0247311	-0.739831	-0.948265	-0.671413	-0.368983	-1.46655	-1.40693	0.561212	0.822077	0.32909	0.205513	-0.463058	-1.36372	-0.533894	-0.218666
694	BTG1	-2.02396	-0.669124	0.0382367	-0.335645	-2.38902	-0.63834	-1.78805	-0.473031	-0.976193	0.173221	0.231646	0.83754	-0.288758	-0.306196	-0.778689	-0.565813
695	BTK	0.409242	-0.243438	-0.790651	0.269027	-0.208268	-0.890283	-1.04307	-0.155206	1.22882	0.517398	0.537023	1.60326	-1.33581	-0.467811	-0.667357	-1.2647
696	BTN1A1	-0.246837	0.159331	-0.401299	-0.329976	-0.582402	-0.110332	-1.11648	-0.280592	0.648567	1.14371	-0.276357	1.79628	-1.0489	-1.14202	-0.571988	-1.76027
699	BUB1	-0.0495738	-1.21329	0.944889	-3.13402	-0.673626	-0.867531	-0.0781351	-2.84045	0.044302	0.153626	2.17695	0.80971	-0.666313	-0.414724	-2.35247	-0.731532
701	BUB1B	-0.300811	-1.11124	-0.531867	-1.04648	-0.628886	-0.783871	-0.366461	-0.723369	0.503237	0.897941	2.19289	0.00785795	-0.973713	-0.771895	-2.73691	-0.84817
705	BYSL	-0.0842847	-0.149719	-0.5191	-0.182372	-0.158026	-0.268837	-0.32895	-0.937339	1.59384	1.61268	1.14864	0.434357	-1.18584	-1.20051	-0.822524	-0.596652
706	TSPO	0.257578	0.032575	-0.893809	-0.796058	-0.120311	-0.762642	-0.903144	-1.09324	1.10505	0.30026	-0.00854666	0.128054	-1.37824	-0.817379	-0.355614	-0.518746
708	C1QBP	-0.824524	0.0349039	-1.82372	-3.17638	-0.967232	-0.446857	-1.93653	-2.88577	0.550416	0.309691	-0.501243	-1.1903	-0.351838	-0.772259	-0.0943205	-0.0216603
710	SERPING1	-0.0330807	0.045738	-1.43074	-0.655024	-0.796275	-0.889469	-1.12841	-0.597229	0.466273	0.55954	0.0355593	0.124619	-0.989863	-0.785617	-0.179652	-0.559285
712	C1QA	-0.550165	0.401934	-0.807452	0.053976	-1.36747	-0.0871636	-0.99017	-0.681081	-0.428846	1.19673	0.326573	0.358486	-0.256128	-2.25776	-0.307295	-0.798401
713	C1QB	-0.703138	0.0466704	-0.810472	-1.76505	-0.458288	-0.317293	-0.524439	-1.39015	0.649699	0.600115	0.303981	0.915164	-1.81439	-0.786902	-0.26107	-0.627428
714	C1QC	-0.698748	-0.0653689	-0.264421	-0.461524	-1.16405	-1.01034	-0.456896	-0.851959	0.268278	0.219599	0.668089	-0.095494	-0.190984	-0.723096	-0.451392	-0.516219
715	C1R	-0.854597	-0.519828	-0.291019	-0.333315	-1.1886	-1.58008	-0.39482	-0.950072	0.152688	-0.203534	0.593685	0.180352	-0.284675	-0.543127	-0.727414	-0.508596
716	C1S	-0.722305	-0.235689	-0.840052	-0.236475	-1.17157	-0.178317	-1.16774	-0.96416	-0.312724	0.771361	-0.0143695	0.230542	-0.780113	-1.04671	-0.4519	-1.02835
717	C2	-1.22583	0.562933	-0.120433	-0.715244	-1.03428	-0.136816	-0.147881	-0.461584	0.775636	1.05188	1.17087	0.513948	-1.56193	-1.59645	-1.15542	-0.591642
718	C3	0.0990602	-1.14457	-1.04534	0.237436	-0.23979	-1.71105	-0.715998	-0.684072	0.581791	-0.61422	1.01145	0.994548	-1.3959	-0.497593	-1.07282	-1.06489
719	C3AR1	-1.79477	-1.24619	0.0237357	-1.2597	-1.69162	-1.13899	-0.211231	-0.910762	-0.0600558	0.408314	1.29207	0.582732	-0.627441	-0.344995	-0.972713	-0.564942
720	C4A	-0.388704	-1.16815	-1.22599	-0.554708	-0.611186	-1.23691	-0.849885	-1.06174	0.0988413	-0.347026	0.988492	-0.239065	-0.496676	-0.60248	-0.69082	-0.40866
721	C4B	-1.00288	-1.1589	-0.369514	0.126714	-1.36722	-1.03666	-0.358624	-0.954394	-0.333255	-0.220713	0.859858	0.233389	-0.3228	-0.383164	-0.585531	-0.898865
722	C4BPA	0.251866	0.216922	0.453122	-0.551701	-0.253254	-0.152257	-0.891752	-0.940153	1.24722	2.05742	1.6201	0.193392	-1.59715	-1.62086	-1.42923	-0.2773
725	C4BPB	-0.472746	-1.16802	-1.17685	-0.5909	-0.456746	-1.18615	-0.98235	-1.29932	0.289535	-0.120783	0.180361	-0.293571	-0.773175	-0.284919	-0.249475	-0.287966
726	CAPN5	0.0226303	-1.50858	0.176223	0.107872	-0.315871	-1.39745	-0.342984	-0.169757	1.24767	-0.358252	0.58706	0.808664	-0.882241	-0.0928522	-0.97427	-1.55688
727	C5	-0.555976	-0.196803	-0.440882	-0.190227	-0.354831	-0.426511	-0.281571	-0.524518	0.813906	0.427326	0.652227	0.743041	-0.533947	-0.784385	-1.11225	-0.701013
728	C5AR1	-0.417584	0.307618	-0.777651	0.46785	-0.649855	-0.182505	-1.03702	-0.0963919	0.330267	1.09782	0.040527	1.50743	-0.380449	-1.16343	-0.544571	-1.44765
729	C6	-0.0062219	-0.0746492	-0.163008	-0.494188	-1.06151	-0.963649	-0.632114	-0.337457	0.806169	0.254477	0.282965	0.409297	-0.718381	-0.637528	-0.546542	-0.590296
730	C7	-0.638634	0.564889	-1.26342	-0.521368	-0.604477	-0.140762	-1.12989	-0.565564	0.586642	1.74037	-0.173025	1.14614	-0.862395	-1.62814	-0.194359	-0.83136
731	C8A	-0.247109	-0.663068	-0.670166	-0.194941	-0.214217	-1.07186	-0.425911	-0.370816	1.02833	0.227259	1.2268	0.771317	-1.3846	-0.370151	-0.887788	-0.928302
732	C8B	-1.01815	-1.52484	-0.623372	-0.0927063	-1.07478	-1.15118	-0.687985	-0.364702	0.108752	0.0916551	0.584736	0.370651	-0.313578	-0.243616	-0.381627	-0.618602
733	C8G	0.139058	-0.0417881	-0.857503	-0.362776	-0.485763	-0.376633	-0.935985	-0.621147	0.746105	0.650387	-0.157398	0.992462	-1.76022	-0.787888	-0.189204	-0.693377
734	OSGIN2	-1.08057	-0.52554	-0.679282	-0.935785	-0.757205	-0.638561	-0.660852	-1.36288	0.606054	0.0754871	0.472735	-0.425339	-0.766546	-0.328001	-0.431086	-0.411489
735	C9	0.193379	-0.41047	-0.149833	-2.21101	-0.113075	-1.33676	-0.535133	-1.83801	1.81359	-0.146419	0.904685	0.547216	-1.39964	-0.336954	-0.621592	-0.353171
738	VPS51	1.02017	-0.115141	-0.247431	-2.17791	-0.116427	-0.765499	-0.395781	-3.25545	1.51515	0.387547	1.2151	-1.40976	-2.68704	-0.59238	-0.877579	-0.787882
740	MRPL49	-0.615272	-0.925637	-1.35043	-0.331158	-1.59324	-0.63063	-2.13983	-0.843511	-0.0629533	0.384223	-0.442134	-0.0894545	-0.22297	-1.06504	-0.0574692	-0.39576
741	ZNHIT2	-1.38806	-0.819872	0.0818073	-0.0969163	-1.74219	-0.550156	-0.0684905	-1.43569	-0.636146	3.56258	1.38452	1.27838	-0.167443	-3.17676	-1.55218	-0.986822
744	MPPED2	-0.128261	-0.227121	-0.208942	-0.290662	-0.304044	-0.518439	-0.876898	-0.23529	0.974809	0.346156	0.148259	1.43793	-0.957656	-0.480259	-0.502066	-1.10113
745	MYRF	-1.15123	-0.464539	-0.080963	-0.294799	-2.53428	-0.953972	-0.352925	-0.88544	-0.576783	-0.16705	1.50164	-0.0106859	-0.209242	-0.596053	-1.13424	-0.885475
746	TMEM258	0.0266784	-0.109686	-0.402696	-0.762812	-0.545479	-0.932293	-0.259683	-0.507846	0.682613	0.277244	0.6194	1.13248	-0.760555	-1.26038	-2.22379	-1.40496
747	DAGLA	-0.264477	-0.544737	-0.961987	0.703003	-0.457448	-0.570673	-0.751491	-0.500207	0.388298	0.27787	0.988224	1.39744	-0.90847	-0.682428	-0.690507	-1.87856
752	FMNL1	-0.837108	0.150899	-0.342486	-0.594976	-0.560278	-0.156259	-0.510722	-1.24674	1.32788	1.36971	0.336442	0.476703	-0.949218	-1.06655	-0.704481	-0.30911
753	LDLRAD4	-0.315037	-0.65833	-0.908628	0.130562	-0.365871	-0.429935	-0.595435	-0.374126	0.517887	0.63464	0.939525	0.855366	-0.951983	-0.552821	-0.670783	-1.14357
754	PTTG1IP	-0.387277	-0.125964	-1.44913	0.593679	-0.76693	-0.309183	-1.49737	-0.117343	0.263739	0.902958	-0.505656	1.14851	-0.355363	-0.59811	-0.194308	-2.6026
755	C21orf2	-0.644694	-0.147571	-0.967904	-0.765533	-1.18696	-0.808251	-0.642073	-0.498244	0.707941	0.151962	1.014	1.04635	-0.457977	-0.557788	-0.710489	-0.792846
757	TMEM50B	-1.06591	-0.80908	-0.458649	-1.39346	-0.76625	-0.730451	-0.663277	-1.03634	0.408807	0.270502	0.455509	1.35797	-0.284381	-0.275298	-0.649936	-1.02175
758	MPPED1	-0.301028	-0.55846	0.10235	-0.612462	-0.577485	-0.718978	-0.319815	-0.392691	0.779578	0.0428222	0.429526	1.1369	-0.626321	-0.432773	-1.52695	-1.36351
759	CA1	-0.320615	-0.310849	-0.742579	-0.215564	-0.782475	-1.27205	-0.808149	-0.407929	-0.0434626	0.122798	0.218707	0.506792	-0.54592	-0.409107	-0.33081	-0.492372
760	CA2	-1.13488	-0.180976	-0.151824	0.0278665	-1.38431	-0.817687	-0.686313	-0.540091	-0.292178	0.119265	0.431796	0.713009	-0.245949	-0.524757	-0.557286	-0.765413
761	CA3	-0.314412	-0.44708	0.312335	-0.465816	-0.567614	-0.430543	-0.109592	-0.694403	1.00236	0.592054	1.09656	0.0241007	-0.680407	-0.375893	-1.92472	-0.378751
762	CA4	-0.575955	-0.0792222	-0.772249	-1.71571	-0.62669	-0.17042	-0.590254	-1.62679	0.369157	0.790552	0.516895	1.01178	-0.627092	-0.632406	-0.33663	-0.980211
763	CA5A	-0.45804	-0.194114	-0.852038	-1.13612	-0.291893	-0.371873	-0.554025	-1.15348	1.04679	0.736232	0.34109	0.21589	-0.822769	-0.926853	-0.435634	-0.24523
765	CA6	-2.555	-0.62514	0.187103	-0.111759	-2.10265	-0.786268	-0.359259	-1.24121	-0.177046	0.11018	0.74948	0.0170352	-0.134607	-0.451496	-1.83563	-0.597326
766	CA7	0.520194	-0.230473	-0.320289	-0.251727	-0.411135	-0.314727	-0.221249	-0.185295	0.812566	0.788829	0.971233	0.778752	-1.52703	-1.17484	-0.83538	-1.0569
767	CA8	-0.807601	-0.535015	-1.73864	-0.423703	-0.72737	-2.70022	-1.31665	-0.407287	0.49004	1.49218	0.55697	0.312415	-0.312558	-1.09603	-0.363065	-0.404523
768	CA9	0.510425	1.23568	-0.821809	-1.44133	-0.414573	-0.0862615	-0.697481	-1.7298	0.757023	2.2291	0.461887	0.26559	-1.86084	-2.83945	-0.599764	-0.192168
770	CA11	0.473261	-0.439177	-0.180221	-1.0785	-0.0835436	-0.572873	-0.151971	-1.38444	1.12475	0.732934	0.890566	-0.437442	-1.44355	-0.472692	-1.05203	-0.0849373
771	CA12	-0.85011	-0.351615	-0.795594	-0.0978144	-0.948341	-0.368541	-1.75923	-0.904508	0.743531	0.371489	0.136611	0.314886	-0.482644	-0.750262	-0.170034	-0.612737
773	CACNA1A	-0.626764	-0.99282	0.0427989	-0.0509215	-0.915034	-0.860308	-0.325904	-0.105534	-0.141983	0.434991	1.01338	1.14531	-0.601972	-0.278027	-1.39601	-1.84731
774	CACNA1B	-0.327654	-0.250207	-0.113903	0.100881	-0.220409	-0.489317	-0.167592	-0.723848	1.27832	0.729592	1.67893	0.231864	-0.907949	-0.709834	-1.78381	-1.59468
775	CACNA1C	-0.633431	-0.667859	-0.291801	0.0840153	-0.409103	-0.43723	-0.223551	-0.868883	0.42015	0.75944	0.604432	0.621464	-0.654501	-0.492434	-0.763858	-0.838602
776	CACNA1D	-0.197776	-0.880128	0.22541	-0.107769	-0.399239	-1.2246	-0.117145	-0.124915	0.351677	-0.214596	1.31175	1.83246	-2.14874	-0.127183	-1.60733	-1.4867
777	CACNA1E	-0.21452	-0.800829	-0.489132	-0.256072	-0.461492	-0.70388	-0.429227	-0.331477	0.393869	0.969485	0.282135	0.553053	-1.46523	-0.650044	-1.39663	-0.617023
778	CACNA1F	-0.566165	-0.209253	-0.240754	-0.614971	-0.906383	-0.405862	-0.497322	-0.858238	-0.135716	0.921504	0.578632	0.7236	-0.248086	-1.19124	-0.571714	-0.478141
779	CACNA1S	-2.17634	-0.0619676	-0.696505	-1.33098	-1.99901	-0.820279	-0.443413	-0.98433	-0.606608	1.15514	0.359099	1.67359	-0.0389065	-0.797182	-0.543071	-1.32967
780	DDR1	-0.823683	-2.71488	-1.26214	-0.917433	-0.549098	-2.33342	-0.880453	-1.28309	2.01404	0.557475	1.98365	-0.197999	-1.60014	-0.504669	-1.58932	-0.301274
781	CACNA2D1	0.1829	-0.660957	0.212271	0.441045	-0.230498	-0.713703	-0.261433	-0.0518964	0.991217	0.479385	1.17381	2.22091	-1.33353	-0.524972	-1.24581	-1.95364
782	CACNB1	-1.61736	-1.13647	-0.930763	-0.947674	-1.22146	-1.53578	-0.763054	-0.639985	0.96833	0.297823	-0.0289586	1.34197	-0.833271	-0.393929	-0.463017	-1.79106
783	CACNB2	-0.16733	-1.66183	-1.62824	-0.284012	-0.840077	-1.40175	-2.06277	-0.267599	0.393561	1.30431	0.235546	1.3003	-0.541711	-0.927094	-0.179959	-1.4264
784	CACNB3	-2.36976	-0.903343	-0.528686	0.314907	-1.93221	-2.09917	-0.624	-0.0846309	0.599474	-0.373011	0.643525	2.29319	-0.831028	-0.121649	-0.423258	-1.96497
785	CACNB4	-1.0917	-0.945381	0.00981894	-1.06525	-1.12448	-1.31567	-0.750424	-0.73965	0.167574	-0.393429	0.77455	1.18352	-0.240341	-0.370429	-0.741384	-0.864237
786	CACNG1	-1.27921	-0.176884	-0.0973946	-1.53199	-0.925128	-0.317916	-0.494665	-1.1689	0.73652	1.06885	0.829771	-0.0272945	-0.477852	-1.16862	-0.615848	-0.42142
788	SLC25A20	0.08654	-0.95356	-0.645837	0.559604	-0.350538	-1.21085	-0.409324	-0.0488274	1.03777	0.75197	1.2511	1.59298	-1.15784	-0.487268	-1.57852	-1.77378
790	CAD	0.164507	-0.608096	0.535858	-0.259759	-0.294947	-0.503175	-0.111047	-0.327514	1.53075	0.997854	1.29251	1.2351	-1.13327	-0.8423	-1.57682	-1.54343
793	CALB1	-0.306663	-0.871849	0.383925	-0.00155309	-0.344908	-0.926434	-0.12676	-0.236355	0.732021	0.203266	1.79607	1.89503	-0.684358	-0.239634	-1.80255	-1.55394
794	CALB2	0.0909201	-0.532344	0.0282969	-0.842372	-0.217435	-0.599111	-0.445678	-0.556145	0.631202	0.678964	0.895822	0.207307	-1.48967	-0.435476	-0.765413	-0.445131
795	S100G	-0.304196	0.21207	-0.584879	-0.967386	-1.14836	-0.590327	-0.959053	-1.19064	0.134243	0.440667	0.111821	-0.22574	-0.8904	-1.01465	-0.673242	-0.246476
796	CALCA	-0.268267	0.648536	0.193438	0.205462	-0.755056	-0.146074	-0.156789	-0.308796	0.0147139	0.830938	0.93241	1.07366	-0.923087	-1.75176	-1.00045	-1.28615
797	CALCB	-0.568725	-0.12231	-0.52113	0.186291	-0.75088	-0.761444	-0.702829	-0.409961	0.197191	0.239833	0.391447	0.89819	-0.246495	-0.584464	-0.492195	-1.52766
799	CALCR	-0.215994	-0.451793	-0.451161	-0.395466	-0.389361	-0.291813	-0.470644	-0.51626	0.339617	1.03124	0.525022	0.406231	-1.11675	-0.774164	-0.836441	-0.385388
800	CALD1	-0.855337	0.94404	-1.28088	-0.475896	-0.985484	-0.14469	-1.03548	-0.636609	0.441598	1.41338	0.0707932	1.41601	-0.283426	-2.292	-1.18695	-1.92507
801	CALM1	-0.157388	-0.126046	-0.378214	-0.163862	-0.33896	-0.268924	-0.49743	-0.527746	0.41022	0.765027	0.311241	0.177297	-1.02967	-1.02231	-0.414576	-0.542476
805	CALM2	-0.744586	-0.314252	-0.515063	-0.450723	-1.00235	-0.453926	-0.65064	-0.317996	0.0554178	0.263528	0.537902	0.43858	-0.188336	-0.680331	-0.579008	-0.7345
808	CALM3	-1.42446	-0.748018	-1.66484	-0.905841	-1.3612	-0.606738	-1.24824	-0.709995	0.0240559	0.104653	0.148699	0.113821	-0.137264	-1.35116	-0.229731	-0.438281
810	CALML3	0.737647	-0.376163	-0.623086	-0.588542	-0.233496	-1.11629	-0.553348	-0.617477	1.31985	0.21307	0.204709	0.0912247	-2.78312	-0.457127	-0.407557	-0.509336
811	CALR	-0.332227	0.145766	0.36442	-0.383755	-0.527412	-0.448211	-0.357132	-0.499682	1.87358	0.917259	0.576363	0.206074	-1.45818	-1.25586	-1.27405	-0.5007
813	CALU	-0.75316	-0.256806	-0.59077	0.0784318	-1.25184	-0.899852	-0.396251	-0.74494	-0.0913711	0.538159	0.363912	0.378879	-0.32503	-0.453715	-0.655016	-0.830627
814	CAMK4	-0.637624	-0.886841	0.171397	0.00937122	-0.697388	-0.62528	-0.410414	-0.143746	0.630457	0.443393	0.863418	1.27664	-0.922757	-0.484711	-1.16217	-0.946218
815	CAMK2A	-0.79979	0.210183	-1.21383	-0.158773	-1.81773	-0.146768	-1.4029	-0.144542	-0.42948	0.828363	-0.00786456	0.82311	-0.465233	-1.89206	-0.133615	-0.911697
816	CAMK2B	-0.451227	-0.682306	-0.515345	-1.6418	-0.491394	-0.662823	-0.995834	-1.27355	1.25254	0.303501	-0.00958854	-0.363591	-0.88631	-0.485619	-0.291339	-0.138589
817	CAMK2D	0.20606	-0.47592	-0.74801	-0.0432794	-0.410324	-0.508299	-0.508151	-0.811687	0.580088	0.489048	0.289013	0.218352	-1.00604	-0.44908	-0.432967	-1.15646
818	CAMK2G	-0.434903	-1.53703	-0.217708	-0.821613	-0.404502	-1.32044	-1.51529	-1.83132	0.865725	0.0138926	0.427114	-0.469993	-0.574411	-0.427825	-0.493529	-0.591262
819	CAMLG	0.581741	-0.624487	-0.781064	-0.489917	-0.0280818	-1.51953	-0.781868	-0.736832	1.96501	-0.120079	-0.0444147	0.251856	-2.65259	-0.335097	-0.163507	-0.803278
820	CAMP	-0.753596	1.1569	-1.17904	-0.209291	-1.37911	-0.0446625	-0.809585	-0.316024	-0.435914	2.53387	0.147075	0.608816	-0.344956	-3.22739	-0.333054	-0.615996
821	CANX	-2.25361	0.155681	-1.23386	-1.12869	-1.82498	-0.0538635	-0.856518	-0.794133	-0.145834	1.63576	0.932022	0.494376	-0.156224	-1.69956	-0.922725	-0.661722
822	CAPG	-0.541473	-0.661406	-0.139042	-0.425172	-0.658621	-0.432121	-0.570921	-0.27447	0.512987	0.871148	0.594589	0.786323	-0.726194	-0.725318	-0.570269	-0.962132
823	CAPN1	-0.348672	-0.558934	-0.732696	-0.905176	-1.13327	-1.07815	-1.19742	-0.605989	1.10987	-0.247417	0.0135224	0.817762	-0.769164	-2.63501	-0.179828	-0.550053
824	CAPN2	-0.652931	-0.653056	-1.86779	-0.20565	-0.422663	-0.445564	-1.44437	-0.614221	0.861993	1.00059	0.0381045	0.0942779	-0.571244	-0.674543	-0.44566	-0.501618
825	CAPN3	0.226327	-0.769395	-0.0472773	-0.403488	-0.244855	-0.769242	-0.887978	-0.261608	1.17672	0.086068	0.165284	0.783527	-1.03737	-0.382687	-0.671651	-0.711882
826	CAPNS1	-0.817723	0.329874	-0.147112	0.00383858	-1.01613	-0.287164	-0.600188	-0.227273	0.00475781	1.29071	0.437389	0.869987	-0.146016	-2.098	-0.827027	-1.35899
827	CAPN6	-1.09141	-0.41292	-0.20674	-1.58215	-0.986666	-0.343123	-0.862597	-1.96819	-0.192323	0.70616	0.333221	-0.0763195	-1.3888	-0.720058	-0.504107	-0.148437
828	CAPS	-1.85282	-1.92446	-0.974611	-1.24586	-1.43069	-1.5274	-0.647181	-0.898289	0.0247397	0.0536636	0.41429	0.800641	-0.24538	-0.106527	-1.71276	-0.824507
829	CAPZA1	-0.218969	0.120784	0.208337	0.16964	-0.668676	-0.802175	-0.224079	-0.715201	0.0487117	0.226583	0.603279	0.458185	-0.582298	-0.884827	-1.64386	-1.4944
830	CAPZA2	-1.35799	-1.06319	-0.991452	0.00757236	-1.01989	-0.745917	-1.29323	-0.589282	-0.0372692	1.78913	-0.387824	0.566511	-0.222827	-1.36009	-0.375518	-0.791389
831	CAST	-1.0083	-0.529432	0.245599	-1.75207	-1.03184	-0.779516	-0.348396	-1.83607	-0.121337	0.404578	0.630909	-0.60987	-0.176674	-0.574042	-1.81857	-0.129444
832	CAPZB	-0.772358	-0.343434	-0.494973	0.0649747	-0.509141	-1.21157	-0.655984	-0.865353	1.26168	0.614304	0.972458	1.17055	-0.894214	-0.390627	-0.952518	-1.47981
833	CARS	-0.417982	-1.61096	-0.697651	-0.557123	-0.678091	-1.22826	-1.68734	-0.355311	1.5826	-0.216974	0.812377	1.04792	-1.21158	-0.721586	-1.07425	-1.2902
834	CASP1	0.206506	-0.289395	-0.58813	-0.964159	-0.335549	-0.754668	-0.686223	-0.653215	1.39071	0.24186	0.0314795	0.593856	-1.37688	-0.545234	-0.377886	-0.526768
835	CASP2	-0.884648	-0.645358	-0.832286	-0.305348	-1.50311	-0.473132	-0.821175	-0.911785	-0.251708	1.30517	-0.00213005	-0.138756	-0.364319	-1.60776	-0.675984	-0.7282
836	CASP3	-0.40772	-0.388722	0.180025	-0.98869	-0.662813	-1.04046	-0.282836	-0.674543	0.493395	0.271355	1.11982	1.2065	-0.601351	-0.625975	-1.09862	-0.88556
837	CASP4	-0.335267	-1.61514	0.216033	-0.411159	-0.286545	-1.86498	-0.155786	-0.997422	0.768709	0.105316	0.832329	-0.196771	-0.500329	-0.123619	-1.8569	-0.482314
838	CASP5	-0.434148	0.188201	-0.702493	-1.26975	-0.559063	-0.233395	-1.76849	-1.12493	0.223161	0.599326	-0.24302	-0.280656	-0.455792	-1.17836	-0.320114	-0.231882
839	CASP6	-0.782614	0.207012	0.271532	0.165503	-0.712528	-0.319004	-0.774172	-0.066871	0.751573	2.12984	0.418641	1.90947	-1.64774	-1.69201	-1.12376	-1.57054
840	CASP7	-0.373821	-0.460356	-0.432608	0.462462	-0.882155	-0.556354	-0.276948	-0.162963	0.0270797	0.634947	1.11829	1.7407	-0.621596	-0.909149	-0.797665	-1.43658
841	CASP8	0.0171711	-0.102958	-0.253843	0.165088	-0.422991	-0.372429	-0.227425	-0.494514	1.96722	0.436871	0.596066	0.210977	-1.55395	-0.871852	-0.56387	-0.95401
842	CASP9	0.0831426	-0.815041	0.0145245	-0.469465	-0.528196	-0.810388	-0.496313	-0.979572	0.182046	-0.0634435	0.736826	-0.185171	-1.59223	-0.35349	-1.36188	-0.450343
843	CASP10	-0.72106	0.0593429	-0.466188	-0.918108	-0.6029	-0.138364	-0.512024	-2.23566	0.156575	1.59907	1.2258	0.709284	-0.387457	-1.54186	-0.886735	-0.668345
844	CASQ1	-0.513934	-0.763572	-1.49377	-1.33968	-0.487375	-1.01487	-1.08627	-0.984132	0.376653	0.669045	0.108123	0.579739	-0.591418	-0.42776	-0.273548	-0.427574
845	CASQ2	0.0207742	-0.781321	-0.420617	-0.63828	-0.474978	-1.21335	-0.624413	-0.407252	0.450486	-0.332189	0.631533	0.688451	-0.753077	-0.354924	-0.646507	-0.451916
846	CASR	-0.533349	0.259638	-0.261849	-0.0652522	-0.633416	-0.311531	-0.626381	-1.476	1.58833	0.9202	0.416077	0.311946	-1.18181	-1.08728	-0.474459	-0.648342
847	CAT	0.0467879	-0.494062	-0.607698	0.238493	-0.115093	-0.898285	-0.808001	-0.171558	1.50542	-0.127475	-0.0657518	0.734398	-1.53299	-1.92968	-0.260302	-1.18769
857	CAV1	-0.326059	-0.164846	-0.173353	-0.372405	-1.23163	-0.835374	-0.36791	-0.395995	-0.0579976	0.348882	0.361033	0.388613	-0.401428	-0.541229	-1.43383	-0.36665
858	CAV2	-0.234796	-0.685198	-0.732358	0.116118	-0.358031	-1.19544	-1.17253	-0.486882	0.907226	-0.321778	-0.181916	0.818043	-0.604656	-0.479098	-0.43305	-0.882748
859	CAV3	-0.742971	-0.226773	-0.602382	-0.239513	-0.783299	-1.08383	-1.06584	-0.969389	-0.0415999	0.181358	-0.196289	0.223605	-0.283313	-0.480744	-0.482402	-0.994241
860	RUNX2	-0.492816	-0.18099	-1.01723	1.25874	-0.587037	-0.196871	-1.04359	-0.0525683	0.689632	0.695264	0.836619	2.03175	-0.61493	-1.11308	-1.17128	-3.5479
861	RUNX1	-0.916322	0.0778327	0.433346	-0.19097	-1.27223	-1.14082	-0.156189	-0.400622	1.15826	0.527549	1.31495	0.32009	-0.807518	-0.826353	-1.39463	-0.5487
862	RUNX1T1	-0.187844	-0.325812	-0.110181	0.290676	-0.775752	-0.79257	-0.233042	-0.473002	0.434132	0.066659	1.61123	0.693086	-0.891106	-0.52205	-1.23658	-1.14477
863	CBFA2T3	-1.54919	-0.862121	-0.515273	-0.509969	-1.73914	-1.32	-0.326999	-1.63963	-0.357462	-0.0134705	1.3067	-0.0894046	-0.224514	-0.132096	-0.955511	-0.278609
864	RUNX3	-2.00385	-0.761736	-1.17858	-0.344706	-2.20119	-0.975429	-1.59043	-0.414521	-0.877337	-0.180713	-0.561356	0.646491	-0.487508	-0.162137	-0.174339	-0.420154
865	CBFB	-2.35284	-1.10508	-1.28508	-0.413785	-5.10101	-0.97837	-0.940477	-0.605775	-1.58763	-0.182682	-0.0994155	0.237013	-0.00529203	-0.362474	-0.241292	-1.39947
866	SERPINA6	0.303979	-0.544375	-0.244474	-0.124569	-0.169115	-0.349581	-0.475106	-0.661572	1.06806	1.25002	0.277313	0.708933	-1.15951	-0.877152	-0.469728	-0.734641
867	CBL	-1.43891	0.597214	-0.450608	-1.0795	-2.02205	-0.203988	-0.489375	-0.751207	-0.615847	1.22561	0.677721	0.662152	-0.173449	-1.65877	-0.518032	-0.4314
868	CBLB	-0.936096	-0.42321	-0.595229	-0.0143661	-0.764733	-1.04205	-0.375496	-0.135417	0.132911	-0.001695	0.959559	0.846402	-0.404288	-0.63189	-0.802111	-1.45792
869	CBLN1	-0.789354	0.0881263	-0.220168	0.402666	-1.04801	-0.762176	-0.168977	-0.0737418	-0.23393	0.510442	1.07194	1.11919	-0.32748	-0.840432	-0.973043	-1.50548
871	SERPINH1	-0.576387	-0.28498	-1.12716	-0.130473	-0.369237	-0.975527	-0.982884	-0.837913	0.931481	1.33032	0.44685	-0.0854127	-0.622943	-1.10828	-0.705525	-1.35935
873	CBR1	-0.662187	-0.517783	0.547318	-0.790427	-0.968643	-1.14826	-1.03739	-0.745082	-0.032328	-0.290706	0.988326	-0.000428494	-0.291068	-0.350569	-1.59645	-0.157046
874	CBR3	-1.18296	-0.0401634	0.318375	-0.027269	-1.09322	-0.739236	-0.18988	-0.51607	-0.263072	0.254678	1.5344	0.599312	-0.165648	-0.676973	-1.96795	-1.2657
875	CBS	-0.700333	-1.14285	0.205928	-2.24708	-0.711031	-0.810845	-0.595034	-1.87608	0.0129374	0.336253	1.54928	0.477944	-0.450702	-0.563362	-1.50703	-0.309753
881	CCIN	-0.00623847	-0.375731	-0.119157	-0.379639	-1.22898	-0.769275	-0.154122	-0.462122	0.248126	0.246139	1.67133	0.246647	-0.71835	-0.768174	-1.88058	-1.37839
883	CCBL1	-0.227037	-0.539337	-0.6984	-0.477783	-0.655797	-0.991613	-0.44487	-0.996501	1.15609	-0.191884	0.832487	0.232039	-0.805123	-0.259677	-0.564112	-0.370375
885	CCK	-1.37257	-0.619569	0.897347	0.296249	-1.22074	-2.25201	-0.00889694	-1.22074	0.0487733	1.08744	3.02251	0.870823	-0.294396	-2.22771	-3.14664	-1.15411
886	CCKAR	-0.701636	0.337256	0.353725	-0.812707	-1.46611	-0.292599	-0.233577	-0.534539	-0.485513	0.730384	0.754787	0.382095	-0.429938	-1.2107	-1.85927	-0.445294
887	CCKBR	-1.19836	-0.69897	-0.60872	-0.731488	-0.85688	-0.821849	-0.985558	-0.71419	0.737521	0.22949	-0.192004	0.0085372	-0.478563	-0.331765	-0.465181	-0.384979
889	KRIT1	-0.589692	-0.837688	-0.616765	-0.30426	-0.455752	-1.15662	-1.24645	-0.660426	0.260884	-0.134526	-0.357448	0.744848	-0.517807	-0.291794	-0.227225	-0.494363
890	CCNA2	-0.322951	-2.14104	-2.11346	-2.49283	-0.408336	-1.73961	-1.66952	-2.52041	1.15716	0.476259	0.729711	0.841802	-0.80621	-0.628962	-0.793788	-0.836654
891	CCNB1	-3.7572	0.687697	-1.66016	-0.311677	-3.97663	-0.575686	-1.24353	-0.406241	0.596917	1.65322	1.85575	2.35224	-0.382344	-1.82211	-1.46097	-2.02874
892	CCNC	-5.48069	-0.475511	-0.276099	-0.770521	-9.32135	-0.81049	-0.439034	-1.24757	-3.23929	0.156145	0.615294	-0.258479	-0.000585741	-0.346401	-0.708665	-0.163937
894	CCND2	-0.986633	-0.553926	-1.81392	-1.68257	-0.679135	-0.652716	-2.07499	-1.30999	1.39425	0.138376	-0.834934	1.12887	-1.01487	-0.694469	-0.28079	-0.814144
896	CCND3	-0.207905	-0.493797	-0.595306	-0.130301	-0.722923	-0.578553	-0.796353	-1.24146	0.483287	0.717423	0.174199	0.0760119	-0.736495	-0.648635	-0.578553	-0.578258
898	CCNE1	0.596717	-0.428828	-0.214313	-0.712008	-0.110725	-0.375708	-0.407218	-0.930777	1.10876	0.361371	0.653836	0.372326	-1.666	-0.848008	-0.497008	-0.493734
899	CCNF	0.517626	-0.453851	-0.479733	-0.649524	-0.233392	-0.303401	-0.554079	-0.414448	1.25475	0.598752	0.221166	2.39855	-1.52238	-0.688178	-0.297427	-2.38011
900	CCNG1	-0.485775	-3.05923	-1.25808	-1.49165	-1.44146	-2.696	-1.14155	-1.32382	-0.178739	-0.70681	-0.178997	-0.258881	-0.291874	-0.0356521	-0.11926	-0.210044
901	CCNG2	-0.0623965	-0.350487	-0.370754	0.103168	-1.36568	-0.85404	-0.699831	-0.422731	0.0200812	0.228001	0.41665	0.598047	-0.728224	-0.431551	-0.369194	-0.86427
902	CCNH	-1.30027	-0.0702152	-1.06343	-2.99371	-1.6801	-0.156509	-1.52149	-2.68327	-0.0957757	0.898218	-0.520453	0.164584	-0.0660398	-1.26616	-0.0928597	-0.307508
904	CCNT1	-0.632473	-2.27039	-1.21812	-0.409407	-0.408344	-1.87276	-0.842455	-0.658846	0.892918	-0.217327	0.635023	0.672041	-1.02898	-0.0708618	-0.417407	-0.928254
905	CCNT2	-0.829647	-1.20773	-0.033423	-0.372942	-0.554275	-1.7784	-1.03716	-0.531822	0.973815	-0.333238	0.476064	0.684936	-0.656833	-0.0963277	-0.687185	-1.01153
908	CCT6A	0.397921	-0.92021	-3.43863	0.0262676	-0.579188	-1.13627	-3.03453	-0.219976	0.631202	0.32663	-0.650653	0.891305	-2.19174	-0.219389	-0.298911	-1.25759
909	CD1A	-0.00290825	-1.14214	-0.777462	-0.312782	-0.210145	-0.810242	-0.500663	-0.551204	0.837809	0.758687	0.576625	0.542206	-0.891389	-0.491884	-0.457127	-0.905752
910	CD1B	-0.507439	0.653227	-0.357235	-0.125974	-0.590127	-0.17098	-0.253001	-0.353222	0.128911	1.72282	1.23483	1.93599	-0.459176	-1.75999	-0.916801	-1.5988
911	CD1C	-0.856499	-0.104335	-0.435813	-0.910191	-0.765863	-0.45247	-0.28238	-0.609683	0.110235	0.265577	0.874763	0.650716	-0.256758	-0.877179	-0.597506	-0.428259
912	CD1D	-0.550121	-0.687585	0.0871161	0.00635815	-1.32101	-1.61407	-0.476171	-0.611242	0.0224311	-0.564176	0.228215	0.545098	-0.596107	-0.571683	-1.0354	-1.27786
913	CD1E	-0.406439	0.0732658	-0.111256	-0.109271	-0.856309	-0.513338	-0.668137	-0.520829	-0.100081	0.531522	0.420583	0.307967	-0.506229	-1.63843	-0.842787	-1.02377
914	CD2	-0.401132	-0.672561	-1.71518	-0.328763	-0.612757	-0.474051	-1.29881	-0.221976	0.102407	0.784606	-0.261841	0.720157	-0.718124	-0.50983	-0.138411	-0.883546
915	CD3D	-1.17401	-0.788791	-0.806145	0.240835	-0.992858	-0.526502	-1.20663	-0.300951	0.303077	0.706641	0.143768	0.95694	-0.208076	-0.523272	-0.431543	-1.65107
916	CD3E	-0.766155	-2.37287	-0.887995	-0.755323	-1.34491	-2.91012	-0.69612	-0.826576	-0.03835	-0.518012	0.593068	0.57117	-0.334492	-0.39137	-0.387588	-0.36891
917	CD3G	-0.765071	-0.166748	-1.04243	-0.326724	-0.749143	-0.564015	-1.03272	-0.944455	0.116391	0.479378	0.231625	0.139027	-0.360886	-1.09222	-0.369205	-0.408716
919	CD247	0.144453	-0.941876	0.405304	-0.418724	-0.487639	-0.644497	-0.281631	-0.912996	0.712358	0.836107	1.26162	-0.139471	-0.935905	-1.06529	-1.3462	-1.14021
920	CD4	-1.60329	-1.04293	-0.421925	-0.492869	-1.20942	-0.835548	-1.13033	-0.443286	-0.274839	0.0570073	-0.285526	0.8239	-0.136252	-0.652766	-0.457819	-1.03356
921	CD5	0.182969	-0.615512	-0.668707	0.203142	-0.302401	-1.34163	-1.56884	-0.118778	1.14379	-0.216073	-0.547417	1.07824	-0.971818	-0.225942	-0.204645	-1.10887
922	CD5L	-0.655572	-1.35785	-0.506312	-0.684534	-0.669531	-0.996608	-0.741341	-0.668941	0.1368	-0.194413	0.472134	0.987834	-0.600365	-0.184722	-0.309344	-0.689613
923	CD6	0.279662	-0.159296	0.634198	-0.176561	-0.111687	-0.404364	-0.385091	-0.795939	1.6493	0.650117	0.716993	-0.0543116	-1.23793	-1.38383	-1.75849	-0.530514
924	CD7	-1.11189	0.0548401	-0.622497	-0.998784	-1.41114	-1.20929	-1.16244	-1.17352	-0.240826	0.115251	-0.306224	-0.0244985	-0.0780757	-0.797003	-0.226181	-0.243235
925	CD8A	-0.0890047	0.190788	-0.85773	-1.36208	-0.761415	-0.21503	-1.40837	-1.03998	0.699166	1.39097	-0.455436	0.0359281	-0.726033	-1.3679	-0.148951	-0.332473
926	CD8B	-0.140297	-0.38539	-1.01494	-0.723011	-0.200325	-0.941634	-0.864132	-1.81235	0.670508	0.260705	0.402759	-0.355617	-1.8084	-0.353947	-0.295964	-0.412565
928	CD9	-0.327418	-1.17316	-0.268464	-0.872677	-0.77273	-0.835284	-0.245988	-0.609535	-0.0356528	0.391495	1.98959	0.45349	-0.400285	-0.253948	-1.59496	-0.432286
929	CD14	-0.209917	-0.428553	-0.0637394	0.383115	-1.09364	-0.611779	-0.238304	-0.742724	-0.0409559	0.713772	0.664653	0.535559	-0.752106	-0.458906	-1.12151	-1.29465
930	CD19	-0.781222	-0.657694	0.104395	-0.271292	-1.1246	-0.693854	-0.595252	-0.440121	-0.283201	0.445203	0.215243	0.690457	-0.178937	-0.284069	-1.26172	-1.45666
931	MS4A1	-0.00512977	-1.07651	-0.375806	0.134465	-0.206211	-0.756746	-0.440931	-0.658058	0.657609	1.05943	0.472942	0.668878	-0.720118	-0.719875	-0.365812	-0.909549
932	MS4A3	-0.305996	-0.69128	0.653475	-0.14303	-0.334193	-1.15109	-0.127207	-0.394287	1.15467	-0.29294	1.40095	0.971136	-1.12496	-0.187816	-1.79417	-1.0004
933	CD22	-0.396496	-1.59508	-2.12651	-0.807975	-0.684152	-1.55534	-1.7299	-0.784431	0.41118	-0.175312	-0.232739	-0.0455103	-0.348644	-0.112872	-0.0575903	-0.476967
939	CD27	0.53149	0.472836	-0.666572	-1.28563	-0.184367	-0.406314	-0.668484	-1.71312	0.978194	0.713961	1.01918	1.15477	-1.54747	-1.43959	-1.86562	-0.838085
940	CD28	0.5039	-0.304431	0.0499639	-0.255116	-0.201311	-1.20819	-0.384278	-0.979185	0.839644	0.105301	0.338473	0.264952	-1.53475	-0.80533	-1.38609	-0.680152
941	CD80	-0.939965	-1.37753	0.111177	0.155026	-0.641056	-1.1626	-0.514407	-0.164277	0.939237	-0.0233544	0.463906	1.00834	-0.629394	-0.0835238	-1.33126	-0.940034
942	CD86	-0.046757	-0.550335	-1.43675	0.266779	-0.173165	-0.782301	-1.03626	-0.102778	0.744034	0.322047	0.438973	2.02392	-0.888389	-0.59128	-0.383681	-1.73604
943	TNFRSF8	-1.06798	-0.000106479	0.669841	0.176416	-1.64252	-0.327211	-0.442459	-0.192577	-0.582419	0.70731	0.748032	0.680509	-0.0859777	-0.726483	-1.82325	-0.969645
944	TNFSF8	-1.1053	0.0654301	-0.917502	-0.778552	-0.816925	-0.281876	-0.943659	-0.822367	0.386204	1.27367	-0.0802944	-0.0734293	-0.261642	-1.56244	-0.184926	-0.457677
945	CD33	-0.665109	-1.50097	-2.05713	0.0327116	-0.431434	-1.13005	-2.6378	-0.16635	1.06037	0.201848	-1.14057	1.10221	-0.72818	-0.178402	-0.045691	-1.07261
946	SIGLEC6	0.0507723	-1.27112	-0.269296	-0.697417	-0.167678	-0.918324	-0.699353	-0.992539	1.25222	0.791498	0.0207983	0.125892	-0.957327	-0.514608	-0.447022	-0.282918
947	CD34	0.0175973	-0.583948	0.710217	-0.191089	-0.312685	-1.43018	-0.321302	-0.243643	0.971736	-0.108174	1.47624	0.568303	-1.49727	-0.236297	-2.03658	-1.01979
948	CD36	-0.556529	-0.143404	-0.0797321	-0.163419	-0.744474	-0.363271	-0.63999	-0.712272	-0.0132411	0.507523	0.302131	0.240089	-0.512679	-0.721822	-0.636467	-1.10305
949	SCARB1	-0.622063	-0.19639	-1.66979	-0.699947	-0.855119	-0.561919	-1.25213	-0.45052	-0.0990821	0.71079	0.32394	1.33965	-0.219982	-0.575791	-0.501709	-1.34762
950	SCARB2	-0.54648	-0.0318271	-0.179293	-0.738527	-0.800369	-0.166884	-0.26597	-0.800752	0.368739	1.47899	0.859125	0.16971	-0.502587	-1.08435	-1.11379	-0.367877
951	CD37	-0.105043	-0.26842	-0.240995	0.748037	-0.62144	-1.35282	-0.7477	-0.0782943	0.29832	-0.00428092	-0.0168853	1.0939	-0.70989	-0.512181	-0.600682	-1.96486
952	CD38	-0.139468	-0.795194	0.141414	-0.549823	-0.397374	-1.27531	-0.262279	-1.21843	0.436643	-0.370259	1.19625	0.0980251	-0.587094	-0.151336	-0.921215	-0.256572
953	ENTPD1	-0.090142	-0.48638	-0.102639	0.0292382	-1.03342	-0.696492	-0.934525	-0.193362	0.272004	0.583501	0.0311523	0.813017	-0.674255	-0.529661	-1.17872	-0.79419
954	ENTPD2	-1.28819	-1.14655	-0.400925	-1.63378	-1.50704	-1.49412	-0.396225	-2.01541	-0.154635	-0.0162675	0.41821	0.714148	-0.138113	-0.246263	-0.348079	-0.471318
955	ENTPD6	0.0693221	-0.440123	-1.08186	-0.7357	-0.223139	-0.501914	-0.731381	-0.645209	0.829859	1.55941	0.47682	0.240473	-0.960899	-1.15485	-0.69291	-0.482967
956	ENTPD3	-0.203556	-0.288018	-0.284693	-0.584133	-0.433168	-0.521529	-0.924031	-0.372016	0.866365	0.266913	-0.083534	0.725855	-1.04579	-0.939141	-0.54674	-0.917797
957	ENTPD5	-0.342382	-0.578488	-0.887768	-0.587945	-1.12247	-0.956443	-0.833448	-0.747987	-0.112502	-0.168141	0.321758	-0.0161572	-0.388972	-2.57834	-0.523861	-0.834533
958	CD40	-0.539619	0.175119	-0.476702	-0.0562116	-0.488751	-0.303489	-0.606266	-0.721332	0.355421	0.94465	0.101334	0.267347	-0.811953	-1.23633	-0.685671	-1.26537
959	CD40LG	-0.425869	-0.25039	-0.0790823	-0.0111817	-0.712223	-0.432944	-0.782164	-0.269531	0.345125	0.807221	-0.0446844	0.520654	-0.329295	-0.950845	-0.983713	-0.807852
960	CD44	-1.03897	0.414729	-0.337053	-0.448585	-1.57996	-0.634367	-0.530211	-0.631322	-0.229955	0.635559	0.208958	0.965619	-0.153646	-1.34527	-0.699917	-0.670902
961	CD47	-0.286045	-1.46015	-0.752983	-1.09369	-0.249108	-1.09021	-0.780353	-0.763552	0.562643	-0.0493067	0.784985	0.501982	-0.894054	-0.196862	-1.00947	-0.880149
962	CD48	0.0170121	-0.246438	-0.225832	-0.189532	-0.355085	-0.482639	-1.16277	-0.77653	0.928449	0.230253	0.0994703	-0.0392233	-1.33107	-0.994945	-0.486099	-0.90149
963	CD53	-0.591928	-0.249561	-0.217829	0.0615062	-0.6982	-0.471575	-0.382153	-0.867167	1.00534	0.440372	0.341581	0.417178	-0.682829	-0.951233	-0.849532	-0.808942
965	CD58	-0.298088	-0.552954	0.529184	-0.02468	-0.335261	-0.628842	-0.390876	-0.905858	0.415529	0.584008	0.595722	0.325322	-0.732257	-0.459062	-1.56406	-0.695919
966	CD59	-0.463895	-0.608967	-0.442699	-0.419225	-0.65311	-0.690591	-0.415443	-0.709899	0.661002	0.0879455	1.08138	0.378862	-0.667173	-0.442775	-0.766755	-0.617665
967	CD63	-0.352041	-0.259801	-0.212229	-0.156197	-1.01284	-1.11769	-0.458082	-0.51408	-0.210527	0.0737956	0.267006	0.669216	-0.570153	-0.450619	-0.78849	-1.12127
968	CD68	-0.282751	-1.22712	0.136672	-1.98911	-0.637858	-0.880575	-0.987031	-2.07543	0.0754573	0.22074	1.48996	0.163631	-0.437214	-0.30181	-1.24939	-0.605324
969	CD69	-0.00430625	-0.32567	-0.460792	-0.0371001	-0.397036	-0.830458	-0.401942	-0.391689	0.428626	0.130954	0.315382	0.332239	-1.25442	-0.397487	-0.718362	-1.00932
970	CD70	-0.387926	-0.485094	-0.754736	-1.54893	-0.543492	-0.539283	-1.3768	-1.18487	1.31805	0.170717	-0.0227683	0.288781	-1.1174	-2.17581	-0.172128	-0.20307
971	CD72	0.142936	-1.93408	0.0941359	-1.25993	-0.33274	-1.53831	-0.193975	-0.911019	0.419201	-0.334329	1.56065	-0.103195	-0.916323	-0.0355339	-1.36048	-0.215987
972	CD74	0.0617012	0.112772	0.799413	-1.04671	-0.14875	-0.66664	-0.285907	-1.63615	1.81058	1.33594	0.882005	-0.583032	-1.39655	-0.955718	-2.45569	-0.233525
973	CD79A	-1.09139	-1.05704	-0.881178	0.130325	-1.91862	-0.740137	-1.18631	-0.495165	-0.7322	0.910652	-0.321697	0.249675	-0.0817585	-0.889186	-0.134655	-0.903922
974	CD79B	-0.118915	-0.495668	-1.05896	-1.57999	-0.235295	-0.611696	-0.91323	-1.2155	0.590762	0.60399	0.085189	0.911458	-0.619943	-0.384144	-0.386938	-1.09249
975	CD81	0.037707	-1.47689	-0.852236	0.472189	-0.155055	-1.61622	-0.945137	-0.223714	0.799177	0.292807	0.477345	1.70447	-0.961027	-0.491308	-0.415832	-2.24907
976	ADGRE5	-0.229877	-0.604705	0.144996	0.15837	-0.807119	-0.822868	-0.127731	-0.310066	0.383942	0.306431	0.873581	0.664035	-0.482775	-0.398824	-1.26549	-1.75893
977	CD151	0.359446	-0.000460763	0.197503	-0.532921	-0.21261	-0.105752	-0.420206	-0.48329	0.641429	1.33704	0.293828	1.28304	-2.16415	-1.42964	-1.18429	-0.951464
978	CDA	0.232266	-1.20405	0.420509	-0.408417	-0.3757	-1.19012	-0.0558855	-0.626175	0.96098	-0.293462	1.26027	0.0836379	-1.10214	-0.0848968	-1.43445	-0.72748
983	CDK1	-1.52187	-0.981231	-1.12397	-0.860772	-1.43384	-0.976205	-1.54068	-0.569947	0.466371	1.66892	-0.426199	1.57785	-0.598704	-1.81138	-0.217177	-1.23937
987	LRBA	0.328127	-1.71957	-0.79999	-0.127513	-0.272474	-1.32325	-1.01424	-0.753508	0.672497	-0.341196	0.329686	0.451389	-1.19909	-0.449071	-0.455798	-0.935066
988	CDC5L	0.825333	-0.154133	-1.19808	0.441491	-0.465947	-0.303744	-0.825212	-0.182682	0.992255	0.802435	0.972486	1.51425	-2.08063	-0.60555	-1.49769	-1.39824
990	CDC6	-0.414216	-0.435419	-0.915871	-0.389657	-0.26796	-0.812614	-0.600344	-1.06707	1.42068	1.19523	1.51019	0.993596	-1.37524	-0.829379	-1.15605	-1.30644
991	CDC20	-0.651576	-1.14806	-0.0725721	0.492712	-0.581855	-1.17355	-0.184165	-0.0313075	0.82237	0.567717	2.0254	2.32635	-0.570291	-1.54634	-1.63335	-2.038
993	CDC25A	-0.792446	-0.36793	-0.545171	-1.5973	-0.524904	-0.603376	-0.695523	-1.23163	0.480846	0.836203	0.0298723	0.20995	-0.900693	-0.548576	-0.506583	-0.44048
994	CDC25B	-2.54544	-1.49077	-0.0292469	-0.154563	-2.65798	-1.11981	-0.378156	-0.214279	-0.0329686	1.27752	0.346905	1.68042	-0.0810298	-1.05602	-0.691739	-1.33639
995	CDC25C	-0.455227	-0.586285	-0.959506	-0.162861	-0.289884	-0.789311	-0.899446	-0.571348	1.24436	-0.0475064	-0.132017	0.153333	-0.879359	-0.550163	-0.128772	-0.543647
996	CDC27	-1.40189	-0.702971	-0.317703	-0.0843964	-1.03209	-0.463531	-0.595472	-0.200003	1.93298	0.814849	2.15133	1.47421	-1.51861	-0.642082	-1.75744	-1.79903
997	CDC34	0.271381	0.428938	-1.78909	-1.65871	-0.259382	-0.065063	-1.60771	-1.88055	0.756565	1.72741	-0.246346	-0.718962	-1.10699	-1.36325	-0.139613	-0.695923
998	CDC42	0.806451	-0.395626	-0.776682	-0.945723	-0.0672335	-0.45097	-0.592491	-0.638069	2.4138	0.267291	0.192787	0.851048	-2.04348	-0.632439	-0.343663	-1.22485
999	CDH1	-1.06956	0.168248	-0.540538	0.311255	-1.12692	-0.395275	-0.719823	-0.662027	0.371517	1.14225	0.00471826	0.509688	-0.245166	-1.08689	-0.588974	-1.24295
1000	CDH2	-1.67964	0.509377	-1.02989	0.349207	-1.27825	-0.16656	-0.729577	-0.116252	-0.01059	1.56484	0.540211	1.50614	-0.210036	-2.39493	-0.410601	-1.86928
1001	CDH3	-0.860721	-1.22019	-0.717809	-1.33368	-0.578469	-1.06327	-1.02465	-1.21307	0.860848	-0.168075	0.249669	0.401424	-0.865518	-0.694759	-1.48287	-0.262466
1002	CDH4	-0.805485	-0.144264	-0.20744	-0.690795	-0.923748	-0.408207	-0.228834	-0.648532	-0.147527	0.494521	0.659768	0.322217	-0.337828	-0.95654	-0.730894	-0.269896
1003	CDH5	-0.196697	-0.587498	-0.488853	-0.280759	-0.504246	-0.842749	-0.665557	-0.197969	0.207168	-0.0875234	0.53145	1.05442	-0.837395	-0.565474	-0.721789	-1.103
1004	CDH6	-0.324208	-0.0270398	-0.602753	-0.221544	-0.267622	-0.179575	-1.01942	-0.480484	0.756073	1.42581	0.089436	0.615378	-0.867854	-1.1082	-0.335452	-0.487052
1005	CDH7	-0.504365	0.139273	-0.191108	-1.66985	-0.686819	-0.354503	-1.10262	-2.10484	0.472817	0.390273	0.119765	-0.625443	-0.722206	-0.909549	-0.519467	-0.0238506
1006	CDH8	-0.251037	-0.562662	-1.21651	-0.799881	-0.619491	-0.394707	-1.33463	-1.49547	0.0912906	0.726483	1.0756	-0.420659	-0.916467	-0.789334	-0.761679	-0.28925
1007	CDH9	-0.609767	-0.180759	-0.067238	-0.0501083	-0.958748	-0.394408	-1.13064	-0.302782	0.147564	0.336574	0.200476	0.901589	-0.575306	-0.96489	-0.649937	-0.995461
1008	CDH10	-0.583892	-0.373093	0.543954	-0.570219	-0.927459	-0.962262	-0.234673	-0.78671	-0.149917	-0.04096	1.04613	0.606466	-0.547396	-0.617459	-1.97737	-0.394152
1009	CDH11	-0.612313	-1.44581	-1.66305	-0.0656709	-0.985469	-1.07574	-1.24656	-0.336847	0.167051	0.93793	0.00195403	0.645347	-0.247471	-0.649509	-0.181612	-0.648052
1010	CDH12	-0.559579	-0.182527	-0.00669638	0.5902	-0.599079	-0.87767	-0.450713	-0.241653	0.10978	0.387105	0.255439	0.69772	-0.445701	-0.733087	-0.798653	-1.6654
1012	CDH13	0.0726543	-0.523488	-0.0417566	0.691757	-0.266509	-0.885546	-0.102382	-0.216479	0.530443	0.18831	1.13105	0.752322	-1.44861	-0.464745	-1.25156	-1.97132
1013	CDH15	-0.955027	0.107585	-1.66803	-0.65876	-0.652637	-0.273463	-3.08153	-0.421039	0.316807	0.673542	-1.36957	0.558301	-0.385132	-1.53131	-0.0339993	-0.57835
1014	CDH16	-0.734038	-1.15675	-1.07322	-0.882663	-0.897104	-1.58776	-0.904359	-0.587823	-0.129189	-0.40139	-0.1354	1.0795	-0.198871	-0.0751946	-0.751328	-0.770078
1015	CDH17	-0.475624	-0.626731	-0.162619	-0.454735	-0.589366	-0.525217	-0.331819	-0.560402	0.638517	0.654461	0.92041	0.46652	-0.721943	-0.52533	-0.904016	-0.774412
1016	CDH18	0.308725	0.0880178	0.59405	-1.85765	-0.59392	-0.445045	-0.227351	-1.47893	0.53341	0.289591	1.41186	0.642156	-1.1668	-1.64961	-1.85718	-0.500121
1017	CDK2	0.819945	-0.582537	-1.21127	-0.696689	-0.0557622	-0.873538	-1.1937	-0.448102	1.73148	0.55643	-0.326376	0.888962	-3.34064	-0.544768	-0.171473	-1.20264
1018	CDK3	-0.869679	-0.635116	-1.30529	-0.164611	-0.585797	-0.793076	-1.01666	-0.641249	0.973859	0.717761	1.03942	0.516972	-0.656918	-1.26283	-0.732534	-0.988583
1019	CDK4	-1.87391	-0.393688	0.352744	-0.443926	-1.67588	-0.691558	-0.0849699	-0.422648	-0.276201	0.0281635	2.10079	0.861987	-0.138712	-0.448608	-2.08944	-0.865214
1020	CDK5	1.19995	-0.56356	-0.710061	-0.382178	-0.249257	-0.587718	-0.729762	-1.03316	1.26966	0.64805	0.21408	0.436074	-2.78892	-0.414089	-0.564441	-0.359491
1021	CDK6	1.13592	-0.482846	-0.680343	-0.85056	-0.0713693	-0.894405	-0.537458	-1.18392	1.96325	0.0468837	0.7163	-0.086003	-3.98319	-0.291281	-0.509137	-0.585612
1022	CDK7	-0.89835	-0.0466339	-0.321711	-1.04884	-1.30285	-0.507958	-0.618518	-1.32321	0.472927	1.79554	0.0904668	0.848232	-0.779137	-1.38438	-0.405405	-0.663519
1024	CDK8	-4.61921	0.115104	-1.39546	-0.48369	-8.88078	-1.46522	-0.996388	-0.30876	-3.88928	0.476412	-0.0263713	0.840488	-0.000445149	-0.876782	-0.503672	-0.893656
1025	CDK9	-0.119811	-1.67453	-0.0773567	-0.891486	-0.18452	-1.28219	-1.20155	-2.01209	1.26475	-0.204078	1.63955	0.79227	-1.69986	-0.0991375	-1.66548	-0.930529
1026	CDKN1A	-1.92897	-0.77683	-0.153618	-0.237112	-2.24628	-1.08822	-0.710698	-0.651216	-0.900071	1.22652	0.748261	0.0612186	-0.132777	-0.856046	-0.822641	-0.960912
1027	CDKN1B	-3.10968	-0.726194	-1.99939	-1.12185	-2.63478	-0.545837	-2.00446	-1.56516	-0.176305	0.164677	-0.792867	1.30692	-0.327128	-0.561162	-0.0332837	-0.97344
1028	CDKN1C	-0.350588	-1.69719	-0.542872	-0.0175196	-0.818461	-1.63643	-0.343681	-0.45076	0.00491827	-0.509671	0.552591	0.260988	-0.40047	-0.0887737	-1.07039	-0.770226
1029	CDKN2A	-0.30476	-0.739541	-1.17501	-1.64357	-0.410084	-0.888972	-1.26198	-1.27497	0.616306	0.14529	0.287603	0.0925437	-0.499754	-0.169853	-0.204785	-0.151437
1030	CDKN2B	-0.129636	-1.49256	-0.820221	-0.496771	-0.940826	-1.12156	-0.530951	-0.952709	0.219786	0.16204	0.19526	0.495807	-0.579462	-0.940662	-0.279064	-0.583279
1031	CDKN2C	-0.482458	0.044727	0.215705	-0.695234	-0.716267	-0.367519	-0.298638	-0.44716	0.550995	0.544861	0.767872	0.412901	-0.352299	-0.784366	-1.03504	-1.32702
1032	CDKN2D	-0.451475	-0.721498	-0.423235	-0.73385	-2.03923	-0.476898	-0.972842	-0.501265	-0.303131	1.074	-0.18405	0.344264	-0.314097	-1.0254	-0.332667	-0.525449
1033	CDKN3	-0.112258	-0.0459054	-1.63735	-0.953195	-0.778198	-0.796826	-2.01209	-0.644415	0.2661	0.284419	-0.797229	0.319513	-0.875414	-0.930962	-0.0923885	-0.274865
1036	CDO1	-0.229337	-0.307851	-0.375016	-0.749047	-1.51518	-0.21323	-0.815639	-2.52839	-0.114111	1.29747	0.319575	-0.517704	-0.483164	-1.60529	-0.486685	-0.544872
1038	CDR1	-0.129124	0.189913	-0.248939	0.353202	-0.351138	-0.237344	-0.40144	-0.190104	-0.129124	0.189913	-0.248939	0.353202	-0.256102	-0.375675	-0.219523	-0.450371
1039	CDR2	-1.40462	-0.350026	-0.0641441	-0.00545277	-1.5144	-0.487175	-0.42786	-0.467301	-0.512157	0.405512	0.860029	0.251059	-0.19469	-0.521901	-1.15227	-0.720257
1040	CDS1	0.692706	-0.00567568	-1.47889	0.0687629	-0.150602	-0.30456	-1.33621	-0.336081	0.812675	0.996546	0.509389	0.638327	-2.80944	-0.719854	-0.332219	-1.5288
1041	CDSN	-0.737544	-0.0494787	-0.923062	-0.815324	-1.20042	-0.212131	-0.646412	-1.81284	0.0120363	0.645884	0.903999	-0.682617	-0.264014	-1.23391	-0.620961	-0.45704
1043	CD52	-0.481284	-0.198529	-0.155065	-0.0730372	-0.307718	-0.290804	-0.671118	-0.357997	0.651279	2.45379	0.0439665	0.380622	-0.418422	-2.01507	-1.1958	-1.10375
1044	CDX1	-0.356461	0.678428	-0.26305	-1.51764	-0.596134	-0.392096	-0.188847	-1.1555	1.23384	0.820487	2.48608	0.456275	-1.1953	-1.80572	-3.26036	-0.296073
1045	CDX2	-0.826485	-0.412507	-1.45971	0.347269	-0.636651	-0.730364	-1.0582	-0.240998	0.483737	0.186986	1.42934	0.619583	-0.308941	-0.816868	-1.06578	-1.95345
1046	CDX4	-0.733765	-0.0605553	-1.31122	-0.720465	-0.586445	-1.05942	-1.51025	-0.970643	1.32827	0.112634	0.67911	-0.0317664	-0.949696	-0.75427	-0.44849	-0.446946
1047	CLGN	-0.661992	-0.631889	0.687628	-0.294342	-0.968607	-1.05938	-0.658758	-0.363744	0.232172	-0.235085	0.866664	1.11671	-0.559426	-0.213372	-1.85449	-1.55508
1048	CEACAM5	-0.522681	-0.256703	-1.64152	0.550669	-0.405716	-0.470311	-1.74875	-0.165568	0.424805	0.898141	0.737725	1.01249	-0.589858	-0.8252	-0.905849	-1.59353
1050	CEBPA	-0.242105	0.970131	-0.64044	-1.07608	-0.178738	-0.158708	-1.39779	-0.748136	2.46912	1.49924	-0.270262	1.84384	-2.04265	-3.49794	-0.21687	-1.49895
1051	CEBPB	-1.05872	-0.601735	-2.19122	-0.0949775	-0.738441	-0.915128	-1.75071	-0.194957	1.18304	-0.139514	-0.0348736	0.96633	-0.827413	-0.380564	-0.0999579	-1.03129
1052	CEBPD	-1.44312	-1.17962	-0.300659	-0.434912	-1.0679	-1.43344	-0.876672	-0.770077	-0.0192411	-0.0974466	1.38301	0.485347	-0.186323	-0.0826081	-1.80716	-0.322778
1053	CEBPE	0.234444	-1.20289	-0.492482	-0.909431	-0.649061	-1.04575	-0.5183	-0.609181	0.644309	0.37424	0.198335	0.149535	-1.04911	-0.496564	-0.736932	-1.05061
1054	CEBPG	-1.08899	0.573294	-0.87562	-0.204765	-1.54305	-0.0461456	-1.29702	-0.242974	-0.528845	2.19513	0.82036	0.569858	-0.234409	-1.76155	-0.554164	-0.596789
1056	CEL	-0.810457	-0.523995	-0.658696	-0.646094	-1.47904	-0.790634	-0.556362	-2.09628	-0.492615	-0.0487042	0.147256	0.320334	-0.388166	-0.43363	-0.213692	-0.594742
1058	CENPA	0.392319	-0.668125	-1.332	-0.429109	-0.271665	-0.437365	-1.4808	-0.895368	2.58311	2.29332	0.851073	1.3884	-2.1539	-1.85752	-0.867093	-1.05221
1059	CENPB	-0.0355673	-1.95705	-1.62918	-2.4202	-0.582931	-2.18353	-1.2125	-2.06066	0.746412	0.372944	1.11025	0.531354	-0.683356	-0.552983	-0.791366	-0.87307
1060	CENPC	-0.744623	-0.304158	-2.62956	-2.52642	-0.488152	-0.555333	-2.56594	-2.42859	0.784948	0.154514	0.221089	0.360539	-0.565236	-1.28951	-1.34015	-0.99802
1062	CENPE	0.263563	0.233557	-0.992993	-0.00494757	-0.155432	-0.436665	-0.660757	-0.296642	0.79806	0.470798	0.380096	0.951954	-1.74269	-1.0482	-0.254325	-0.720909
1063	CENPF	0.126414	-0.765068	-1.46882	-2.25537	-0.094805	-0.509007	-2.96982	-1.88372	1.03547	0.851296	-1.00504	1.79451	-1.25916	-0.560025	-0.0390964	-1.52852
1066	CES1	-0.243594	-0.0263143	-1.00021	-2.07944	-1.06334	-0.791767	-1.0289	-2.08863	0.137157	0.989378	0.440956	-0.0313932	-0.507849	-1.12908	-0.289989	-0.374728
1068	CETN1	-0.464017	-1.75209	-0.854154	0.855704	-0.466919	-1.35522	-0.55531	-0.135719	0.399767	0.872066	0.947437	1.6179	-0.44889	-0.602704	-0.657205	-2.50302
1069	CETN2	-1.26771	-1.08541	-0.179028	-0.648505	-0.915542	-0.763146	-0.253178	-0.838991	0.484734	0.27906	0.667512	0.407984	-0.707177	-0.21112	-0.703638	-0.266381
1070	CETN3	-0.012395	-0.558156	-0.329151	-0.601701	-1.07104	-1.60618	-1.29124	-1.2526	0.184666	-0.144419	-0.00368998	-0.360678	-0.710539	-0.647048	-0.930962	-0.232051
1071	CETP	-0.980449	0.307682	-0.797223	-1.06004	-1.02516	-0.280493	-0.932589	-1.46622	0.34226	0.799033	1.09672	-0.142831	-0.252149	-1.16369	-2.71211	-0.393354
1072	CFL1	-0.174645	-0.797393	-1.92122	-1.48268	-0.425232	-0.662078	-1.49616	-2.07128	0.505986	1.58571	0.188911	-0.318633	-0.709338	-1.17694	-0.980621	-0.130837
1073	CFL2	-0.388669	-0.744438	-0.851437	-0.189826	-0.832646	-1.04059	-0.665502	-0.644525	0.379155	0.459484	0.048863	0.586897	-0.854966	-0.40256	-0.252468	-0.517694
1075	CTSC	-0.460211	-0.311752	-1.158	-0.784382	-0.470857	-0.273425	-1.5198	-0.777707	0.636227	1.08356	1.52643	-0.0401011	-0.408597	-0.999623	-1.16076	-0.663786
1080	CFTR	-0.225623	-0.823358	-1.57522	-0.209715	-0.640583	-1.476	-2.09269	-0.599216	0.81961	0.125401	-0.845349	0.596683	-0.538397	-0.913795	-0.362337	-0.497725
1081	CGA	-0.369878	-0.59697	-0.474455	0.177279	-0.680301	-0.705525	-0.516545	-1.02403	0.0383886	0.0682687	0.496349	0.257263	-0.824549	-0.654034	-0.537869	-0.971185
1082	CGB3	-0.79106	-0.701926	-0.667076	-0.182058	-1.10951	-1.53958	-0.668868	-0.412224	0.127723	-0.0450708	0.0459421	0.306766	-0.399456	-0.327865	-0.329855	-0.753938
1084	CEACAM3	-0.802027	-0.124205	0.0935457	-0.905638	-0.840068	-0.265944	-0.285159	-0.606449	-0.0875604	1.43007	0.715132	0.329416	-0.194799	-1.04102	-0.851924	-0.348533
1087	CEACAM7	0.0491253	-0.354192	-1.03968	-0.771724	-0.203844	-0.571256	-1.57616	-1.10454	1.61175	0.370979	-0.317858	-0.266784	-1.20298	-0.376452	-0.213453	-0.263892
1088	CEACAM8	-0.466536	0.37307	-0.53916	-1.05644	-0.559487	-0.247868	-0.69914	-1.31467	0.73657	1.09244	0.0211474	-0.397753	-0.561398	-1.2692	-0.275009	-0.298208
1089	CEACAM4	-1.23419	-0.159619	-0.655098	0.0084819	-0.889472	-0.411488	-1.37014	-0.193039	0.0256764	0.314356	-0.209876	0.679482	-0.504174	-0.851819	-0.21054	-0.739897
1101	CHAD	-0.195573	0.0786232	-0.856124	-0.419992	-0.793033	-0.260844	-0.73047	-1.12029	0.444104	1.62251	0.659667	0.95322	-0.563514	-1.20852	-0.445304	-0.766868
1102	RCBTB2	-0.964928	-0.223526	-0.648939	0.0874881	-2.00122	-0.276895	-0.615545	-0.317625	-0.247766	1.16552	0.38108	0.438974	-0.25937	-0.806311	-0.257969	-0.843268
1103	CHAT	-0.183465	-1.82609	-0.361541	-0.36235	-0.440432	-1.43324	-0.496118	-0.988103	0.365065	-0.143773	0.803115	-0.0997495	-0.525792	-0.141955	-0.540208	-0.632611
1104	RCC1	-0.410933	-2.1987	-1.10632	-0.352598	-0.623581	-1.79908	-1.55694	-0.682477	0.491573	0.560155	2.21121	0.600678	-0.338617	-0.355068	-1.81566	-0.38995
1105	CHD1	-0.174398	-0.0443437	-1.95308	-0.173879	-0.350627	-0.279415	-1.80462	-0.480769	1.29026	0.510794	0.303093	0.225661	-1.7616	-1.30693	-0.458871	-0.94873
1106	CHD2	-0.699122	-0.272211	0.235257	0.608335	-1.20046	-0.338681	-0.220339	-0.211877	-0.329504	0.716235	1.46905	1.4357	-0.51176	-0.460528	-1.10249	-1.70185
1107	CHD3	-0.551438	-1.08296	-0.381103	-0.470494	-1.10697	-0.845591	-0.247793	-0.445614	-0.216797	-0.08934	1.28117	0.595083	-0.255548	-0.295415	-1.18423	-0.385982
1108	CHD4	-0.839275	-0.750897	0.701399	-1.01558	-1.02581	-0.728878	-0.348244	-1.41157	-0.219311	0.904606	1.50417	0.0852825	-0.294821	-0.871825	-1.87856	-0.28369
1109	AKR1C4	-0.252443	-0.426602	-1.18739	-0.500328	-0.864594	-0.654861	-3.83274	-0.906143	0.429377	0.358781	-1.07107	0.0900208	-0.463015	-0.347175	-0.27977	-0.519906
1111	CHEK1	-0.928699	-0.203308	-1.52824	-0.555299	-1.02168	-1.02095	-1.1365	-0.354251	-0.162062	1.25054	-0.289723	0.434546	-0.353017	-1.41518	-0.331681	-0.950422
1112	FOXN3	0.0864225	0.304172	-0.775972	-0.714957	-0.533605	-0.396938	-0.850703	-2.3317	0.679187	1.14769	0.293133	-0.445335	-0.83886	-1.15811	-0.658058	-0.184164
1113	CHGA	-0.0649092	-1.60513	-0.376172	-0.846068	-0.196202	-1.22347	-0.492642	-1.27915	1.28447	-0.30033	0.721492	0.0424137	-1.06489	-0.180339	-0.478526	-0.361313
1114	CHGB	-0.787755	-0.00166189	0.321845	0.0313332	-1.06807	-0.227767	-1.35729	-0.20787	0.222645	0.767567	0.917689	0.646062	-0.263625	-0.757123	-1.20289	-0.799533
1116	CHI3L1	-0.54547	-0.378667	0.404604	-1.45959	-0.347871	-0.325426	-0.224803	-1.14235	2.49017	1.04632	0.918648	0.0804134	-2.06667	-1.09986	-1.34451	-0.127201
1117	CHI3L2	-0.33267	-0.101516	0.460276	-0.498156	-0.339585	-0.361416	-0.336133	-0.867726	0.40937	0.803749	0.94698	0.105545	-0.910865	-1.08525	-1.44189	-0.507648
1118	CHIT1	-0.205931	-1.03343	0.208957	-1.03758	-0.475856	-1.3482	-0.134173	-1.01242	1.39855	-0.413862	0.921659	0.254489	-1.01127	-0.0915272	-1.52605	-1.14604
1119	CHKA	-1.11265	-0.654194	0.219977	0.416446	-1.61928	-0.427019	-0.07986	-0.0922547	-0.571124	1.09969	1.49415	1.53316	-0.179421	-0.752251	-1.88156	-1.35431
1120	CHKB	0.220526	-1.9879	-0.868692	-1.00532	-0.156367	-1.58849	-1.46209	-1.15817	1.17045	-0.0938543	-0.485981	0.35503	-1.85858	-0.639085	-0.775738	-0.680145
1121	CHM	-0.695613	-0.581659	-1.27045	-0.913349	-0.761488	-0.673593	-0.887602	-1.12586	0.277483	0.485895	1.03454	-0.148078	-0.216554	-0.606249	-0.728793	-0.314746
1122	CHML	-0.406197	-0.339849	-0.661327	-0.471572	-1.02661	-0.615312	-0.983261	-0.482295	0.0138634	0.670183	-0.190712	0.902391	-0.341667	-0.428554	-0.364433	-0.617188
1123	CHN1	-0.309865	-0.33458	-0.369425	0.0866791	-0.556186	-0.470335	-0.711139	-0.183355	0.651549	0.840179	0.0111042	1.35261	-0.966193	-0.551673	-0.3701	-1.59957
1124	CHN2	-0.545444	-0.406558	-1.55436	-1.8614	-0.882585	-0.417186	-1.2749	-2.07357	-0.11821	0.941118	-0.154334	-0.819624	-0.960824	-0.796329	-0.112122	-0.216409
1128	CHRM1	-0.419895	-0.455051	-0.755561	-0.264936	-1.18559	-0.620841	-1.18389	-2.12326	0.0181578	1.95541	0.25039	-0.158054	-0.911211	-1.52147	-0.194594	-0.448959
1129	CHRM2	-0.248479	-1.16573	-1.19397	0.0354809	-0.671222	-1.35523	-0.822301	-0.187763	0.215195	1.04259	0.21658	1.55785	-0.95802	-0.706611	-0.326229	-1.57645
1130	LYST	0.169392	-0.955029	-0.609765	-0.758207	-0.625154	-1.12296	-0.81079	-0.741772	0.523133	-0.012264	0.176947	0.195329	-0.953152	-0.419716	-0.498408	-0.470586
1131	CHRM3	-0.858204	-0.8728	-1.41304	-0.762121	-1.19488	-0.95949	-2.22822	-0.599892	0.146769	-0.00970985	-0.918937	0.107739	-0.574383	-0.129506	-1.07685	-1.4029
1132	CHRM4	-3.3847	-0.00258659	0.811583	-1.23316	-2.88418	-0.200282	-0.239401	-1.68608	0.504361	2.33344	1.48798	0.589401	-0.321034	-1.89387	-2.51273	-0.507958
1133	CHRM5	-1.22566	-0.00134644	-0.28586	-1.48996	-0.882979	-0.855398	-0.199702	-1.70139	0.804131	0.232436	1.52141	-0.331287	-1.74746	-0.725048	-2.06928	-0.46394
1134	CHRNA1	0.255668	-0.995379	-0.0823845	-0.873278	-0.612041	-1.11159	-0.758717	-0.579956	0.599118	-0.085457	0.286804	0.472487	-1.08157	-0.280617	-0.787581	-1.9238
1135	CHRNA2	-1.47116	-1.85702	0.145354	-1.4961	-1.0924	-1.46433	-0.327634	-1.261	0.735478	0.744966	1.11889	-0.365611	-0.477082	-0.481949	-0.92748	-0.251722
1136	CHRNA3	-0.386054	-0.201604	-0.116423	-0.503685	-0.53261	-0.355781	-0.296677	-0.936771	0.176852	1.5061	0.615126	-0.155745	-1.21267	-1.1104	-0.594246	-0.484316
1137	CHRNA4	-0.780719	-0.553092	-0.965157	-0.599728	-0.515256	-0.355665	-1.28577	-0.404055	1.65171	0.707193	-0.0367644	0.490074	-1.83924	-0.496907	-0.330264	-0.532443
1138	CHRNA5	0.176288	-0.26568	-1.56876	-0.454476	-0.162362	-0.678197	-1.62409	-0.507169	0.77641	0.808941	0.221609	0.542066	-1.13137	-0.527849	-0.554014	-0.377283
1139	CHRNA7	-1.07579	0.273986	-0.379349	-0.436026	-1.37801	-2.15869	-0.572441	-0.594596	-0.378365	1.01165	0.887535	1.57622	-0.0843579	-1.10813	-0.897732	-1.23771
1140	CHRNB1	-0.663907	-0.239639	0.232231	-0.447851	-0.939262	-0.313609	-0.0951611	-0.784284	-0.159161	1.00664	1.17957	1.38689	-0.359808	-0.794123	-1.05992	-1.05039
1141	CHRNB2	-1.76684	0.654989	-1.15626	-1.4905	-1.35778	-0.847002	-1.80599	-1.61142	0.95464	1.80237	-0.196979	-0.568049	-1.05184	-1.76285	-0.257104	-0.938813
1142	CHRNB3	-0.331915	-0.407487	-1.54991	-0.529165	-0.618541	-0.929693	-2.1297	-0.533371	0.530152	1.20832	-0.354919	0.343109	-0.497324	-1.34762	-0.0529043	-0.294878
1143	CHRNB4	-0.0683778	0.46016	-0.0970765	-1.5216	-0.332561	-0.227481	-0.527718	-1.15966	0.419696	0.659543	0.602094	0.506321	-1.21136	-1.41658	-1.26432	-0.477074
1144	CHRND	-1.21562	-1.17951	-1.23451	-1.78314	-1.68401	-1.84245	-1.40021	-2.37303	0.126997	-0.500799	0.387679	-0.0561442	-0.131959	-1.68066	-0.258733	-0.282699
1145	CHRNE	-0.686797	-0.553313	-0.0678943	-0.138532	-0.565179	-0.684291	-0.199123	-0.427546	0.185726	0.660018	0.658605	0.816701	-0.272238	-0.723848	-1.00404	-0.569466
1146	CHRNG	-1.148	-0.290234	-0.00436123	-0.535529	-1.17485	-0.582194	-0.261566	-1.02753	0.415992	0.711931	0.531181	0.20247	-0.572423	-0.850883	-0.722308	-0.449478
1147	CHUK	0.151604	-0.815592	-0.503522	-0.915641	-0.168839	-0.827958	-0.519222	-0.613714	1.39215	-0.0776397	0.775852	1.06907	-1.10097	-0.368705	-0.715116	-0.761224
1149	CIDEA	-0.0459306	-1.68257	-0.139509	0.583242	-0.276278	-1.84826	-0.447768	-0.220353	0.644393	0.235881	0.258601	1.53343	-1.19318	-0.175939	-0.569814	-1.65248
1152	CKB	-0.435288	-2.04522	0.149645	-0.179864	-0.516308	-1.64038	-0.409678	-0.8025	0.220455	0.328676	0.959449	1.92754	-0.716105	-0.251226	-1.09014	-1.59014
1153	CIRBP	-0.78836	-1.09259	-0.47373	-0.981616	-1.15039	-1.42485	-0.808659	-0.955972	-0.0594085	0.025495	0.016626	0.238987	-0.510574	-0.188792	-0.319219	-0.43878
1154	CISH	0.0545149	0.0704993	-1.08783	-0.908071	-0.0755926	-0.381214	-0.736687	-0.879636	1.32888	1.16918	0.0867099	0.571065	-1.39167	-0.816328	-0.373799	-0.376521
1155	TBCB	-0.190599	-0.416032	-0.659405	-1.35414	-0.32739	-1.35472	-0.685893	-1.7985	0.428645	0.423033	1.5642	1.68911	-1.30785	-1.47057	-1.19144	-2.08199
1158	CKM	-0.602946	-2.10103	0.197712	-1.01671	-0.583711	-2.27153	-0.0857923	-1.26319	0.387808	-0.914339	1.43609	0.272583	-0.465088	-0.516534	-1.0916	-0.313676
1159	CKMT1B	-0.230791	-1.04782	-0.468243	-0.234553	-0.483699	-1.36194	-0.503395	-0.628164	0.366206	-0.409642	0.595391	0.150013	-1.1066	-0.0888764	-0.389153	-0.930278
1160	CKMT2	-0.510941	-0.141627	0.231085	-0.825507	-0.32633	-0.245862	-0.336733	-0.748512	0.542828	1.58454	0.403909	0.59875	-0.703072	-1.67846	-1.05757	-0.783051
1161	ERCC8	-1.11571	-0.577125	-0.570941	-0.233677	-1.22449	-0.937339	-0.690849	-0.534682	-0.0322369	0.927011	0.427743	0.170018	-1.02163	-0.617031	-0.685928	-1.064
1163	CKS1B	0.962022	-1.08655	-0.245375	-0.221934	-0.0679827	-0.764008	-0.180389	-0.174035	1.86783	0.75436	1.39297	0.959863	-2.33408	-0.781865	-1.09405	-0.698494
1164	CKS2	0.412088	-0.744165	-0.251587	-0.604737	-0.204861	-1.04956	-0.480583	-0.849487	0.965087	0.194978	0.57841	-0.0206978	-1.34075	-0.459326	-0.871222	-0.878723
1173	AP2M1	-1.88765	-1.30563	-0.657063	-0.416119	-1.4635	-1.56883	-0.519337	-0.652524	0.984965	-0.219476	1.0331	0.412776	-0.666392	-0.0552656	-0.96415	-0.814241
1174	AP1S1	-0.541146	-0.367224	-1.97885	-1.60702	-0.559578	-0.264032	-1.54374	-1.24072	0.592007	0.795942	0.16279	0.752559	-0.396389	-0.699242	-0.286672	-0.922923
1175	AP2S1	-1.96229	-1.4808	-0.555174	-1.40289	-1.53307	-4.12092	-0.431465	-2.2642	1.31447	-1.30794	0.278629	-0.830871	-0.938335	-0.0653503	-0.597082	-0.0410553
1176	AP3S1	-0.637861	-0.313876	-0.691946	0.557165	-0.499447	-0.535799	-0.440243	-0.0715659	0.57305	0.745467	1.20531	1.57449	-0.475804	-0.743749	-0.869154	-1.6057
1178	CLC	-0.707834	-0.327662	0.159574	0.0746515	-1.63064	-0.671805	-0.508063	-0.0701691	-0.166466	0.587821	0.228398	1.66092	-0.191131	-0.564519	-0.949119	-1.392
1179	CLCA1	-0.870669	0.0813422	-1.01113	-0.102167	-0.586683	-0.117698	-0.745496	-0.369427	1.8179	1.49023	1.07369	0.651832	-1.40455	-2.48331	-0.760265	-0.820186
1180	CLCN1	0.597307	-0.707105	-1.14409	-0.84314	-0.313172	-0.702149	-1.19029	-0.58462	1.10126	0.305541	0.29702	1.56097	-1.66734	-0.31854	-0.34425	-1.22165
1181	CLCN2	-0.396363	-0.395795	-0.420525	-0.0936375	-0.97502	-0.34884	-0.58618	-0.801077	0.26443	0.934969	2.078	0.941907	-0.411446	-0.622501	-1.68245	-1.64774
1182	CLCN3	0.562198	-1.10452	-0.137163	-0.395808	-0.40312	-1.14631	-0.291285	-0.505666	0.729128	-0.28944	0.977367	0.726174	-1.60467	-0.264765	-1.05458	-0.834944
1183	CLCN4	-1.44698	-1.03113	-1.35412	0.53884	-1.50578	-0.719451	-0.960277	-0.240187	-0.0173919	0.0623965	0.712674	0.758775	-0.245454	-0.499879	-0.875153	-1.57171
1184	CLCN5	-1.23492	-0.414548	-1.18154	-0.863983	-0.93884	-0.478431	-1.41031	-1.58883	0.0961734	0.43108	-0.0835577	-0.243453	-0.296529	-0.891262	-0.105482	-0.180644
1185	CLCN6	-0.446995	-0.567515	-0.00686863	-0.638022	-0.37752	-0.68436	-0.349306	-0.407101	0.628886	0.034212	0.386058	0.472785	-0.539573	-0.500481	-0.718923	-0.338885
1186	CLCN7	-1.10669	-0.99357	-0.325992	-0.361646	-1.25387	-1.3324	-0.631639	-1.14873	1.01395	-0.404594	0.232258	0.179582	-0.690157	-0.234047	-0.840716	-0.439101
1187	CLCNKA	-0.611685	-1.45647	-1.25224	-0.763307	-0.393719	-2.34438	-2.88221	-0.496793	0.982165	-0.950025	-0.983796	1.60878	-0.690719	-0.109223	-0.0625848	-1.26879
1188	CLCNKB	-0.644947	-0.792622	-0.0935609	-0.206758	-0.668529	-0.764796	-1.17484	-0.552069	0.908839	1.5818	0.174031	0.152038	-0.605766	-1.17409	-0.620096	-1.2535
1191	CLU	0.182411	-0.343042	0.0811916	0.0945281	-0.423067	-0.633991	-0.526315	-0.433364	0.940316	0.520993	0.554481	0.281723	-0.971278	-0.736571	-0.834711	-1.34467
1192	CLIC1	-0.118773	-0.731776	-0.505028	-0.559795	-0.611885	-0.484406	-0.509217	-1.12508	0.0983428	0.545687	0.519364	0.0987552	-1.22589	-0.359859	-0.510047	-0.29402
1193	CLIC2	0.00400799	-1.82925	-0.106849	-0.555765	-0.592657	-1.813	-0.708795	-1.40288	0.618989	-0.108809	0.500986	-0.0298289	-0.929367	-0.14494	-1.09013	-0.25338
1195	CLK1	-0.147305	-0.38471	-0.067637	0.368708	-0.524463	-0.253327	-0.314691	-0.263032	1.15676	1.74867	0.675069	0.531173	-1.22076	-1.79829	-0.649299	-1.33426
1196	CLK2	-0.368589	-0.189121	-1.09336	-1.6554	-1.06126	-0.393545	-0.74649	-1.71088	0.429241	0.511086	1.53736	-0.165431	-1.01824	-0.744362	-1.16562	-0.298592
1198	CLK3	0.232327	-0.812691	-0.8958	-0.171721	-0.287695	-0.746309	-1.30968	-0.149834	0.560366	1.3411	0.858259	1.62926	-1.04604	-0.960971	-0.922371	-2.35456
1200	TPP1	-0.420659	0.446071	-0.897312	-0.38908	-0.660633	-0.181252	-1.22093	-0.619465	1.17456	1.56235	-0.0235217	1.27162	-0.820858	-1.39278	-1.03668	-0.94162
1201	CLN3	0.159424	0.410189	-0.205504	-0.491348	-0.768698	-0.264818	-0.23482	-0.712724	0.174707	0.737149	1.047	0.441063	-1.2443	-1.33062	-0.738336	-0.289172
1203	CLN5	-1.18019	0.0990649	-0.408771	-0.773587	-0.84229	-0.379478	-0.649638	-1.35158	0.521166	0.356149	0.486924	-0.418979	-0.332245	-1.31253	-0.400982	-0.290482
1207	CLNS1A	-1.19011	-0.0216347	-1.09185	-1.15415	-2.36434	-0.37995	-0.882184	-3.29655	-0.963242	0.758532	0.00539732	-1.00323	-0.086358	-0.877074	-0.245164	-0.0996118
1208	CLPS	-0.0652847	-1.17202	-0.977484	-1.26261	-3.66605	-1.52663	-0.648714	-0.914241	1.20943	0.695406	1.49221	0.35431	-0.850535	-0.446414	-1.12562	-0.280953
1209	CLPTM1	-1.19159	-0.70883	0.182158	0.253988	-0.851823	-2.3817	-0.418395	-0.223732	-0.0308178	-0.486908	0.712518	0.607833	-0.232661	-0.519192	-0.984156	-1.92575
1211	CLTA	-1.08317	-0.0873444	-1.42167	-1.09554	-1.93996	-0.270012	-1.36913	-1.30196	-0.74342	1.17916	0.449709	0.00657571	-0.232218	-0.816629	-0.295269	-0.232068
1212	CLTB	-1.01945	-0.0275288	-1.40235	-1.70934	-1.97208	-0.829629	-1.62481	-1.3371	-0.759426	1.1417	-0.107155	-0.20013	-0.750993	-1.11568	-0.063637	-0.599955
1213	CLTC	-0.896236	-1.1923	-0.488375	-0.75796	-0.959966	-1.07497	-0.40688	-1.22468	-0.17365	-0.11116	1.89274	-0.0528461	-0.287585	-0.0660869	-1.49822	-0.19669
1215	CMA1	-0.194373	-0.0321549	-0.00819969	0.0266736	-0.935666	-0.272268	-1.13371	-0.544872	0.165998	0.899181	0.128973	0.376132	-0.543	-1.27352	-1.2771	-1.18696
1230	CCR1	0.122191	-1.17289	-1.11896	-1.09577	-0.547969	-0.834941	-2.07474	-2.13741	0.442498	0.796939	-0.834858	-0.856102	-1.31942	-0.518207	-0.298289	-0.303435
1232	CCR3	0.391926	-1.82875	-0.00687272	-1.10046	-0.299764	-1.43553	-0.0920617	-1.25747	0.909639	0.313722	1.285	0.893552	-1.30631	-1.02391	-1.07738	-0.609876
1233	CCR4	-1.90058	-3.57276	0.690461	-0.0713869	-2.28823	-3.25726	-0.0569806	-0.137792	-0.665667	0.475347	1.66935	0.837408	-0.130711	-0.302252	-1.8598	-0.763041
1234	CCR5	-0.477225	0.320561	0.22549	-0.793471	-0.402894	-0.0671373	-0.385763	-0.520373	0.953756	1.21175	0.473373	0.197388	-1.26085	-1.41297	-1.04951	-0.480881
1235	CCR6	0.114195	-0.450003	0.408628	-0.779767	-0.675374	-0.316425	-0.211225	-0.869648	0.419483	0.502275	1.03355	0.371651	-0.877939	-0.793751	-1.35189	-0.403604
1236	CCR7	-0.0740437	-0.335283	-0.965951	-0.260717	-1.31667	-0.516131	-0.952831	-0.728823	0.00681887	0.26495	0.213531	0.454185	-0.638921	-1.05355	-0.250521	-0.451978
1237	CCR8	0.376253	0.527554	-1.15235	-0.720489	-0.400047	-0.25331	-0.787027	-0.773691	0.795137	0.856727	0.502149	0.501464	-1.28084	-1.79461	-0.333922	-0.946451
1238	ACKR2	-0.34852	0.0239098	-0.693787	-0.329092	-0.824446	-0.613464	-0.923789	-0.729297	0.0693718	0.0977951	0.473495	-0.00202144	-0.384206	-0.96712	-0.758403	-0.397443
1240	CMKLR1	-1.18466	-0.634424	-0.688175	-1.95037	-2.55994	-1.02061	-0.438069	-1.71702	-0.496211	-0.210344	0.355342	1.10527	-0.168482	-0.212356	-1.00932	-0.79408
1241	LTB4R	-0.207275	-0.277006	-0.784312	-0.652042	-0.689953	-0.428254	-1.22446	-0.416247	1.21178	1.74934	0.603501	0.795513	-0.85276	-1.37623	-0.394739	-1.52898
1244	ABCC2	-1.96432	0.634006	-1.86796	0.224685	-1.99338	-1.46923	-2.15667	-0.366462	-0.313367	0.814643	0.785747	0.368299	-0.0302167	-1.72603	-0.526043	-1.04452
1258	CNGB1	-0.120142	-1.22386	-0.49961	0.275374	-0.255889	-0.877884	-0.737056	-0.135494	1.03557	1.33843	-0.00802626	0.880801	-1.2794	-0.960969	-0.285364	-1.2369
1259	CNGA1	-0.344197	-0.247407	-0.607061	-0.79058	-0.228845	-0.183727	-0.775714	-0.81936	0.8505	1.23777	-0.0391418	0.404968	-0.961336	-1.05157	-0.511825	-0.542743
1260	CNGA2	-0.251658	0.451328	-0.583457	0.151785	-0.35661	-0.18777	-0.452775	-0.443093	1.05425	0.707942	0.253387	0.270273	-0.723519	-2.06289	-0.648974	-1.20643
1261	CNGA3	0.123739	0.242686	-0.418961	-0.894053	-0.239855	-0.26072	-0.271398	-0.749074	0.969079	0.625442	2.07278	0.901108	-1.08408	-1.10188	-1.67873	-0.616171
1262	CNGA4	-0.897933	-1.93147	-0.374516	-0.904598	-0.608687	-1.53568	-0.310948	-0.605759	1.52016	0.00119466	0.443391	0.626491	-1.12351	-0.153316	-0.652641	-0.420463
1263	PLK3	-1.10919	-1.14858	-0.998869	-1.40203	-0.781367	-0.815302	-1.71514	-1.55281	0.288237	1.30139	0.872071	1.36884	-0.451402	-0.924595	-1.54074	-1.03278
1264	CNN1	-0.514863	-2.50149	-0.31533	-1.00502	-0.39608	-3.58367	-0.443407	-1.38383	0.806259	0.591226	0.459375	1.18598	-0.527922	-0.375124	-0.410018	-0.866811
1265	CNN2	0.28845	0.502947	-0.159302	-0.152515	-0.122665	-0.239612	-0.429091	-0.875285	0.968708	0.995241	0.282281	0.184755	-1.13323	-1.49038	-0.798314	-0.554621
1266	CNN3	-0.572381	0.224509	0.195602	-0.192267	-0.73346	-0.715201	-0.391114	-0.293054	0.581193	0.463321	0.825054	1.04696	-0.561337	-1.10601	-1.00464	-0.839026
1267	CNP	-1.75555	-0.962625	-1.72434	-0.444645	-1.34725	-0.700877	-2.50946	-0.698903	0.036574	0.0282907	-1.07076	1.07635	-0.503068	-0.421792	-0.15561	-0.767112
1268	CNR1	-0.702658	-0.611138	-1.28115	-0.119298	-0.829342	-0.929117	-0.896841	-0.555194	-0.0789949	-0.148808	-0.0372072	0.475526	-0.932049	-0.412027	-0.730985	-0.589971
1269	CNR2	-0.0245623	-0.703691	-0.867215	-0.0650756	-0.382878	-1.19942	-0.564749	-0.614501	0.814063	-0.0421634	1.13767	0.0939769	-1.43319	-0.211356	-1.09625	-0.648516
1270	CNTF	-0.214453	-0.558816	-0.789139	-0.0559874	-0.80576	-0.833852	-0.659912	-0.509457	0.260893	-0.0818138	0.202815	0.196345	-1.08524	-0.432217	-0.320141	-0.659857
1271	CNTFR	-0.626476	-0.129262	0.550372	-0.223648	-1.23796	-0.152115	-0.233368	-0.572307	0.084262	1.26199	1.30972	0.133161	-0.232637	-0.998944	-1.60183	-0.485147
1272	CNTN1	-0.491653	-1.64982	-0.238013	-0.686749	-0.845782	-1.34226	-0.82189	-0.658947	0.104531	-0.410347	0.243412	0.429243	-0.288328	-0.119125	-0.475423	-0.300837
1277	COL1A1	0.179344	-1.35944	-1.45774	-1.43517	-0.315473	-2.41856	-1.75854	-1.07739	0.701442	-0.98782	-0.575915	0.966083	-1.64699	-0.16383	-1.06151	-1.09566
1278	COL1A2	0.412951	0.254293	-1.17493	-0.540974	-0.298312	-0.598037	-0.984537	-1.02077	0.845383	0.41012	0.225314	-0.211335	-1.34223	-2.0003	-0.175191	-0.261574
1280	COL2A1	-1.79612	-0.1056	-1.1783	0.284536	-3.00724	-0.629284	-1.96035	-0.266227	-1.29404	1.35069	-0.76996	0.52613	-0.044662	-0.970596	-0.31987	-1.13531
1281	COL3A1	-0.507895	2.29003	0.516	0.298302	-0.32482	-0.354283	-0.104178	-0.34974	1.16774	2.80773	1.23745	1.1751	-0.815587	-4.9522	-1.53939	-1.15784
1282	COL4A1	-0.501354	-1.20842	-1.18416	-0.323498	-1.2885	-1.50228	-0.813703	-1.2948	-0.166112	-0.277202	2.50811	0.0660825	-0.282349	-0.301274	-2.11659	-0.401634
1284	COL4A2	-0.504496	-1.49321	-0.805166	-0.362894	-0.382661	-1.63329	-0.520665	-0.562193	0.952333	0.109246	1.17154	0.723898	-0.692158	-0.265898	-0.842455	-0.601053
1285	COL4A3	-0.657227	-0.818558	-1.02188	-0.800252	-0.857712	-0.897052	-0.817513	-0.525453	0.921867	-0.126402	-0.0729819	1.08546	-0.708583	-0.170754	-0.294932	-2.26043
1286	COL4A4	-0.114312	0.279457	-0.532615	-3.60243	-0.398639	-0.21428	-1.01959	-3.47516	0.389347	1.31942	0.746204	1.08791	-0.910046	-1.11735	-0.496639	-0.777402
1287	COL4A5	0.477911	-0.34148	-0.343368	-0.172236	-0.348182	-1.023	-0.375777	-0.230996	0.863746	0.452122	1.73392	1.15723	-1.45197	-0.493329	-1.34508	-0.839921
1288	COL4A6	-1.28432	0.196779	0.147101	-0.348488	-1.85299	-0.0687329	-1.04143	-0.337749	-0.695487	1.3991	1.19861	1.71809	-0.169343	-1.46909	-1.40335	-2.00263
1289	COL5A1	-0.798848	-0.0284773	-0.672675	-0.0603779	-0.678985	-0.789882	-1.18909	-0.746523	1.03096	0.0160422	-0.323698	-0.0150349	-0.703316	-0.691437	-0.512923	-0.653981
1290	COL5A2	-0.4816	1.15307	-0.325425	0.0907013	-0.885182	-0.236344	-0.517179	-0.276574	0.236421	1.30451	0.95456	0.851924	-0.345779	-2.68059	-0.662201	-1.22841
1291	COL6A1	0.293083	0.434621	0.0472925	-1.03837	-0.120336	-0.455133	-0.230298	-0.71701	1.09993	0.736991	1.085	2.0952	-1.16706	-1.84591	-1.30146	-1.75908
1292	COL6A2	-1.55847	-1.44288	-0.68344	-3.12309	-1.51679	-1.87068	-1.666	-3.39334	1.63805	0.755567	-0.154561	-0.287807	-1.22674	-0.664497	-0.328928	-0.0405955
1293	COL6A3	-0.874865	-1.57859	-0.626946	0.958289	-1.19792	-1.27932	-0.396724	-0.59307	0.588614	-0.117172	1.17367	2.23242	-0.377044	-0.258572	-1.5566	-2.37352
1294	COL7A1	-0.798051	-0.177728	-0.906155	-1.18519	-0.673425	-0.329092	-0.996131	-1.37253	0.390752	0.831049	0.138483	0.297745	-0.488977	-0.969572	-0.379369	-0.355714
1295	COL8A1	-0.463021	-0.289792	-0.319193	0.141292	-0.517987	-0.525616	-0.543099	-0.45976	0.192205	0.297757	1.17286	0.711535	-0.681618	-1.03645	-0.843552	-0.919367
1296	COL8A2	-0.60839	-0.55216	-0.411399	-0.408996	-0.39187	-0.393622	-0.638248	-1.82508	1.22154	1.9662	0.157764	-0.0656406	-0.870999	-2.10774	-0.388495	-0.340339
1297	COL9A1	-1.46567	-0.670739	-0.621673	-0.83064	-1.08778	-0.475392	-0.393225	-0.547479	0.981518	0.774372	0.382412	0.391479	-0.881107	-0.916885	-1.19628	-0.4929
1298	COL9A2	-0.201374	-0.57668	-0.0957152	-0.588723	-0.160687	-1.65808	-0.295811	-0.938444	1.10794	0.446018	2.24023	0.0165775	-0.785401	-0.284665	-1.84507	-0.237856
1299	COL9A3	-1.12119	-1.2665	-0.741515	0.0716456	-0.791427	-0.913789	-0.475659	-0.0708839	0.701796	0.61934	0.363621	1.35911	-0.90086	-0.652652	-0.424211	-1.59983
1300	COL10A1	-0.441584	-0.949553	-0.66309	0.158241	-0.90446	-1.92654	-0.856998	-0.419694	0.330641	-0.372598	0.799582	0.596668	-0.849694	-0.246739	-0.537684	-0.944361
1301	COL11A1	0.396591	0.542805	0.258046	-0.0543522	-0.231526	-0.209931	-0.207328	-0.285959	0.598911	0.651627	0.639747	0.562899	-1.31504	-2.52187	-1.1033	-0.965925
1302	COL11A2	-0.650951	-0.532702	0.0865722	0.0658358	-0.824837	-1.30557	-1.45993	-0.171846	0.528628	0.0835131	0.492916	1.06395	-0.337352	-1.18085	-0.841849	-0.879127
1303	COL12A1	-0.0191861	-0.347816	-0.732659	0.542979	-0.370186	-0.983124	-0.538318	-0.0990968	0.722007	-0.106928	1.22763	1.46875	-0.703334	-0.381339	-1.39854	-1.57941
1305	COL13A1	-0.467893	-0.444865	-0.394266	-1.43203	-0.771071	-0.39752	-1.01442	-3.33115	-0.034428	1.52234	-0.0390266	-0.867066	-1.09526	-1.12376	-0.35228	-0.21622
1306	COL15A1	-1.11532	0.270643	-1.33157	-1.1895	-1.67517	-0.571034	-1.0496	-1.6851	-0.599723	0.493692	0.741537	0.408592	-1.02277	-1.10372	-0.493688	-0.840789
1307	COL16A1	-1.1727	-0.578939	-0.758835	-1.12963	-1.18552	-0.790886	-1.65979	-0.795041	-0.160953	1.28326	-0.602291	0.851192	-0.0685834	-0.908197	-0.463892	-0.754849
1308	COL17A1	-1.20565	-1.46762	-0.494888	-0.76825	-0.863648	-1.35942	-0.520647	-0.657334	0.857119	-0.420288	0.431467	0.684106	-1.09065	-1.41042	-0.999522	-0.586677
1310	COL19A1	0.0451796	-0.452913	0.00216448	-1.05531	-0.819062	-0.292646	-1.0091	-0.822205	1.5608	2.19599	1.64202	0.967243	-2.10185	-2.30145	-1.26309	-0.80772
1311	COMP	-0.794409	-0.338451	-0.610962	1.50351	-1.01096	-0.228659	-0.386101	-0.0540328	0.0670005	0.610422	0.913095	2.40454	-0.198332	-0.716888	-0.983801	-3.50244
1312	COMT	0.0347079	-1.05855	-0.381503	-0.96102	-0.700846	-0.741503	-0.537298	-0.650794	0.0987502	1.46685	0.451752	0.204923	-1.56985	-1.07238	-0.399799	-0.783174
1314	COPA	0.253242	-0.64118	-0.65967	-0.653129	-0.0733817	-0.950445	-1.20156	-0.886796	1.59564	0.160625	-0.304291	0.0330768	-1.18702	-0.630259	-0.336408	-0.370917
1315	COPB1	1.34675	-0.515215	-0.854932	-1.51449	-0.0168857	-0.331741	-0.556145	-1.1532	2.0884	1.37355	0.398892	0.571648	-3.06576	-1.24438	-0.438585	-0.446762
1316	KLF6	-1.07831	-1.1871	-0.265804	0.193171	-0.755451	-1.24516	-0.381765	-0.0912155	1.34665	1.38786	1.80933	1.04374	-1.04324	-1.00094	-1.41776	-1.4897
1317	SLC31A1	-2.13338	-0.215521	-1.6346	-0.943042	-3.49317	-0.349826	-1.4428	-1.65947	-1.54798	0.461362	-0.13166	-0.596219	-0.0409347	-1.0299	-0.161507	-0.414634
1318	SLC31A2	-0.359768	-0.63978	-0.321226	-0.574204	-0.374066	-1.31063	-0.831866	-0.618916	0.374043	-0.390973	0.427859	0.616117	-0.573902	-0.293591	-0.599817	-0.491256
1325	CORT	-0.524586	-0.689205	-1.04804	-0.21841	-0.601768	-1.80766	-1.14759	-0.224518	1.42139	-0.162557	-0.257768	0.956329	-1.03132	-0.188547	-0.385463	-0.662158
1326	MAP3K8	-0.0612935	-0.524878	-0.376658	-0.120012	-0.43425	-1.20128	-0.485335	-0.327595	0.285346	-0.324929	0.368683	0.424202	-0.838877	-0.49593	-0.886814	-0.588878
1327	COX4I1	-0.729582	-1.64461	-1.36138	-0.500982	-0.694611	-1.25541	-2.37155	-1.03197	0.403184	0.168734	-0.912627	0.174863	-0.26237	-1.78947	-0.0496643	-0.283442
1329	COX5B	-2.78241	-0.953387	-1.39502	-1.62073	-3.90992	-0.919455	-1.17516	-3.39979	-1.76334	-0.00699254	-0.314187	-1.22923	-0.0318108	-0.134672	-0.192533	-0.0943695
1337	COX6A1	-1.78271	-0.545407	-1.20926	-0.612108	-2.37528	-0.611987	-0.835797	-1.23317	-0.232433	0.415429	0.933367	-0.108022	-0.0931699	-0.433424	-0.64528	-0.228236
1339	COX6A2	0.796304	-0.268547	-0.783927	-1.9979	-0.171218	-2.56957	-0.543181	-1.62674	1.69634	0.158239	0.846728	0.226305	-2.02455	-0.696118	-0.604124	-0.236335
1340	COX6B1	-2.8073	-0.665308	-1.17751	-2.51419	-3.98481	-0.43553	-1.58586	-2.4096	-1.09009	1.15676	-0.344625	-0.372997	-0.00323527	-0.798255	-0.127753	-0.842945
1345	COX6C	-2.15621	-0.530325	-0.172502	-2.29866	-1.72494	-0.81412	-0.67829	-1.92813	0.857391	0.0180639	0.513703	0.117629	-0.573195	-0.264547	-0.683191	-0.310578
1346	COX7A1	-0.248578	-0.562104	-1.26241	-0.177238	-0.558851	-0.581642	-0.990615	-0.412802	0.254992	0.656268	0.258348	1.07182	-0.466181	-0.841075	-0.20795	-0.870738
1347	COX7A2	-0.127922	0.0530245	-0.771142	-0.275804	-0.454579	-0.422617	-0.496053	-0.452712	0.477293	0.63223	0.394605	0.320534	-0.581439	-1.06347	-0.628479	-0.793717
1349	COX7B	-2.8822	-0.406538	-2.15756	-2.52837	-3.89143	-0.545789	-2.04768	-2.17869	-1.75445	0.803767	-0.448016	-0.104809	-0.00997916	-0.523852	-0.0235792	-0.0638657
1350	COX7C	-2.20785	-1.55464	-1.51415	-2.06	-3.35917	-2.43647	-1.82714	-3.47716	-1.47854	-0.537645	-0.50572	-1.48719	-0.0875867	-0.0710554	-0.0983613	-0.0587453
1351	COX8A	-2.71334	0.479864	-0.829869	-0.568878	-3.15559	-0.427393	-1.03625	-0.645557	-1.3712	1.391	-0.225303	0.41799	-0.086752	-1.52033	-0.811285	-0.371383
1352	COX10	-3.86908	-1.0972	-2.19565	-1.2464	-3.32707	-1.63097	-2.12776	-0.89892	-0.765524	-0.0813497	-0.863852	0.53536	-0.00647019	-0.222051	-0.0223306	-0.345207
1353	COX11	-1.90879	-0.0949346	-0.554177	-2.05924	-1.48527	-0.376665	-0.350541	-1.71996	0.387916	0.359995	1.02327	-0.0124325	-0.25379	-0.817302	-0.937748	-0.247726
1355	COX15	-2.5751	-1.64203	-1.00355	-1.52165	-3.1528	-1.54618	-2.00308	-2.27105	-1.36996	-0.494437	-0.508495	-0.924785	-0.052134	-0.325307	-0.104642	-0.183906
1356	CP	-0.44528	0.21607	-1.50446	-0.0225283	-0.74549	-0.515213	-1.60142	-0.0969664	-0.0141242	1.49801	-0.114628	1.35399	-0.348474	-1.294	-0.577689	-1.31616
1357	CPA1	-0.651857	-0.544038	-1.0334	-0.666442	-2.09335	-0.728332	-1.19838	-0.426491	-0.335544	0.134357	-0.329316	2.00959	-0.458973	-0.40654	-0.819465	-1.6655
1358	CPA2	-1.77792	-1.31915	-0.107976	0.0319214	-1.77246	-1.64348	-1.4271	-0.398976	-0.65252	-0.369502	0.95571	0.322087	-0.118183	-0.349904	-0.662967	-0.97492
1359	CPA3	0.209672	-0.95639	0.293263	-0.574547	-0.13933	-1.02032	-0.408373	-1.44294	1.02575	0.340432	0.556167	-0.0429099	-1.30604	-0.226482	-1.24951	-0.6069
1360	CPB1	-0.758083	-0.742947	-0.283939	0.0685944	-0.914158	-0.991221	-0.673114	-0.54516	0.374901	0.670384	0.197433	0.272845	-0.319674	-0.468243	-0.836992	-0.81731
1361	CPB2	0.356658	-0.454154	0.12617	-0.285578	-0.504063	-1.60422	-0.307617	-1.14555	0.88985	-0.0870673	0.448641	0.10028	-1.24923	-0.350487	-1.87075	-0.432586
1362	CPD	-0.600086	-0.637743	-0.406045	-0.625737	-0.38594	-0.428343	-0.261289	-0.668105	1.518	0.808271	0.625281	0.473598	-1.12087	-0.804093	-0.754038	-0.307402
1363	CPE	-1.20791	-1.1155	-0.0494803	-1.08964	-0.86556	-1.12957	-0.503933	-1.1162	0.132529	-0.13108	0.19805	0.186824	-0.13406	-0.267175	-1.22299	-0.247552
1364	CLDN4	0.564451	-0.246254	-0.512965	0.359321	-0.0854705	-0.537341	-0.325711	-0.241684	1.59796	0.172773	0.569479	0.852698	-1.6092	-0.463024	-0.774276	-1.25682
1365	CLDN3	-0.795486	0.219616	-1.08647	0.00389324	-0.527264	-0.354449	-0.735428	-0.580421	0.676841	1.39798	1.57317	0.125077	-0.585513	-1.58873	-1.20022	-0.996736
1366	CLDN7	-0.603687	-0.98134	-0.744728	-0.617711	-0.850232	-1.03503	-0.478171	-0.661754	-0.095395	0.310749	1.24831	0.508742	-0.34802	-0.211442	-0.907685	-0.903376
1368	CPM	-0.184776	-0.0603233	-0.418625	-0.145202	-0.656306	-0.237649	-0.667733	-0.187606	0.551021	1.59081	1.4084	1.22509	-0.753233	-1.33655	-1.04636	-1.7621
1369	CPN1	-2.46087	-1.16767	-0.898931	-0.742963	-2.02046	-1.08656	-0.939434	-1.01642	-0.126469	-0.252652	-0.159746	-0.152917	-0.191738	-0.28695	-0.233081	-0.201365
1370	CPN2	1.03784	-0.424829	-0.909886	-1.38656	-0.455447	-0.91052	-1.8606	-1.03031	1.10613	0.547142	-0.207274	0.0375321	-2.48069	-0.479517	-0.174947	-0.450838
1371	CPOX	0.157896	-0.565133	-0.337069	-0.0554099	-0.191515	-1.29568	-0.224721	-0.315297	1.12501	0.262516	2.19723	0.83651	-0.937125	-0.246172	-1.80362	-1.09137
1373	CPS1	0.159665	-0.319239	0.177154	-0.646449	-0.226463	-0.476209	-0.367931	-0.607706	1.28186	0.516414	0.360998	0.499483	-0.939788	-0.724175	-0.975622	-0.363659
1374	CPT1A	-0.329234	-0.184588	-1.8696	-0.808902	-1.45732	-1.29925	-2.39804	-1.16517	0.711145	1.36254	-1.00917	-0.305442	-1.17385	-0.979406	-0.0911666	-0.311391
1375	CPT1B	-1.03688	-0.665247	-1.13921	-1.59053	-1.40004	-0.927658	-1.59505	-1.2252	0.0281295	0.882597	-0.563913	0.841676	-0.733351	-0.582919	-0.653024	-0.568661
1376	CPT2	-0.228763	0.468067	-0.653799	-1.73018	-0.546008	-0.413999	-1.54957	-1.58449	0.163237	1.58862	1.33088	-0.552703	-0.585332	-1.82819	-0.977838	-0.0890148
1378	CR1	-0.103684	-0.61715	-0.0115535	-0.744967	-0.515678	-0.739799	-0.320223	-0.482667	0.32587	0.539393	0.526147	0.505066	-1.0638	-0.622321	-0.712525	-0.488791
1379	CR1L	-1.31191	-0.517391	-0.363614	-0.778507	-1.77397	-0.498051	-0.778403	-1.21264	-0.316145	0.546228	0.209005	-0.311114	-0.0809674	-0.784398	-0.742062	-0.381179
1380	CR2	-1.25	-1.39942	-0.0331078	-0.315161	-1.81313	-1.56763	-0.89883	-0.403197	-0.358646	-0.312313	0.331099	0.31705	-0.191975	-0.226441	-0.955303	-0.659372
1381	CRABP1	-0.196112	0.241095	0.06631	-1.76584	-0.390411	-0.208702	-0.22689	-1.39079	0.888416	1.30324	2.19028	0.182626	-0.590318	-1.93698	-1.79843	-0.525345
1382	CRABP2	-0.410395	-0.774671	-0.714433	-1.08435	-1.51981	-1.83132	-0.528257	-1.09827	0.321102	0.981428	0.213092	-0.118196	-0.33896	-0.65902	-0.452044	-0.127874
1384	CRAT	-0.135443	-0.170196	-0.204312	-0.676904	-0.526488	-0.694179	-0.162363	-0.434265	0.414003	1.49473	0.849188	0.337803	-0.573477	-1.31378	-0.906942	-0.426618
1385	CREB1	-0.257759	-0.044413	-0.763529	-0.55417	-0.500234	-0.357712	-1.05391	-1.20676	0.820542	0.51833	0.659718	-0.250686	-0.539069	-0.672422	-0.435233	-0.254133
1386	ATF2	-0.612388	-0.0879874	0.00310433	0.0188654	-0.886117	-0.231178	-0.723913	-0.737678	1.03036	1.43927	0.491698	1.0761	-0.702995	-1.14706	-0.807503	-1.14813
1387	CREBBP	-1.51446	-0.61745	-2.3431	-2.94798	-1.82396	-0.69914	-1.90168	-2.63418	-0.659829	0.0224084	0.645046	-0.25127	-0.201645	-0.64809	-0.622662	-0.269301
1388	ATF6B	0.26709	-0.745891	-0.780157	-0.476275	-0.12897	-1.0897	-1.60874	-0.519021	1.52824	0.169021	-0.0643132	0.520397	-1.77715	-0.504809	-0.163851	-0.489665
1389	CREBL2	-0.43339	-1.78437	-1.12021	0.114494	-0.278671	-1.57454	-1.51058	-0.386065	1.50739	-0.542867	-0.131981	0.340821	-1.11015	-0.0759748	-0.181154	-1.0542
1390	CREM	0.781553	-0.76306	-0.537612	-0.191417	-0.0664124	-1.71875	-1.37141	-0.530558	1.20704	0.835796	0.594779	0.367023	-2.71589	-0.54813	-0.521698	-0.98995
1392	CRH	-1.13078	-1.26609	-2.12237	-0.159086	-1.56449	-0.971066	-1.67929	-0.285077	-0.541321	0.356932	0.621001	1.68837	-0.0751768	-0.444836	-0.604145	-1.34472
1393	CRHBP	-0.0564458	0.423832	-0.1544	-0.543646	-0.399709	-0.123112	-0.501147	-0.709754	0.413249	1.0538	0.749258	0.068409	-1.20437	-1.6081	-0.876688	-0.362577
1394	CRHR1	0.480207	-0.0933973	-0.249507	-1.32896	-0.203452	-0.464999	-0.310335	-1.77705	1.38063	0.250297	1.23623	-0.663168	-1.4554	-1.08205	-1.08117	-0.0486434
1395	CRHR2	-0.857387	-1.55866	-1.24977	-0.96672	-0.575639	-2.47545	-1.55433	-0.655396	0.444117	-0.899689	-0.39523	0.22308	-0.490517	-0.118035	-0.254047	-0.441608
1396	CRIP1	-0.113074	-0.317515	-1.12192	-0.951371	-0.303877	-0.565536	-1.80446	-0.676824	0.758793	1.58134	-0.682877	0.42215	-1.04383	-1.17362	-0.335753	-0.438907
1397	CRIP2	-0.670782	-1.29281	-0.616506	-0.204606	-0.954292	-0.937389	-0.389732	-0.472653	-0.169782	0.366696	1.38855	0.246617	-0.483437	-0.240186	-1.02923	-0.876828
1398	CRK	-1.70822	-0.377229	-0.325063	0.334668	-1.77965	-0.729384	-0.555072	-0.122542	-0.14429	0.435052	0.406329	1.41349	-0.161657	-0.359428	-0.723978	-1.3136
1399	CRKL	1.5119	-0.553274	-0.32525	-0.259424	-0.0386442	-0.559039	-2.37671	-0.648437	2.88122	0.616599	0.55035	0.558619	-4.92863	-0.649353	-0.726163	-0.542044
1400	CRMP1	-1.02437	-0.793005	-0.811547	-0.601286	-0.710404	-1.48695	-1.5465	-0.854565	0.185451	-0.0720196	-0.535113	-0.0462276	-0.422018	-0.151999	-0.429315	-0.325823
1401	CRP	-0.145887	-0.115009	-0.473383	-0.498909	-0.626049	-0.560313	-0.614443	-1.07955	0.0858168	0.333782	0.23178	0.169744	-0.594782	-0.592517	-1.60129	-0.465877
1404	HAPLN1	0.132155	-0.503149	-1.31656	-0.249354	-0.17137	-0.832176	-0.960234	-0.184228	1.29808	-0.0491828	0.870362	1.10753	-0.924275	-0.366402	-0.594571	-0.7967
1406	CRX	-0.771629	-1.34719	-0.488888	-1.34114	-0.797423	-0.986652	-0.650021	-1.81072	1.05062	1.15466	0.778371	-0.681367	-0.720542	-0.79686	-0.625439	-0.106023
1407	CRY1	-1.33686	-0.76378	-0.285863	-0.663443	-1.68448	-1.28086	-0.394791	-0.738347	0.186837	-0.199823	0.379926	0.0502826	-0.212941	-0.506968	-0.827335	-0.276885
1408	CRY2	-1.44502	-0.207285	0.165798	-0.765217	-1.99976	-0.534585	-0.177947	-1.87421	0.0873006	0.555524	1.09032	-0.0591184	-0.20602	-1.16083	-0.958615	-0.165975
1409	CRYAA	0.601512	-0.169157	-1.10298	-1.09475	-0.515113	-0.695846	-0.749372	-2.3621	0.746148	0.282896	0.318101	-0.971032	-1.67511	-0.709282	-0.248193	-0.194811
1410	CRYAB	-0.239541	-0.554166	-0.831174	-0.921342	-1.22808	-0.457176	-0.537516	-0.911812	0.117607	0.397902	0.652624	0.0541814	-1.00354	-0.549972	-0.696188	-0.420142
1411	CRYBA1	0.0644868	-0.525513	-0.0907321	0.333486	-0.225276	-0.722148	-0.429116	-0.351781	0.839554	0.346428	0.651575	0.939498	-1.09554	-0.423613	-0.851507	-1.26753
1412	CRYBA2	-0.540917	-0.445214	-0.781477	-0.451245	-0.635795	-0.336974	-1.24597	-0.816734	0.0773227	0.416969	-0.357279	-0.0692599	-0.541286	-0.714908	-0.530139	-0.312689
1413	CRYBA4	-0.15167	-0.426446	-0.0901305	-1.11637	-0.342693	-0.35309	-0.329649	-1.30517	1.62849	1.56036	0.814616	1.00558	-1.21984	-2.04692	-0.624815	-0.704361
1414	CRYBB1	-0.432928	-0.508324	-0.230676	-0.94124	-0.870579	-0.348489	-0.603406	-0.634256	-0.110194	1.25984	0.103872	0.997181	-0.680368	-0.886302	-0.481983	-0.79457
1415	CRYBB2	-0.934373	-0.214465	-0.344227	0.124756	-0.636613	-0.199797	-0.2516	-0.265586	0.257882	1.56604	0.675114	0.573197	-0.423586	-1.22044	-0.846287	-0.9908
1417	CRYBB3	-0.144892	-1.40901	-0.341878	-0.117511	-0.138561	-1.07564	-0.567116	-0.224258	0.97673	-0.245677	0.5054	0.781977	-1.25072	-0.143562	-0.768129	-1.21047
1418	CRYGA	-0.215798	0.534605	-0.532727	-0.232668	-0.78761	-0.0425592	-0.824137	-0.793751	-0.0468545	1.46187	-0.0785518	0.34252	-0.496256	-1.54603	-0.625537	-0.532682
1419	CRYGB	-0.358398	-0.612856	0.129287	-0.500486	-1.15968	-0.949854	-0.484948	-0.562042	-0.00678751	0.33085	0.622224	0.674117	-0.684088	-0.445073	-1.39859	-0.781026
1420	CRYGC	0.0230717	-0.152757	-0.189135	-0.465379	-0.342514	-0.163022	-0.494194	-0.297932	0.790789	0.776471	0.497688	0.504834	-0.975681	-0.861843	-1.14091	-0.736475
1421	CRYGD	-0.879149	-0.233617	-0.262721	0.343042	-0.593416	-0.224673	-0.652325	-0.230814	0.779318	0.895012	0.466987	0.616219	-0.685136	-0.736475	-0.666576	-1.22989
1427	CRYGS	-0.286116	-0.0104627	0.0284206	0.299056	-0.245817	-0.173374	-0.403632	-0.304006	0.838753	0.745825	0.414462	0.620996	-0.800538	-1.22867	-1.26738	-1.15909
1428	CRYM	-0.402123	-0.62368	-1.13616	-0.123704	-0.406902	-0.836233	-2.26926	-0.407896	0.318513	0.0295812	-0.772908	0.37912	-0.344303	-0.378611	-0.197718	-0.980767
1429	CRYZ	-0.667789	0.573598	-0.243724	-1.11158	-1.38869	-0.153595	-0.698958	-1.05561	0.0503421	0.8064	0.0213399	0.0583624	-0.606738	-2.18999	-0.614379	-0.246266
1431	CS	-3.02463	-1.14793	-0.283119	-1.25008	-3.82188	-0.876124	-0.950823	-1.99591	-1.71798	-0.0342378	-0.168231	-0.434047	-0.00869375	-0.285453	-0.43559	-0.191901
1432	MAPK14	-2.36789	-0.395782	-0.203713	0.00908293	-2.97283	-0.475145	-0.389535	-0.752573	-0.694813	0.64543	1.41643	0.884901	-0.0374521	-1.23315	-1.05372	-1.15101
1434	CSE1L	-0.402666	-0.730761	-0.0743779	-0.701956	-1.16864	-0.556884	-0.410619	-0.451916	-0.31116	0.21416	0.305634	1.49581	-0.343856	-0.569002	-0.642214	-1.15799
1435	CSF1	-0.0624043	-0.966486	-0.91772	-1.78095	-0.555572	-1.31151	-0.950435	-1.79665	0.551726	0.633633	0.114198	-0.234989	-0.786494	-0.426103	-0.207181	-0.044078
1436	CSF1R	-1.01428	-0.027707	-0.174824	-0.670425	-1.34447	-0.634606	-0.194513	-0.493176	-0.222844	0.0789714	1.35269	0.425192	-0.218833	-0.830252	-1.23366	-0.684919
1437	CSF2	-0.693253	-0.512575	-0.707678	0.583377	-0.451672	-0.773454	-0.734195	-0.0544652	0.916452	0.282964	0.293264	2.11846	-0.612206	-1.61056	-0.475596	-2.08309
1438	CSF2RA	-0.241617	0.0369258	0.280877	-0.206736	-0.89602	-0.367651	-0.57022	-0.478281	0.170402	0.500547	0.450379	0.85878	-0.472261	-1.4673	-2.04743	-0.581747
1439	CSF2RB	-0.74963	-0.562365	0.665324	-1.40939	-0.491708	-0.716158	-0.1337	-1.05126	0.320929	0.232277	1.0787	1.91797	-0.516569	-0.528465	-2.65114	-1.58077
1440	CSF3	4.21515e-05	-0.126452	-0.0398002	-0.10078	-0.638924	-0.132543	-0.110919	-0.969698	0.370575	0.976747	0.935514	1.01068	-1.14266	-0.791515	-1.22037	-1.26102
1441	CSF3R	-0.260614	-1.31105	-2.7637	-1.77388	-0.66575	-1.23295	-2.32514	-1.39885	0.612788	-0.344752	-0.14502	1.63739	-0.50483	-0.148829	-0.110409	-1.29506
1442	CSH1	-0.227851	-0.791212	-0.263857	0.162864	-0.236764	-0.951305	-0.550206	-0.214953	1.37814	1.06758	0.152507	0.67706	-0.992019	-0.726741	-0.451861	-0.950899
1443	CSH2	-0.227851	-0.791212	0.03916	-0.00895134	-0.236764	-0.951305	-0.37204	-0.615094	1.37814	0.257536	0.772228	0.40259	-0.992019	-0.528316	-1.0757	-0.805533
1444	CSHL1	-0.159868	-0.252844	-0.0959428	-0.165731	-1.12668	-0.422233	-0.299418	-0.787278	-0.00366658	1.35435	0.65975	0.280346	-0.764097	-0.97238	-0.642351	-0.540709
1445	CSK	0.397702	-0.35534	0.497557	0.378646	-0.186582	-0.373036	-0.212292	-0.0627631	1.55212	0.365107	0.628377	1.1914	-1.51213	-0.635968	-1.50817	-1.33306
1446	CSN1S1	-1.04082	-0.750824	-0.747094	0.373741	-0.724609	-0.856298	-0.479893	-0.517616	0.0597574	0.399648	0.963122	0.745158	-0.286715	-0.267053	-1.13432	-1.28004
1447	CSN2	-1.89272	-0.709361	-0.484991	-0.119191	-2.13337	-1.14914	-1.22208	-0.475275	-0.350469	0.468863	-0.342097	0.581549	-0.0960083	-0.303408	-0.294111	-0.590163
1448	CSN3	-0.191891	-1.20141	0.00932098	-0.973798	-0.982263	-0.85699	-0.39232	-0.661181	0.0789536	0.447511	0.650496	0.766631	-0.641241	-0.285535	-1.31832	-1.20261
1452	CSNK1A1	-0.517945	-0.297493	-0.648437	-0.806458	-0.355957	-0.852791	-0.754952	-0.550546	0.478181	0.287539	2.61905	0.916404	-0.848759	-0.418765	-2.22626	-0.628706
1453	CSNK1D	-0.897191	-0.613955	-0.132654	-1.02116	-0.698647	-0.398793	-1.25265	-0.923726	0.325884	0.820378	0.0912368	0.396141	-0.569118	-0.536109	-0.577583	-0.2594
1454	CSNK1E	-0.944027	-0.644764	-1.05014	-0.920527	-0.643887	-1.21348	-1.02271	-0.704144	0.395528	-0.332289	0.244467	0.0161675	-0.299262	-0.208093	-0.40345	-0.353355
1455	CSNK1G2	-0.402272	-1.01397	-0.951205	-1.77739	-0.576379	-1.1017	-0.650192	-1.40131	1.55747	-0.0205467	1.31575	0.402262	-1.15865	-0.0954035	-1.14697	-0.262971
1456	CSNK1G3	-0.658542	0.267304	0.944912	0.00393608	-0.563739	-0.591649	-0.0605753	-0.334367	0.447802	0.579198	2.26087	0.413592	-0.28745	-1.0983	-2.39055	-0.732746
1457	CSNK2A1	0.638258	-0.520025	-0.339639	0.206223	-0.385478	-0.383442	-0.696459	-0.403265	0.847148	0.653099	0.0685376	0.859581	-1.74057	-0.944158	-0.656029	-1.03397
1459	CSNK2A2	-1.11709	-0.412042	-0.990724	0.408019	-2.94188	-0.987157	-0.934583	-0.253013	-0.789511	-0.18877	0.597013	0.549794	-0.0772	-0.33595	-0.390143	-1.9007
1460	CSNK2B	-0.51649	-0.900449	-1.04663	0.273086	-0.517807	-0.969141	-0.702942	-0.436292	1.06322	0.218737	0.0796349	0.453735	-1.20689	-0.450602	-0.366347	-1.11713
1462	VCAN	-0.552481	-0.502927	0.701522	-0.453433	-0.866582	-0.675175	-0.289652	-0.44013	0.987082	0.446052	1.1322	0.273671	-1.11084	-1.60129	-1.96969	-0.786389
1463	NCAN	-0.0254441	-0.940655	-0.0411918	0.137366	-0.126436	-0.858988	-0.229946	-0.294368	1.8757	0.403789	1.6891	0.741291	-1.46042	-0.260335	-1.7786	-0.953238
1464	CSPG4	0.999669	-2.6929	-0.720982	-2.60945	-0.0211632	-2.30843	-0.80231	-2.26441	1.79078	-0.122841	0.338804	0.0622182	-2.40746	-0.059612	-0.397603	-0.110026
1465	CSRP1	-0.161047	-0.394679	-0.40629	-0.0265762	-0.279824	-0.682477	-0.27133	-0.570694	1.46141	0.8722	2.92198	0.710381	-1.06961	-1.16179	-2.54277	-0.693918
1466	CSRP2	-0.978342	-0.312801	-0.383591	-1.12751	-1.28147	-0.504632	-0.898019	-1.20848	-0.114111	0.710242	0.346156	-0.33263	-0.17752	-0.571043	-0.567234	-0.278186
1468	SLC25A10	-0.770852	-0.369087	-0.667226	-1.12232	-1.21067	-0.322858	-0.423756	-1.16878	-0.335788	0.468977	1.21839	0.497729	-0.403007	-0.51041	-0.880269	-0.394967
1469	CST1	-0.249416	-0.64195	-0.750045	0.320312	-0.469795	-1.96923	-0.983923	-0.040426	0.632497	-0.236781	-0.191145	1.38744	-0.794044	-0.224102	-0.201955	-2.04882
1470	CST2	-0.509311	0.0609898	-0.595432	-1.32817	-1.70199	-0.269985	-0.375613	-0.973581	-0.193507	0.649426	0.483166	0.405052	-0.277707	-1.07071	-0.350754	-0.295521
1471	CST3	-0.518373	-0.44076	0.0719065	-1.02929	-0.331229	-0.885078	-0.210524	-1.59249	1.92907	-0.118119	0.632821	-0.557011	-1.51455	-0.409565	-1.41917	-0.58682
1472	CST4	-0.300362	-0.629657	-0.0674741	-0.736498	-0.455474	-0.722299	-0.434317	-1.13843	0.823966	0.533702	0.365457	-0.289616	-0.542107	-0.337958	-0.649444	-0.450573
1473	CST5	0.100235	-0.181908	-0.970425	-0.101964	-0.325519	-0.154513	-1.09217	-0.216862	0.592619	1.41417	0.96774	1.64326	-0.858763	-1.44005	-0.6735	-1.32134
1474	CST6	-0.224468	-0.0407117	-0.0996019	-2.75226	-0.402352	-0.537316	-0.175672	-2.41878	0.324323	0.172807	1.36393	-0.676715	-1.31663	-2.96723	-1.16037	-0.309071
1475	CSTA	-0.49873	-0.734732	-1.45257	-1.22867	-0.894534	-0.511741	-1.05094	-0.882724	-0.0199616	0.199472	0.598474	1.26573	-0.283787	-0.417983	-0.391354	-0.936452
1476	CSTB	-1.03785	-0.453143	0.483382	-0.301864	-0.722336	-0.66018	-0.116206	-0.439176	0.357058	0.0558948	1.21944	0.667551	-0.254365	-0.741773	-1.51813	-0.847732
1477	CSTF1	-0.107196	-0.230213	-1.57273	-1.33142	-0.698456	-0.680331	-1.17055	-0.976558	0.0233716	0.0606983	0.109819	0.885347	-1.11827	-0.780108	-0.156177	-0.703781
1478	CSTF2	-1.06418	-0.251415	-0.326814	-1.35897	-1.30681	-0.420995	-0.52745	-1.00449	-0.392466	0.959362	0.665084	0.316764	-0.239766	-1.02385	-0.43872	-0.750424
1479	CSTF3	-0.567469	-0.87476	-0.730528	-0.590056	-1.52976	-0.590534	-0.74395	-0.510184	-0.155316	0.408829	-0.0135746	0.195827	-0.247186	-0.263123	-0.531515	-0.502127
1482	NKX2-5	-0.627514	-0.974172	-0.464185	-0.745063	-0.844393	-0.670729	-0.921134	-1.68145	0.101217	0.414824	0.994474	-0.31213	-0.286987	-0.266603	-0.694998	-0.454757
1485	CTAG1B	-0.980291	0.310857	-0.214035	-0.881243	-0.67429	-0.405834	-0.384235	-0.978331	0.68266	0.835757	0.338509	-0.184168	-0.630185	-1.16894	-1.05389	-0.540418
1486	CTBS	0.299794	-0.358144	0.159149	-0.654081	-0.499371	-0.943044	-1.24438	-0.417795	0.709543	0.196992	0.950986	1.08985	-1.15279	-0.420173	-1.15542	-0.779117
1487	CTBP1	-0.363619	-0.683841	-0.800253	-0.253478	-0.413916	-0.449601	-0.650768	-0.384301	0.943886	1.08682	0.164143	0.753104	-0.946456	-1.21852	-1.14852	-0.801077
1488	CTBP2	-1.16344	0.306557	-0.510389	-1.84187	-0.826906	-0.126748	-0.762434	-1.49743	0.40569	0.901167	1.11398	-0.320096	-0.263687	-1.16204	-0.793813	-0.120065
1489	CTF1	-0.801956	-0.411227	-0.213744	-0.230395	-0.896814	-0.569678	-1.01131	-0.174975	-0.129034	0.399673	2.42856	0.729856	-0.524608	-0.559681	-2.03133	-1.3299
1490	CTGF	0.0564224	-1.11633	-2.23568	0.941232	-1.69413	-0.788399	-1.79606	-0.315071	1.15428	0.744932	-0.0945052	1.12367	-0.879139	-0.973326	-0.464135	-2.3407
1491	CTH	-0.751946	-0.334172	-0.744881	-0.887435	-1.34604	-0.291786	-1.00357	-0.591802	0.0754925	0.489687	-0.203363	0.240558	-0.528459	-0.860124	-0.405862	-0.846711
1493	CTLA4	0.559986	-1.23765	-1.7414	-0.366234	-0.158802	-1.32673	-1.31849	-0.664408	0.787341	-0.400612	0.531161	0.68673	-2.12453	-0.280063	-0.346198	-0.450604
1495	CTNNA1	0.488988	-0.661639	-0.902631	-0.629931	-0.144105	-1.08635	-1.8298	-0.483693	0.833954	0.871981	-0.697312	0.44465	-2.52804	-0.574801	-0.31258	-1.70685
1496	CTNNA2	-0.707551	-0.0410952	-1.34141	-0.248213	-0.587965	-0.624882	-1.68913	-0.454007	1.24395	1.51112	2.36528	0.817762	-0.933502	-1.88137	-1.96471	-0.550087
1497	CTNS	-1.78627	-0.472103	0.0904119	-0.681969	-1.37641	-0.700499	-0.0927745	-0.885422	0.542658	0.531855	2.01611	0.316663	-0.676538	-0.395438	-2.29079	-0.226249
1499	CTNNB1	0.669634	1.266	-0.248685	-0.976474	-0.0257099	-0.165582	-1.28043	-0.663649	2.44611	1.73458	0.846301	0.209416	-2.87394	-2.89947	-0.575487	-0.271657
1500	CTNND1	-2.03467	-1.67575	-0.503354	-0.962498	-1.60756	-1.28362	-1.04509	-0.699046	0.316643	0.044779	-0.231361	0.432776	-0.235976	-0.363778	-0.508418	-0.573352
1501	CTNND2	0.565253	-1.08118	-0.418862	0.0277736	-0.014182	-1.59444	-0.565904	-0.143389	2.54913	-0.553543	0.742199	1.44955	-2.32442	-0.161457	-0.494209	-1.1551
1503	CTPS1	0.443244	-0.521657	-1.293	-1.02679	-0.563182	-0.406851	-1.46863	-1.34612	1.4512	0.633161	-0.10242	0.970441	-1.75188	-0.404038	-0.221212	-0.674891
1504	CTRB1	-0.45208	0.349532	-0.0857896	-0.125206	-0.656536	-0.67436	-0.652546	-0.131196	0.0590086	0.441573	0.246868	0.874493	-0.313709	-2.15608	-1.06263	-0.776666
1506	CTRL	-0.528041	-0.692779	0.177292	-1.0366	-0.336994	-1.77166	-0.3135	-1.55962	0.583864	-0.212061	0.927049	-0.099737	-0.705914	-0.259743	-1.00673	-0.278731
1508	CTSB	-0.572897	-0.691712	-0.51483	-0.523963	-0.561094	-0.751927	-1.6113	-0.649069	0.492081	0.0740926	-0.192381	0.175845	-0.656814	-0.187572	-0.733383	-0.270433
1509	CTSD	-0.920669	-0.0683528	-0.419252	-0.781554	-0.664976	-0.560949	-0.531177	-1.69394	0.336801	0.437478	0.649689	-0.616385	-0.266091	-0.876688	-0.681169	-0.160035
1510	CTSE	-1.20359	-0.729867	-0.79176	0.0213911	-1.49821	-1.38769	-0.600716	-0.611619	-0.0532948	-0.174447	0.276415	0.818006	-0.289086	-0.559679	-0.214593	-0.757613
1511	CTSG	-0.0742336	-1.09835	-1.75051	0.0468091	-0.980239	-1.11422	-2.07636	-0.252424	0.291179	-0.0460281	-0.571111	0.698593	-0.63872	-0.419107	-0.118481	-0.798077
1512	CTSH	-0.115041	-0.436355	-0.88448	0.279928	-0.881107	-0.666321	-0.912335	-0.646039	0.440728	0.348943	-0.140769	0.593319	-0.594508	-0.552745	-0.361914	-1.1285
1513	CTSK	-0.548197	-1.35461	-0.638696	-0.668812	-1.4847	-0.992811	-0.621729	-0.474539	-0.116863	0.520301	0.462994	0.54899	-0.271999	-0.360438	-0.460937	-0.807474
1514	CTSL	-0.708367	-0.569209	-0.215381	-0.337968	-0.640456	-0.698019	-0.331001	-0.634963	0.726176	0.249353	0.608597	0.098409	-1.5512	-0.652938	-0.885592	-0.594728
1515	CTSV	-1.57396	-0.151767	-1.35288	-0.874213	-1.18248	-0.531306	-0.959307	-1.11682	0.0929413	0.44544	0.372408	-0.107137	-0.155357	-0.553831	-0.249723	-0.902534
1519	CTSO	-0.722261	-1.5135	-0.770508	-0.109844	-0.588537	-1.25317	-1.42809	-0.276162	0.331422	-0.263281	-0.467672	0.508136	-0.23459	-0.158794	-0.247301	-1.40175
1520	CTSS	-1.62241	-0.458879	-0.645367	0.940351	-1.56816	-1.08893	-0.626636	-0.134965	0.477573	-0.180405	1.66671	2.4157	-0.305073	-0.306006	-1.96673	-2.37579
1521	CTSW	-0.274448	-0.571386	-1.07492	-0.309992	-0.933936	-0.567329	-0.755232	-0.557638	0.318834	0.726995	0.322146	0.712442	-0.597125	-0.729514	-0.360218	-0.799194
1522	CTSZ	0.110589	-0.211422	0.579237	-1.09321	-0.252711	-0.167359	-0.143306	-0.763146	0.555422	1.09014	1.1079	1.68319	-0.873383	-1.94169	-1.65394	-1.87303
1523	CUX1	-2.21451	-0.451911	-0.614528	-0.537821	-2.609	-0.808102	-0.388526	-1.31662	-0.912936	-0.0616954	0.769254	-0.398838	-0.0804182	-0.351203	-0.565443	-0.384252
1524	CX3CR1	-0.121266	-0.137983	-0.423332	-1.25452	-1.26434	-0.580847	-0.487821	-1.53239	-0.101158	0.439012	0.620704	-0.343369	-0.779069	-0.568182	-0.407202	-0.181779
1525	CXADR	-0.0140684	-1.30303	-0.565599	-0.869713	-0.304718	-1.70341	-0.678871	-1.10255	1.17571	-0.105633	0.394838	0.218749	-1.59511	-0.182631	-0.632534	-0.296274
1527	TEX28	-1.72993	0.0331319	-0.0346601	-0.190701	-1.32419	-1.38603	-0.100304	-0.785273	0.104087	0.967325	1.87592	0.688465	-0.628082	-0.939653	-1.64953	-3.26817
1528	CYB5A	-0.191394	-0.651397	-0.590824	-0.403913	-0.731142	-0.898972	-1.02051	-0.727283	0.474606	-0.0896819	0.277083	0.0141407	-0.633603	-0.707373	-0.574337	-0.344025
1534	CYB561	-0.570147	-1.01604	-1.51629	-0.52781	-0.689098	-1.13207	-1.55508	-0.709607	0.0311547	0.272153	-0.389438	0.429347	-0.59697	-0.480261	-0.198154	-0.489545
1535	CYBA	0.162008	-0.5815	-0.100539	-0.234931	-0.284782	-0.475229	-0.38691	-0.662014	0.945279	0.738676	0.571032	0.638755	-0.942871	-0.672599	-0.611897	-0.475351
1536	CYBB	0.0518939	-0.602915	0.0123413	-0.639734	-0.521895	-0.462763	-0.665971	-0.483631	0.651584	0.252383	0.465599	0.427918	-1.27203	-0.473182	-0.744585	-0.61417
1537	CYC1	-3.14702	-1.07838	-1.67572	-3.24756	-3.83899	-1.05313	-2.53798	-4.19923	-1.53557	-0.158027	-1.08437	-1.5505	-0.0549569	-0.0832412	-0.145968	-0.00135918
1538	CYLC1	0.339808	-0.174249	-0.272938	-0.571042	-0.719527	-0.509158	-1.47034	-0.523508	0.436357	0.560494	-0.0781765	0.181661	-1.22067	-1.14238	-0.972099	-0.661748
1539	CYLC2	-0.41444	-0.663818	0.215691	-0.38756	-0.268046	-0.878091	-0.0907269	-0.252528	1.80119	0.00899742	1.11839	0.6465	-1.38648	-0.560737	-1.13752	-0.602412
1540	CYLD	-0.561768	-0.386276	-0.465535	0.146361	-0.358538	-0.605043	-0.721564	-0.480033	1.03459	0.106063	0.479887	0.844173	-0.982051	-0.678105	-0.52745	-1.40534
1543	CYP1A1	-0.561303	0.492602	0.231313	0.595046	-0.389026	-0.179855	-0.105672	-0.15317	1.21324	0.811726	1.42923	1.16412	-1.76057	-1.47235	-1.06562	-1.67586
1544	CYP1A2	0.196038	-0.631614	-0.624863	-0.842076	-0.198332	-0.410745	-0.729491	-0.875406	0.789032	1.80186	0.409088	-0.0113192	-0.991512	-1.37279	-0.271091	-0.323864
1545	CYP1B1	-2.54823	-0.656594	-2.41004	0.258571	-2.09795	-0.957341	-1.9711	-0.0969864	0.384133	0.141247	-0.502127	3.83939	-0.339159	-0.53964	-0.195055	-3.79301
1548	CYP2A6	-0.264841	-0.773106	-0.6462	-0.136098	-0.396517	-0.956577	-1.12237	-0.689368	0.331395	0.286528	-0.280307	0.418821	-0.452016	-0.436452	-0.410442	-0.717612
1549	CYP2A7	-0.1635	0.217702	-0.435244	0.739953	-0.657353	-0.220093	-0.734763	-0.239913	0.142449	1.0281	0.414082	1.22537	-0.777594	-1.02326	-0.503095	-1.94779
1551	CYP3A7	-1.04736	-0.0616017	-0.832966	-0.313337	-0.740798	-0.228782	-1.02196	-0.629697	-0.0104712	1.16532	-0.0990506	0.458292	-0.371952	-1.36979	-0.465355	-0.580266
1553	CYP2A13	-0.525161	0.573636	-0.413819	-0.797699	-1.47248	-0.238829	-0.964087	-1.27335	-0.488973	0.925048	0.153196	-0.133601	-0.289301	-1.6171	-0.351145	-0.326449
1555	CYP2B6	-1.09154	-1.32412	-0.483343	-0.64957	-1.06479	-1.26542	-0.307267	-0.96565	0.588485	0.133933	0.83417	-0.175666	-0.807096	-0.13392	-1.02176	-0.547735
1557	CYP2C19	-0.611509	-0.596239	-1.54275	-0.242837	-0.393597	-0.867344	-1.70178	-0.288762	0.961348	0.955241	-0.469545	0.48505	-0.646692	-0.911988	-0.148224	-0.719092
1558	CYP2C8	-1.01049	-0.17199	-0.0417521	-0.647916	-0.733993	-0.384784	-0.246453	-0.544604	0.634268	0.35732	0.761836	0.744442	-0.406956	-0.852791	-0.677748	-0.494087
1559	CYP2C9	0.0594566	-0.0369991	-0.511067	-0.501424	-0.922334	-1.24786	-1.0507	-0.398253	0.284252	0.1219	0.147537	0.32307	-0.803023	-0.680914	-0.278865	-0.298245
1562	CYP2C18	-0.297397	-0.668717	-1.02633	-0.817305	-0.989964	-0.925141	-2.06697	-0.538389	0.276133	-0.146121	-0.831216	1.03649	-0.44116	-0.275404	-0.419988	-0.731429
1565	CYP2D6	-1.03029	-1.39547	0.0585894	-0.191464	-1.33665	-1.28589	-1.11253	-0.719357	-0.256553	0.705406	0.627925	0.00561612	-0.138412	-0.535865	-0.804647	-0.516076
1571	CYP2E1	-0.0562306	-1.36145	-0.523651	-0.351427	-0.452962	-1.68703	-0.635377	-0.557233	0.459376	0.0991193	0.757862	0.14735	-0.705125	-0.1216	-0.505822	-1.37088
1572	CYP2F1	-0.315499	-1.91551	-0.272592	-1.19544	-0.61439	-1.51785	-0.431954	-0.89159	0.467147	0.0237344	1.66791	0.115772	-0.769993	-1.19838	-1.28439	-0.313771
1573	CYP2J2	-0.790926	-0.982666	-0.722319	0.276871	-1.13429	-0.982266	-0.462042	-0.0430643	0.127574	1.80585	0.877584	1.36101	-0.350152	-1.37841	-0.600116	-2.03981
1576	CYP3A4	-0.658078	-0.925197	0.446696	-1.40092	-0.86154	-0.670656	-0.456636	-1.09063	0.147095	0.132032	0.682959	-0.213582	-0.468719	-0.443522	-2.40214	-0.193872
1577	CYP3A5	0.00800398	0.0663284	-0.290109	-0.1638	-0.622064	-0.799668	-0.59507	-0.780589	0.146879	0.359802	0.1112	-0.0425217	-1.38767	-0.811129	-0.926219	-0.58572
1579	CYP4A11	0.0978001	-0.886365	-0.333091	-1.28435	-0.548482	-0.7998	-0.955158	-1.00585	0.647565	0.189184	-0.0345229	0.455805	-0.855259	-1.04479	-0.865561	-0.295736
1580	CYP4B1	-2.26259	-0.767428	-0.839618	0.623846	-1.83237	-0.510655	-0.774238	-0.0861152	0.00520159	0.780216	0.958341	1.71692	-0.261981	-0.764443	-0.665229	-2.26247
1581	CYP7A1	-1.0189	-0.850925	0.253996	-0.691857	-0.705516	-0.99322	-0.262781	-0.89013	0.686432	-0.192739	0.901138	0.235877	-0.443448	-0.468143	-1.56785	-0.271972
1582	CYP8B1	-0.51817	-1.79353	-0.270435	-1.26046	-1.0543	-1.51515	-0.774523	-0.91134	-0.0387707	-0.481153	0.381831	0.106716	-0.272922	-0.0687812	-0.445858	-0.354316
1583	CYP11A1	0.393784	0.360856	-1.64877	-0.260075	-0.105762	-0.543843	-1.234	-0.535146	1.34392	0.387389	0.465357	0.169632	-1.72036	-1.24945	-0.305202	-0.883785
1584	CYP11B1	-0.128077	0.528832	-0.512565	-0.685063	-0.897826	-0.119842	-1.06514	-0.439318	0.0118251	1.13314	-0.244571	0.330673	-0.58133	-1.53506	-0.528078	-0.514526
1585	CYP11B2	-1.94448	-0.277248	0.440648	-1.14172	-1.51801	-0.533552	-0.0447068	-1.12913	0.334071	0.984745	2.50813	-0.194976	-0.561593	-2.71211	-2.11691	-0.0739232
1586	CYP17A1	-0.175692	-1.28825	-1.20894	-0.401653	-0.537953	-1.05063	-1.0033	-0.260602	1.71224	0.0987528	-0.203221	0.632295	-1.2972	-0.133575	-0.476815	-0.854359
1588	CYP19A1	-0.0315698	-0.489312	-0.143683	-0.21716	-0.181865	-1.08488	-0.6793	-0.44713	0.872578	-0.251598	0.0370356	0.762806	-0.688616	-0.531904	-0.832966	-0.899319
1589	CYP21A2	-0.539706	-0.512607	-1.77586	-0.96918	-0.81391	-0.57623	-1.40111	-0.657584	-0.0671585	0.493234	-0.451367	1.02339	-0.961996	-0.312788	-0.237366	-0.719592
1591	CYP24A1	-1.13981	0.437879	0.111268	-1.20147	-0.807136	-0.267652	-0.061791	-0.914393	0.107059	1.34386	1.49678	-0.14055	-0.28815	-1.94982	-1.42543	-0.123236
1592	CYP26A1	-0.48773	-0.986702	-1.30612	0.0206226	-1.81114	-0.681895	-0.91956	-0.14461	-0.260703	1.05486	-0.10327	3.87268	-0.29064	-0.952824	-0.26456	-3.83331
1593	CYP27A1	0.0260133	-0.174376	-0.419179	-1.80953	-0.959696	-0.603464	-0.442697	-1.59682	0.196539	0.498643	0.3417	-0.559902	-0.759911	-0.53113	-1.26654	-0.0415807
1594	CYP27B1	-1.12345	-0.82212	-1.27492	-0.654054	-2.49858	-0.972572	-1.06226	-0.86398	-1.03162	-0.178832	0.645281	0.910139	-0.210274	-0.306553	-0.551698	-0.867929
1595	CYP51A1	-0.482926	-1.42912	0.290543	-0.977334	-0.669882	-1.76863	-0.362885	-0.664374	0.435845	0.380107	0.376992	0.988507	-0.293317	-1.13778	-1.15127	-0.771178
1600	DAB1	-1.47032	-1.32182	-0.670752	0.513956	-1.22161	-0.965427	-1.92968	-0.108188	0.561355	0.173018	0.919572	1.2678	-0.359185	-0.378355	-0.63369	-1.52434
1601	DAB2	-1.12826	-0.434281	0.440594	-0.412631	-0.796547	-0.575617	-0.281076	-0.460022	-0.0493275	0.374454	0.799031	1.12551	-0.141686	-0.524021	-1.90081	-1.14864
1602	DACH1	0.410595	0.32184	-0.273954	-1.13059	-0.140863	-0.255043	-1.51829	-0.895711	1.02893	1.48675	-0.018005	-0.12736	-1.41994	-1.18695	-0.442884	-0.775376
1603	DAD1	-1.53063	-0.991705	-0.382777	-2.60293	-1.14534	-1.67941	-0.273832	-2.25527	1.09901	-0.598984	1.16913	0.502737	-0.936059	-0.191645	-0.839634	-0.839358
1604	CD55	-0.704669	-0.190939	-0.398907	-0.100386	-0.503676	-0.158249	-1.23177	-0.150859	0.859318	1.07281	0.0172215	0.833864	-0.604653	-0.949165	-0.816151	-1.10208
1605	DAG1	-0.0761444	-0.17213	-0.0745775	-1.69336	-0.254215	-0.631357	-0.747285	-1.31988	0.552626	0.348455	0.520698	-0.119004	-1.12818	-0.949963	-0.642041	-0.0649615
1606	DGKA	0.234493	-1.03757	-1.059	-1.18982	-0.140684	-0.978487	-0.712577	-0.848368	1.61741	0.270371	0.3781	0.827547	-1.75622	-0.360974	-0.54702	-0.558623
1607	DGKB	-0.329407	0.149081	-1.85409	0.177725	-0.375849	-0.433914	-1.42867	-0.0651813	0.35696	0.287141	0.753705	2.0959	-0.458779	-0.933625	-0.574517	-2.39582
1608	DGKG	-1.64689	-0.519943	-1.65862	0.487578	-1.24951	-0.504562	-1.24207	-0.12108	0.993401	0.600029	0.878481	1.76453	-0.932411	-0.441511	-0.613384	-1.48049
1609	DGKQ	-0.5467	-0.719926	-1.63022	-1.26217	-0.592505	-0.644147	-2.0343	-2.4726	0.115886	0.38141	-0.810571	-0.641596	-0.854213	-0.591495	-0.176797	-0.10841
1610	DAO	-0.841972	-0.544711	0.292958	0.108072	-0.563766	-0.499819	-0.808641	-0.399292	0.195074	0.268655	0.61503	0.457541	-0.259135	-0.449809	-1.15517	-1.25173
1611	DAP	-2.15557	-0.0266686	-0.448359	-0.102439	-2.44222	-0.260324	-0.896029	-0.340798	-0.220727	0.944089	1.54741	1.91606	-0.118862	-1.00545	-1.39636	-1.57897
1612	DAPK1	-0.469501	-0.352101	-1.27739	0.219878	-1.07374	-0.764673	-1.78676	-0.238931	0.075672	0.0636356	-0.288968	0.589864	-0.521819	-0.378134	-0.242281	-1.26489
1613	DAPK3	-1.7888	-0.232647	-0.693847	-0.621988	-1.37804	-0.692827	-1.64978	-1.38676	1.62111	0.0704797	0.73133	-0.303705	-1.21221	-1.06808	-0.486302	-0.223106
1615	DARS	-0.550682	-0.133469	-1.26983	-1.01336	-0.405805	-0.669246	-0.887044	-0.862217	1.34823	1.79091	1.51421	0.232426	-1.72203	-1.36095	-1.14524	-0.375741
1616	DAXX	-1.06981	-0.667181	-0.973294	-0.584218	-0.747255	-0.436717	-1.16353	-0.748986	0.746272	1.70436	-0.0161688	0.574593	-0.484563	-1.28395	-0.177337	-0.412084
1617	DAZ1	-0.0840968	0.134167	-0.191313	0.0829342	-1.13824	-0.365079	-0.537899	-0.696524	0.186669	0.375909	0.386825	0.221713	-1.24651	-1.46564	-1.00862	-1.1467
1618	DAZL	-0.414909	-0.641285	-0.206172	-0.326685	-0.96857	-0.669157	-0.394544	-0.728725	0.144798	0.315541	0.482379	0.432954	-0.636808	-0.288068	-0.768278	-0.862074
1620	BRINP1	-1.43747	-0.0169375	-0.726183	-0.211823	-1.48693	-0.37918	-0.665885	-0.625912	-0.230289	0.356484	0.048606	0.608041	-0.147072	-1.14111	-0.756564	-1.1161
1621	DBH	-0.0480868	-0.491489	-0.243755	-0.0647547	-0.518591	-0.935386	-1.01358	-0.261698	0.45	-0.153241	0.223355	1.048	-0.668203	-0.428117	-0.582562	-1.05058
1622	DBI	-0.754143	-1.35067	-0.235762	-0.543311	-0.495537	-0.990123	-0.6266	-0.815286	0.718067	0.74923	0.256765	0.0428836	-0.464457	-0.485127	-0.901632	-0.265921
1627	DBN1	-0.119081	-0.697258	-0.277972	-0.144403	-0.465728	-0.91212	-0.842749	-0.437954	0.249535	0.0031132	-0.0916013	0.807998	-0.589904	-0.383749	-0.439985	-1.21568
1628	DBP	0.959795	0.687271	-3.13133	0.41323	-0.108901	-0.060503	-2.70244	-0.0832746	1.89065	1.79398	0.455076	1.46206	-2.33003	-1.82147	-1.29702	-2.37847
1629	DBT	-0.357164	-1.40224	-1.14153	-0.272923	-1.60376	-1.42022	-0.878337	-0.514374	-0.146582	-0.0853346	0.0983175	0.1935	-0.542489	-0.238304	-0.33171	-0.442768
1630	DCC	-0.128667	-0.256411	-1.36674	-1.33813	-0.132478	-1.42407	-1.41629	-1.38529	0.893457	0.247402	0.725738	-0.0606008	-1.07389	-0.929693	-0.48183	-0.249784
1632	ECI1	-1.25722	-0.929141	-1.62413	-0.780972	-1.58224	-1.22977	-1.20713	-1.32345	0.0572721	0.0309677	1.18148	-0.12571	-0.23294	-0.456106	-0.850761	-0.487
1633	DCK	-1.52207	-0.21453	0.245137	-1.02185	-1.13856	-0.468749	-0.260958	-0.703491	0.172645	0.634602	0.557484	0.801069	-0.55785	-1.45862	-1.08046	-0.538423
1634	DCN	-0.135446	-0.421807	-0.214799	-0.453044	-0.33426	-0.561974	-0.429639	-0.639173	0.417218	0.147923	1.51102	0.180538	-1.14086	-0.773218	-1.14225	-0.765806
1635	DCTD	-0.27717	0.0840778	-1.08818	0.906539	-0.552163	-0.72143	-0.882999	-0.0225123	0.156547	0.442864	-0.119603	1.69257	-0.442064	-0.835193	-0.412439	-2.96826
1636	ACE	0.407982	-0.0605047	-0.370213	-0.822481	-1.49412	-0.109125	-0.396615	-0.923369	1.53408	1.34135	1.49711	0.262987	-1.33394	-1.80029	-1.13049	-0.995457
1638	DCT	-0.378809	0.288223	-1.292	0.107888	-1.17814	-0.176661	-1.79601	-0.442212	-0.21912	0.737463	-0.441616	0.271245	-0.361772	-1.13168	-0.270675	-1.61721
1639	DCTN1	-0.070514	-0.508385	0.388962	0.696902	-0.435304	-0.641328	-0.0685263	-0.059299	1.06021	1.49549	1.1646	1.45023	-0.73888	-1.31569	-1.31763	-1.86659
1641	DCX	-0.35074	0.0348531	-0.0666063	-0.29205	-1.05709	-0.472536	-0.146291	-0.425436	-0.23944	0.404195	0.807009	0.798296	-0.689713	-1.38942	-1.01086	-0.53973
1642	DDB1	-0.572031	-0.0958391	-1.28436	-1.0167	-1.07582	-0.293057	-0.89974	-0.850867	0.392113	2.13625	1.09984	0.757408	-3.18901	-1.9029	-1.03301	-0.503939
1643	DDB2	-0.729286	0.33744	-0.912175	-0.733636	-1.05837	-0.199754	-0.970915	-0.615171	-0.240313	1.43333	-0.182344	1.03006	-0.319758	-1.50116	-0.433487	-0.725885
1644	DDC	-0.231026	-0.774057	-0.211392	-0.281559	-0.607439	-0.515602	-0.342181	-0.499559	0.818792	0.252258	0.62247	0.305	-0.537758	-0.57762	-1.31896	-0.901862
1645	AKR1C1	0.937287	-1.24642	-0.819148	-0.0754922	-0.0952249	-1.49516	-1.25432	-0.113861	2.13927	0.735916	-0.275838	1.30901	-2.7668	-0.770107	-0.465442	-1.26045
1646	AKR1C2	0.640752	0.236773	-1.04058	-0.126139	-0.0569883	-0.512063	-1.02291	-0.335782	1.42586	0.745187	-0.190293	1.15255	-1.93204	-1.67141	-0.239376	-0.836368
1647	GADD45A	-0.854846	-0.272823	-0.594356	0.0900462	-1.57077	-0.379436	-0.83037	-0.136392	-0.131796	0.356179	0.967811	1.59764	-0.245293	-1.14976	-0.713338	-1.25828
1649	DDIT3	-0.589549	-0.905526	-0.31483	-1.30692	-0.904958	-1.61815	-1.13383	-1.5958	-0.129368	-0.127493	0.0789141	-0.145024	-0.235413	-0.381346	-0.478982	-0.11304
1650	DDOST	0.583574	-2.2439	-0.868611	-0.437076	-0.214578	-1.84347	-0.565387	-0.645859	1.5022	1.33967	0.596872	1.67658	-1.64308	-0.959723	-1.1822	-1.33261
1652	DDT	0.222241	-0.76227	-1.43662	-0.385279	-0.275883	-0.670692	-1.17352	-0.531156	0.51454	0.530184	0.593524	0.173928	-1.27708	-1.53131	-0.387829	-0.802887
1653	DDX1	0.667144	-0.963007	-0.834881	-0.592571	-0.0198355	-0.760217	-1.58213	-0.377576	2.64745	-0.0255409	-0.556087	0.492564	-2.98759	-0.587604	-0.300678	-0.556889
1654	DDX3X	-0.79103	-0.777494	0.332637	0.340963	-1.1634	-1.22398	-0.186011	-0.0547775	0.850225	-0.0898527	1.41226	1.85427	-0.562495	-0.321092	-1.22145	-2.24164
1655	DDX5	0.284392	-0.254407	-0.407469	-0.440629	-0.113216	-0.753823	-0.262196	-0.564321	2.0165	0.0283592	0.737975	0.195589	-1.67553	-0.456068	-0.740718	-0.436779
1656	DDX6	-2.84667	-1.18258	-0.855979	-1.31706	-3.33619	-0.842051	-0.802171	-1.77346	-1.37921	0.0232193	-0.0610358	-0.499493	-0.0426542	-0.270859	-1.40061	-0.0498764
1657	DMXL1	0.121491	0.618162	-1.00481	-0.557515	-0.216801	-0.324381	-1.93492	-0.367414	0.63266	0.853728	-0.347125	0.663624	-0.907085	-1.69727	-0.172132	-0.952409
1659	DHX8	-0.604577	-1.56067	-2.36241	-1.0034	-0.823761	-3.26648	-1.92207	-1.56944	0.375909	-1.42786	-0.728054	-0.527049	-0.467411	-0.0562435	-0.0786451	-0.362357
1660	DHX9	0.672956	-0.597787	-0.224554	-1.36587	-0.96514	-0.386317	-1.03763	-1.40925	2.86208	0.563645	0.510859	0.600331	-2.41465	-0.575754	-0.487247	-0.389684
1662	DDX10	0.483154	0.64281	-1.14195	-0.283183	-0.906596	-0.499552	-0.778389	-0.547102	1.0874	2.09843	0.492254	0.590702	-1.46127	-2.47553	-0.720649	-0.434167
1663	DDX11	-1.93458	-1.04764	-0.621041	-0.618291	-1.90032	-1.34019	-1.6846	-0.706523	-0.494871	0.0701528	-0.3122	0.446685	-0.178109	-0.273702	-0.556919	-0.610652
1665	DHX15	-0.327563	-2.07153	-0.959258	-0.588953	-1.28258	-3.22245	-0.634377	-0.957414	0.284346	-1.40584	2.2115	-0.0482366	-0.400131	-0.0267061	-1.81588	-0.462976
1666	DECR1	-1.18701	-0.137256	-0.261625	-0.699481	-1.08397	-0.542528	-0.364628	-0.662264	0.108111	0.168091	0.557308	0.0520949	-0.258526	-0.850433	-0.804244	-0.305647
1667	DEFA1	-0.25642	-0.242135	0.0484047	0.140194	-1.10752	-1.40216	-0.456775	-0.953413	0.0493503	0.0530471	0.249034	0.293571	-0.459387	-0.466811	-1.10902	-1.23574
1668	DEFA3	-0.25642	-0.242135	0.0484047	0.140194	-1.10752	-1.40216	-0.456775	-0.953413	0.0493503	0.0530471	0.249034	0.293571	-0.459387	-0.466811	-1.10902	-1.23574
1669	DEFA4	-0.881914	-0.74286	-0.732249	-0.794283	-0.873854	-0.673529	-0.544481	-0.521021	0.157255	0.138747	0.284402	0.652283	-0.384457	-0.445045	-0.369663	-0.424307
1670	DEFA5	0.118042	-1.32426	-0.446218	0.103985	-0.763564	-0.967736	-1.56444	-0.813492	0.250707	0.162664	0.300316	0.434228	-1.40984	-0.196153	-0.414547	-1.55467
1671	DEFA6	-0.627845	-1.07106	-1.22423	-1.54857	-0.744373	-1.16874	-0.847844	-1.77995	0.424929	-0.299592	0.668099	-0.336108	-0.430822	-0.219846	-0.832704	-0.186201
1672	DEFB1	-0.598092	0.231107	0.0859452	0.417356	-0.384484	-0.268057	-1.02475	-0.396197	0.880317	0.531678	0.183598	0.976706	-0.584838	-1.04443	-0.841123	-1.35555
1673	DEFB4A	0.0518952	-0.521852	-0.235068	-0.892079	-0.635081	-0.502504	-0.967112	-0.754149	0.439037	0.284584	0.0355183	-0.0210736	-0.7931	-0.744313	-0.478056	-0.342753
1674	DES	0.155136	-1.63874	-0.907352	-0.634079	-0.857942	-1.25087	-0.594271	-0.404388	1.08448	0.284022	0.809927	1.41702	-0.933085	-0.30024	-1.05602	-1.08003
1675	CFD	0.539429	-0.362865	-0.648472	-0.309131	-0.0677651	-0.61539	-0.90865	-0.254054	1.47237	1.16483	-0.0665642	0.668131	-1.56246	-1.10538	-2.03416	-0.687948
1676	DFFA	-0.98243	-0.959651	-0.529399	-1.33214	-1.0126	-0.659105	-0.790038	-0.97734	-0.206035	0.286536	-0.0511902	0.574129	-0.397176	-0.262676	-0.620606	-0.70934
1677	DFFB	0.375121	-0.222459	-0.319745	-1.28923	-0.0531918	-0.790998	-0.528979	-1.46684	1.59714	-0.0488358	0.419835	-0.139965	-1.86106	-0.484879	-0.40691	-0.056498
1678	TIMM8A	1.83867	-0.0876155	-0.225235	-0.350832	-0.0396135	-0.749074	-0.39597	-0.587318	2.59544	0.694936	0.489548	1.44457	-4.06026	-0.622325	-0.594451	-1.10704
1687	DFNA5	-0.643397	-0.531415	-0.380645	-0.948452	-0.870433	-0.492848	-1.65184	-1.32711	-0.0899662	1.22961	0.36393	0.0165603	-0.210312	-1.04	-0.549638	-0.280752
1690	COCH	-0.203299	-1.37509	0.464232	0.317055	-0.276595	-1.01111	-0.510377	-0.135594	1.34986	0.446022	2.7021	1.19733	-1.36247	-0.455443	-2.30923	-1.23322
1716	DGUOK	-1.27	-0.223471	0.0439718	-0.45085	-0.917228	-0.375409	-0.227273	-0.289474	-0.11391	1.07603	1.06335	1.54909	-1.02944	-1.57379	-0.861273	-1.20911
1717	DHCR7	0.813444	-0.613768	-1.41094	-0.93745	-0.31634	-0.566629	-1.01149	-0.630951	1.20874	0.735337	0.646662	1.48255	-2.53895	-0.584156	-0.425122	-1.1457
1718	DHCR24	-0.914564	-0.249197	-1.29123	-0.269253	-1.12299	-0.356885	-2.36916	-0.192844	-0.282222	0.822865	-0.994642	2.71376	-0.320301	-0.644892	-0.378914	-2.42293
1719	DHFR	1.80595	-1.65609	-2.36927	-0.07255	-0.00861459	-1.26566	-2.13688	-0.516764	3.94899	-0.0458613	-0.548051	1.16191	-4.03431	-0.0888144	-0.0765329	-0.843899
1723	DHODH	-0.761262	-1.4016	-1.09817	-1.0236	-1.62618	-1.60036	-0.823694	-0.867766	-0.574261	0.898074	-0.0781796	-0.107452	-0.447485	-0.978984	-1.01869	-0.280729
1725	DHPS	-0.76247	-1.23189	-2.36226	-1.09409	-0.513845	-1.41497	-1.93974	-0.763704	0.196783	-0.452673	-0.432387	0.206279	-0.89192	-0.0805135	-0.0739378	-0.232304
1727	CYB5R3	0.386853	-0.85234	-0.257658	-0.431234	-0.112624	-2.7281	-0.203636	-0.64484	1.18454	-0.731715	0.671818	0.099072	-2.24372	-0.395494	-1.48706	-0.554166
1728	NQO1	-0.341844	-3.27612	-1.91196	0.515999	-1.32703	-2.93877	-1.48699	-0.501855	0.503436	0.491159	-0.149419	0.601097	-0.573681	-0.511477	-0.423965	-1.6113
1729	DIAPH1	-1.41005	-1.33023	0.271534	-0.162934	-1.03939	-0.972521	-0.0776234	-0.471081	0.927914	0.233114	1.10426	0.267856	-0.620534	-0.50334	-1.4538	-0.543595
1730	DIAPH2	-1.18861	-0.52147	-0.268119	-0.773793	-0.849251	-1.24832	-0.40335	-0.68475	0.453663	0.814913	0.652703	0.0318048	-0.446123	-1.20546	-0.54881	-0.363714
1731	2016-09-01	0.212652	-0.652549	0.535504	0.526964	-0.172632	-0.755527	-0.134248	-0.154415	1.31855	-0.0222415	1.27144	1.75918	-1.01643	-0.6202	-1.57598	-1.54863
1733	DIO1	-0.887757	0.223167	-0.151202	0.394904	-1.01599	-0.550963	-0.369198	-0.62536	-0.178554	0.761435	0.414288	1.01848	-0.880312	-1.78228	-0.557894	-1.31507
1734	DIO2	0.08897	-1.05945	-0.818967	-0.0727663	-0.510604	-0.933666	-0.958652	-0.800602	0.643052	-0.152044	0.249466	-0.0570771	-0.842592	-0.176797	-0.463179	-0.688328
1735	DIO3	-0.666827	0.752267	-0.37605	-0.196812	-1.21946	-0.128259	-0.244796	-0.172187	-0.341399	0.894537	2.52489	1.31487	-0.868734	-1.94125	-2.13339	-1.18018
1736	DKC1	-0.740461	0.0441357	-1.52229	-0.325814	-0.55988	-0.276435	-1.7774	-0.518442	0.502793	1.01598	-0.667671	1.90591	-0.8368	-1.00541	-1.31662	-1.56619
1737	DLAT	-1.27759	-0.120659	-0.330502	-1.64616	-1.08408	-0.383758	-0.53311	-1.38228	1.32558	0.903995	0.168856	-0.246901	-0.947041	-0.598866	-0.398845	-0.149754
1738	DLD	-2.5284	-0.671221	-1.80853	-1.53868	-3.58357	-1.00341	-1.5737	-1.59196	-1.59445	0.408591	-0.550324	-0.219408	-0.0636844	-0.447776	-0.0506509	-0.045069
1739	DLG1	-0.254951	-0.239981	-0.0840308	0.363856	-0.565045	-0.452901	-0.48129	-0.275218	1.33874	0.682631	0.712733	1.09059	-0.958624	-0.468866	-0.631322	-1.46832
1740	DLG2	-0.542573	-1.34213	-1.32451	-0.316946	-0.408215	-0.982625	-1.12491	-0.47513	0.428248	0.773256	0.804926	0.938946	-0.627276	-0.561533	-0.541796	-0.647719
1741	DLG3	-1.19605	-0.234156	-1.03236	-0.90587	-1.62599	-0.737327	-0.69203	-0.966801	-0.470717	0.423394	0.26891	-0.176372	-0.165872	-0.81373	-0.327511	-0.441699
1742	DLG4	-0.364676	-1.51177	-0.841367	-0.972653	-0.997382	-1.76464	-0.788518	-2.60322	1.2722	0.665896	-0.0499379	-0.703893	-1.14512	-0.425358	-1.28387	-0.396675
1743	DLST	-1.77478	-0.399711	-1.18171	-1.23291	-1.36624	-0.368688	-0.812107	-0.931863	-0.236513	0.492102	0.819794	1.36881	-0.402899	-0.515713	-0.553505	-1.09744
1745	DLX1	-0.568806	-0.722009	-0.341636	-0.955666	-0.363523	-0.821548	-0.365044	-0.646312	1.14918	0.462646	0.886532	0.150014	-0.799231	-0.325034	-0.606871	-1.07973
1746	DLX2	-1.14505	-1.01412	-1.78542	-0.370011	-0.811841	-0.705278	-1.70962	-0.455738	0.914283	0.539287	0.0962604	0.254642	-0.820283	-0.474541	-0.457915	-0.573299
1747	DLX3	-0.110767	0.0592579	-0.480373	-0.0478087	-0.256356	-0.204803	-0.652991	-0.722769	0.549056	0.665105	0.0600782	0.335811	-0.599686	-1.05801	-0.296973	-0.669607
1748	DLX4	0.459799	-0.144112	-0.387255	-0.981981	-0.0955933	-0.681883	-0.808625	-1.34702	1.03198	0.136319	0.159111	-0.323641	-1.42216	-0.561762	-0.697816	-0.161861
1749	DLX5	-0.242717	-0.167863	0.433513	0.154178	-0.178933	-0.369004	-0.14479	-0.388955	1.71422	0.370838	1.13957	0.452376	-1.30035	-1.05429	-1.67242	-1.22669
1750	DLX6	-0.966526	-1.45948	-1.37591	-1.32189	-0.662464	-1.94409	-1.176	-1.44503	2.19924	-0.737552	0.356774	-0.159491	-1.77485	-0.14449	-0.362406	-0.0741521
1755	DMBT1	-0.442367	-0.709317	-0.443139	-0.340863	-0.414538	-0.909615	-0.430571	-0.409987	0.446348	0.732549	0.35681	0.674326	-0.487929	-0.472399	-0.669878	-0.441388
1756	DMD	-0.628395	-0.183028	-0.843073	0.620336	-1.3296	-0.527065	-0.54601	-0.0631303	0.0577959	0.358602	0.291035	1.63528	-0.580473	-0.522719	-1.00734	-2.21031
1757	SARDH	0.217284	0.476453	-0.602176	-0.815416	-0.0959838	-0.0256328	-0.723241	-1.0273	1.21127	3.29753	0.00198559	0.0508507	-1.42515	-2.88577	-0.660074	-0.325983
1758	DMP1	0.249839	-0.219739	-0.333748	0.0420948	-0.653298	-0.443628	-0.591407	-0.436717	0.387301	0.414387	1.42212	0.277896	-1.0724	-0.958873	-1.05828	-0.782623
1759	DNM1	-1.02513	-0.805283	-0.529819	-0.278535	-0.711284	-0.68229	-0.431122	-1.93166	0.857794	1.23382	0.279205	0.042984	-0.568133	-1.17571	-0.520939	-0.438214
1760	DMPK	-0.822962	-1.98013	0.47628	-2.23919	-0.790263	-1.57979	-0.129071	-1.8671	1.06388	-0.154771	1.82438	0.0220317	-0.731292	-0.275009	-2.29034	-0.243311
1761	DMRT1	-0.196793	0.485312	-1.23291	-0.68011	-0.524364	-0.124476	-0.855751	-0.682226	0.186206	1.53657	1.12537	0.185539	-0.970804	-2.19063	-0.804355	-1.04745
1762	DMWD	0.207224	0.4212	0.136017	-1.44223	-0.56644	-0.18202	-0.562193	-1.08543	0.48122	0.970395	0.5244	-0.0189948	-1.00775	-1.35004	-0.95225	-0.283923
1763	DNA2	-1.55014	0.205501	-1.70125	0.0200468	-1.87798	-0.167149	-1.95243	-1.0466	-0.709997	0.88322	-0.337264	0.227051	-0.618894	-1.00512	-1.14604	-0.756297
1767	DNAH5	-1.07581	-0.348515	0.434221	-0.0603903	-1.96821	-0.835512	-0.0630821	-0.212605	-0.474135	0.0767408	2.3789	1.30644	-0.164056	-0.46373	-1.98052	-0.973015
1768	DNAH6	-0.843921	-0.0192495	-1.78975	-0.0300031	-0.992703	-0.23671	-1.8685	-0.381082	0.483439	1.131	-0.521724	0.347941	-0.308669	-0.812606	-0.0649815	-0.690078
1769	DNAH8	-0.354247	-0.574678	-0.377069	-0.0297185	-1.17959	-1.06191	-1.04569	-0.95156	-0.0621054	-0.237229	-0.0203617	0.144468	-0.665581	-0.376381	-0.880796	-1.22706
1770	DNAH9	-1.1919	-0.977786	0.155572	0.397983	-0.868568	-1.11345	-0.645313	-0.0968666	1.44199	0.290233	0.375387	1.32893	-1.05127	-0.211509	-0.943381	-1.42503
1773	DNASE1	-1.56457	-0.933599	-0.520958	-0.800594	-1.53406	-0.637743	-0.723887	-0.52565	0.195996	0.972508	0.837777	2.26344	-1.17851	-1.25342	-0.568411	-1.92737
1774	DNASE1L1	-0.0886821	0.0221913	-0.51951	-0.502754	-1.17089	-0.186048	-0.426474	-0.320324	0.0687596	0.846249	0.285533	0.897693	-0.623443	-0.904152	-1.00954	-0.871204
1775	DNASE1L2	-1.09569	-0.276765	0.112326	0.619098	-0.769317	-0.628158	-0.192708	-0.174948	0.252057	1.11314	1.12737	0.724889	-1.23738	-0.763501	-1.01568	-1.72078
1776	DNASE1L3	-1.92749	-0.80858	-1.54342	-0.633192	-1.59363	-0.747141	-1.50413	-1.95196	0.735023	0.396414	0.625922	0.433958	-1.05926	-0.695535	-0.668525	-0.694733
1777	DNASE2	-0.523439	-1.2514	-1.09504	-0.67056	-0.33558	-0.900309	-1.59674	-0.429722	1.5568	1.22825	-0.0848427	1.58495	-1.15782	-1.16243	-1.24595	-1.77314
1778	DYNC1H1	0.616673	-1.52747	0.757024	-1.22086	-0.166298	-1.411	-0.254867	-1.71282	2.95439	0.497528	2.76297	-0.560884	-2.51182	-0.4741	-2.79601	-1.54715
1780	DYNC1I1	0.140216	-0.373659	-1.50143	-0.227497	-0.220997	-0.794494	-1.19686	-0.284495	0.622533	0.0517511	-0.328548	0.492515	-1.69033	-0.72581	-1.24792	-1.14296
1781	DYNC1I2	-1.1684	-0.188309	-0.737415	-1.08834	-1.08241	-0.229439	-0.47278	-1.45036	-0.256071	0.888	2.30959	1.12362	-0.262408	-0.586713	-1.91181	-0.810297
1783	DYNC1LI2	-0.0891213	-0.569941	-0.0506159	-0.131467	-0.6901	-1.77315	-0.372486	-1.3845	0.381249	-0.473012	0.354755	0.02501	-0.622906	-0.498375	-1.03736	-0.830664
1785	DNM2	-1.95151	-0.223487	-2.33056	-1.54689	-2.22571	-0.172763	-2.18286	-1.18237	-0.768388	2.52628	-0.103552	-0.186511	-0.253314	-3.00569	-0.0643753	-0.165776
1786	DNMT1	0.0115926	-1.71243	-0.467601	-0.35345	-0.232518	-2.34638	-1.2019	-0.335391	1.35081	-0.951407	0.0722207	1.91182	-1.43292	-0.54642	-1.88652	-2.45764
1787	TRDMT1	0.0104627	0.7587	-0.499105	-1.29301	-0.426714	-2.17581	-1.46323	-1.47973	0.828826	0.995324	1.03262	-0.29413	-0.842392	-1.95235	-0.726932	-0.209246
1788	DNMT3A	0.775892	0.771471	0.00358715	-0.821641	-0.182311	-0.0231752	-0.353487	-1.25073	1.11805	2.61909	1.10979	-0.0233803	-1.98673	-3.18285	-1.53198	-0.147177
1789	DNMT3B	-0.974939	0.221337	-0.153359	-0.26695	-1.14074	-0.171993	-0.430733	-0.748012	-0.00203367	2.375	0.279843	0.497247	-0.104663	-1.93654	-0.55594	-0.447325
1791	DNTT	-0.458778	-0.793608	0.267761	0.139539	-1.40205	-1.06263	-0.107487	-0.362613	0.0459567	-0.0520904	0.950043	0.373774	-0.832062	-0.300951	-1.31351	-1.35439
1793	DOCK1	0.223147	-0.114282	-0.207175	-0.410209	-0.973039	-0.584493	-0.458687	-0.948766	0.283704	0.524315	0.247143	0.222964	-1.54127	-1.17417	-0.811278	-0.670082
1794	DOCK2	-0.294478	-0.255146	0.114858	-0.359024	-0.968431	-0.376493	-0.496118	-0.329282	-0.17924	0.555649	0.20631	0.731873	-0.878606	-0.504253	-1.69818	-0.484556
1795	DOCK3	-0.935742	0.0677054	-0.860223	-0.74869	-1.3093	-0.930596	-0.559499	-0.621647	-0.393877	1.68982	0.466228	0.0878772	-0.351447	-1.26868	-0.305683	-0.782067
1796	DOK1	-0.285225	0.0863896	-0.0965481	-0.149692	-0.217549	-0.640399	-0.250811	-0.818382	0.630956	0.20439	1.03804	1.16003	-1.54877	-0.905361	-1.14722	-0.842051
1797	DXO	0.16618	-0.496841	-0.234329	-0.0729417	-0.23297	-0.320023	-0.552111	-0.542968	0.59597	1.01292	0.729482	0.319163	-1.43528	-1.12397	-0.849474	-0.777795
1798	DPAGT1	-0.269639	0.214305	0.00743386	-0.191908	-0.623854	-0.0800255	-0.263345	-0.157994	0.353626	2.06849	0.888311	0.796011	-1.05553	-2.41298	-1.90105	-1.5086
1800	DPEP1	-0.85047	-2.28369	-0.0879029	-2.50457	-0.570098	-1.88709	-0.154947	-2.14988	1.83047	0.147531	1.26894	-0.492537	-1.41777	-0.145567	-1.16722	-0.0317493
1801	DPH1	0.622221	-0.165279	-0.314503	-0.733249	-0.211745	-0.215806	-0.213583	-0.473747	1.24428	1.16842	0.876532	0.537381	-1.71087	-0.808601	-1.04914	-0.424468
1802	DPH2	-0.961598	-0.0772387	-0.521069	0.378936	-0.871806	-0.37523	-0.563888	-0.286997	-0.00370192	1.31416	0.139526	2.01732	-0.154965	-1.3113	-1.02828	-1.78381
1803	DPP4	-0.391342	-0.202944	-0.810665	-0.675972	-0.433081	-0.625662	-0.953091	-0.599975	0.287159	0.456486	0.0773955	0.107546	-0.530657	-0.503111	-0.154165	-0.269879
1804	DPP6	-0.0692632	-0.686013	-0.244143	-0.147128	-1.01817	-0.450995	-0.386237	-1.51652	0.215631	0.749449	0.335926	-0.00725403	-0.813311	-0.485278	-1.00385	-0.564896
1805	DPT	-0.821842	-0.502308	-0.851097	-1.2376	-1.04105	-0.996309	-0.766473	-1.74834	0.428459	0.644082	0.12678	0.162966	-0.276038	-0.738189	-0.348011	-0.166409
1806	DPYD	0.198053	-0.616717	0.223894	-0.396335	-0.181196	-0.825422	-1.3006	-0.711103	1.93853	0.545374	0.525614	0.839316	-1.52482	-0.344927	-1.04746	-0.56695
1807	DPYS	-1.32349	-0.000866046	-0.527224	-0.51077	-0.965156	-0.243867	-1.62003	-0.863747	0.532374	1.33843	1.2365	0.0151043	-0.339466	-0.958547	-0.897156	-0.41892
1808	DPYSL2	-2.06082	-0.904124	-0.599594	-1.69181	-1.63529	-0.612781	-0.856143	-1.31907	0.513899	1.38212	0.179769	0.731262	-0.327333	-0.996388	-0.797223	-0.484046
1809	DPYSL3	-1.94826	-0.0101277	-1.17231	-1.77125	-2.11938	-0.399634	-0.978176	-2.7653	0.265108	0.329614	-0.18762	-1.17213	-0.473286	-0.714437	-0.232638	-0.0815001
1810	DR1	0.220292	0.0805756	-1.02991	-0.819248	-0.252289	-0.607586	-0.889915	-0.925735	1.56144	0.112418	0.554541	0.639309	-1.16236	-0.830114	-0.614386	-0.63179
1811	SLC26A3	-0.0895432	0.248112	-0.297882	0.385358	-0.566061	-0.172437	-0.276149	-0.226263	0.142805	0.891854	0.758482	0.602822	-1.00494	-1.7422	-0.821069	-1.2991
1812	DRD1	-2.03396	-0.164545	0.658532	-0.140504	-1.6062	-0.395391	-0.255043	-0.369339	0.355155	0.738227	3.88216	1.63233	-0.571854	-0.541644	-3.59155	-1.50348
1813	DRD2	-1.73454	-1.21957	-0.903844	-0.149561	-1.84407	-1.08083	-1.08823	-0.273199	0.256742	0.0718941	0.0890484	0.514119	-0.253226	-0.338873	-0.35611	-0.759017
1814	DRD3	-1.42049	-1.23923	-0.519939	-0.106485	-1.87114	-1.51604	-0.329362	-1.12672	0.291335	0.587427	1.53959	0.103705	-0.201938	-2.65567	-1.16843	-0.603572
1815	DRD4	-0.582134	-0.5126	-0.486905	-0.0632151	-0.676538	-0.521219	-1.14945	-0.270808	0.38467	0.189213	0.322502	1.01419	-0.760487	-0.273598	-0.29291	-1.06745
1816	DRD5	-0.12322	-0.125782	0.0627119	0.242243	-0.47422	-0.883338	-0.237669	-0.312884	0.882325	0.222634	0.575389	1.70224	-1.19363	-0.580855	-0.809615	-1.45219
1819	DRG2	0.14035	-0.827966	0.128707	-0.0401452	-0.405095	-0.835098	-0.0844097	-0.288269	0.989351	1.39578	1.40853	1.67395	-1.05777	-1.25317	-1.21204	-1.32979
1820	ARID3A	-0.62514	0.38645	-1.29205	-1.53895	-0.488508	-0.274264	-0.983419	-1.1757	0.864958	0.976323	0.0753018	0.852358	-1.69072	-1.29337	-0.225297	-0.576755
1821	DRP2	-0.491502	-0.826531	0.975342	-0.124757	-0.313917	-0.554337	-0.171625	-0.178888	1.07874	0.604737	1.14342	0.714439	-0.821508	-0.387781	-3.3305	-0.804093
1822	ATN1	-0.823667	-0.598242	0.470272	0.279966	-0.549063	-0.630918	-0.159061	-0.185002	0.966182	0.306197	1.09357	1.43995	-0.650759	-0.229473	-1.72103	-1.83559
1823	DSC1	-0.62822	-0.149871	-2.87158	-0.391924	-1.03121	-0.551203	-3.32752	-0.968568	-0.22246	0.158498	-1.1954	-0.177677	-0.569006	-0.555518	-0.0118157	-0.352835
1824	DSC2	-0.856144	0.44651	-0.280994	0.128778	-0.574627	-0.185181	-0.726956	-0.156516	0.537011	1.54116	0.49786	1.39184	-0.516166	-2.03203	-0.437431	-1.82607
1825	DSC3	-1.11781	-0.0527117	-0.169085	0.277712	-0.788565	-0.230214	-0.329228	-0.150633	-0.019831	0.935689	0.605623	0.955117	-1.08131	-0.662088	-1.10968	-1.35208
1826	DSCAM	0.367945	-0.390166	-0.983868	-1.28768	-0.114885	-0.256628	-0.891203	-1.07419	1.53747	1.50254	0.87656	0.188608	-1.26835	-1.10627	-0.59932	-0.157485
1827	RCAN1	-0.122429	0.143024	-0.599056	-1.07538	-0.292755	-1.26654	-0.756592	-0.776035	0.745109	0.673753	0.372155	0.150536	-1.16865	-0.91465	-0.46701	-0.262023
1828	DSG1	-0.200484	0.363752	-0.450778	0.0357882	-0.228747	-0.0780097	-0.467121	-0.177007	1.05127	1.59969	0.238023	1.007	-0.720966	-1.25399	-2.11711	-0.929541
1829	DSG2	0.0711062	0.0208112	0.115385	0.117864	-0.221868	-0.179537	-0.0608047	-0.323864	1.47108	0.73481	1.76002	0.477472	-1.10927	-0.753413	-1.36956	-0.884863
1830	DSG3	-0.506751	-0.156957	0.0669119	0.0388943	-0.521614	-0.427247	-0.0721768	-0.24582	0.188383	0.294338	1.16464	1.36725	-0.279043	-0.981393	-1.57559	-1.50493
1831	TSC22D3	-0.200338	-0.590004	-0.702538	-0.5482	-0.442172	-0.381059	-0.447603	-1.12541	0.529294	2.08101	0.7567	-0.280855	-0.885745	-1.64445	-1.76458	-0.581732
1832	DSP	0.117547	0.0219325	-0.502205	-0.635634	-0.77137	-0.131615	-0.462467	-0.691865	0.293299	0.882033	0.664037	0.995177	-1.14685	-0.889812	-0.62435	-0.835098
1833	EPYC	-0.239921	0.0745271	-0.103912	-0.74944	-0.55004	-0.259581	-0.634273	-1.52833	0.240262	0.736632	0.231102	-0.0616177	-0.473896	-0.82189	-0.60749	-0.256603
1834	DSPP	-0.600658	0.0681955	-0.359006	-0.726861	-0.757014	-0.29708	-0.268739	-0.558107	0.272291	0.570202	0.78826	1.15692	-0.327388	-1.42629	-0.528112	-0.839634
1836	SLC26A2	-0.83684	-0.124061	-0.468305	-2.05088	-1.84736	-0.456343	-0.949564	-1.67725	-0.188779	0.736864	0.0467696	0.045001	-0.147436	-0.582671	-0.341585	-0.159753
1837	DTNA	-1.04825	-1.22006	-0.161347	-0.774363	-1.12376	-1.17457	-0.269746	-0.951088	-0.144563	-0.0218363	0.918565	-0.164927	-0.263572	-0.125228	-0.916399	-0.681823
1838	DTNB	0.392903	-1.28563	0.399727	-0.815015	-0.095211	-0.932055	-0.203057	-1.39046	2.17182	1.80101	1.28656	0.846211	-2.46731	-1.37117	-1.33605	-0.571991
1839	HBEGF	-0.399606	-0.80867	-0.867712	-1.03374	-0.814991	-0.6801	-0.946075	-0.860308	-0.0676833	1.35453	0.0415907	-0.0688632	-0.729273	-0.972592	-0.388909	-0.256524
1840	DTX1	-0.314784	0.352828	-0.910217	-0.126154	-0.427966	-0.227259	-0.596375	-0.270702	0.293174	0.613234	0.304904	0.76216	-0.410922	-1.23682	-0.440392	-0.582481
1841	DTYMK	-0.92735	-1.08299	-1.90747	-0.329766	-0.631401	-1.31943	-2.12606	-0.886876	3.11682	0.555903	-0.634922	0.941115	-2.92443	-0.352161	-0.463648	-0.649878
1842	ECM2	-0.0969053	-0.640525	-0.439996	-0.492665	-0.230034	-0.580015	-0.424726	-1.02298	0.696818	0.129709	0.287791	-0.212841	-1.1396	-0.463324	-0.768328	-0.686281
1843	DUSP1	-0.555261	-0.891477	-0.967754	-1.20492	-0.874876	-1.24711	-1.20215	-1.06859	-0.113147	-0.35341	-0.331843	-0.243075	-0.275773	-0.236033	-0.355034	-0.314231
1844	DUSP2	-0.678667	-0.185547	0.13306	-0.422844	-0.947412	-0.722965	-0.181508	-0.615436	0.0803698	0.0871256	0.952306	0.623164	-0.339143	-0.520431	-1.15289	-0.649764
1845	DUSP3	-0.153874	-0.684792	-0.419799	-1.13384	-0.519888	-1.06758	-0.528137	-1.06973	0.19039	0.602768	0.897392	0.155732	-0.895773	-0.52034	-0.615546	-0.503727
1846	DUSP4	-0.1388	-0.161426	0.0758665	0.255476	-0.552225	-1.12229	-0.381486	-0.349606	0.511578	0.167543	0.471593	0.768676	-0.737318	-0.544819	-0.827172	-1.09092
1847	DUSP5	0.270071	-0.737209	-0.507426	-0.790851	-0.132664	-0.488418	-0.63988	-1.5501	1.16152	0.451142	0.220118	-0.533899	-1.22627	-0.511203	-0.671166	-0.191466
1848	DUSP6	-0.791753	-0.19404	-1.2728	-0.607302	-0.524283	-1.49841	-0.889651	-0.703471	0.82509	0.252074	0.102473	0.464206	-0.727266	-0.511741	-0.367449	-1.15891
1849	DUSP7	-0.535777	-1.21641	0.148436	-0.21445	-1.06843	-2.04011	-0.364242	-0.433888	0.12274	-0.328388	0.365747	0.608218	-0.721584	-0.0902233	-1.41948	-0.658312
1850	DUSP8	-0.853934	-0.814079	-0.399227	-1.11595	-1.23462	-0.857328	-1.12611	-1.48912	-0.350611	1.00395	-0.0366034	-0.251409	-0.135191	-1.50057	-0.603155	-0.161457
1852	DUSP9	-1.61657	0.749494	0.136455	-0.11236	-1.22075	-0.122616	-0.411376	-0.47178	-0.0164835	1.11695	1.06136	1.06999	-0.123962	-1.93565	-0.914797	-0.762134
1854	DUT	-1.106	-0.675774	-0.775778	-0.159141	-1.2857	-0.797669	-0.499297	-0.618187	0.233186	-0.0538876	0.709414	0.564777	-1.14604	-0.625918	-0.631222	-0.54777
1855	DVL1	-0.920514	-0.26851	-0.845424	-0.302089	-0.861253	-0.19416	-0.753027	-0.223699	0.366452	0.949341	0.417792	0.607873	-0.410567	-0.77465	-0.357623	-0.557323
1856	DVL2	-0.470776	-1.16882	0.0534333	0.403625	-1.02006	-1.61075	-0.275854	-0.703781	-0.215601	-0.121236	1.0382	1.20064	-0.300489	-0.162239	-1.1369	-1.33123
1857	DVL3	-0.637024	-0.245983	-1.60841	-0.370684	-0.76463	-0.381736	-1.19153	-0.524951	0.236509	0.805705	0.435289	0.986391	-0.227713	-0.958324	-0.28657	-0.688319
1859	DYRK1A	0.493437	0.333373	-0.434487	-0.661813	-0.291535	-0.536232	-1.26119	-0.773419	1.11227	1.00764	0.21297	0.489761	-1.47786	-1.20395	-0.325379	-0.532575
1861	TOR1A	-0.901034	-0.790184	0.777206	-0.507567	-0.645337	-1.13522	-0.246161	-1.15762	0.51822	1.84112	1.05104	-0.00958077	-0.780292	-1.41158	-2.02186	-0.469626
1869	E2F1	0.630971	-0.35005	-0.278243	-1.24994	-0.154106	-0.38314	-0.449621	-0.993531	0.80255	0.350743	0.723508	0.381051	-2.82204	-0.601022	-0.993538	-0.250806
1870	E2F2	-0.236181	-0.652814	0.110196	0.268624	-0.231853	-0.425674	-0.40637	-0.408241	1.31068	0.409239	0.579734	0.311403	-1.07383	-0.396102	-0.87607	-1.11032
1871	E2F3	0.436346	-0.729784	-1.70443	-0.123734	-0.15249	-0.735486	-1.28351	-1.32085	1.331	0.533027	0.165093	0.576982	-1.74045	-0.337536	-0.382758	-0.962187
1874	E2F4	-1.87378	0.471896	-0.538053	-0.429458	-2.34797	-0.181749	-1.18935	-1.27148	-0.311999	0.805896	1.23678	-0.372821	-0.0925597	-1.43768	-1.0135	-0.326051
1875	E2F5	-0.454839	-1.58332	-0.933345	-0.685123	-1.09713	-1.20327	-0.767944	-0.439427	0.191497	0.122915	0.0513461	0.652711	-0.520198	-0.285417	-0.120672	-0.967509
1876	E2F6	-0.125256	-0.202504	0.431343	-1.37693	-0.624467	-0.331853	-0.334851	-1.13545	0.584397	0.681874	0.780045	0.0396993	-0.583636	-0.758173	-1.39072	-0.240222
1877	E4F1	-0.566843	-0.138742	-0.374211	-1.88436	-0.500759	-0.145491	-0.38906	-1.92955	1.66851	1.22349	3.12589	0.583036	-1.25669	-1.07288	-3.36506	-0.377131
1879	EBF1	-1.27449	0.0676654	0.324329	-1.07888	-0.949525	-0.35033	-0.457677	-0.75081	0.0628168	0.396628	0.716771	0.0812964	-0.378918	-0.812815	-1.20778	-0.438504
1880	GPR183	-0.641261	-1.034	-0.00804858	-0.532277	-0.664371	-1.01158	-0.240684	-0.629572	0.327927	0.145578	0.675099	0.540238	-0.599315	-0.364601	-0.887343	-0.404168
1889	ECE1	0.242624	-0.812645	-0.705051	-0.0917446	-1.26696	-1.75373	-1.33889	-0.502859	0.907339	-0.205502	-0.146435	0.482956	-1.06151	-0.226701	-0.315233	-0.803192
1890	TYMP	-0.542634	-0.358565	-2.31405	-0.561685	-0.633977	-1.02328	-1.87205	-1.12262	0.135885	-0.128782	-0.442095	1.55406	-0.636038	-0.372676	-1.81138	-1.2155
1891	ECH1	-0.945397	-2.32043	-0.454374	-0.615054	-0.645123	-2.09719	-0.576882	-0.865812	0.391644	0.145309	0.694128	0.638012	-0.469545	-0.138257	-0.779498	-0.414525
1892	ECHS1	-2.63785	-0.056691	-0.561437	0.28479	-2.82896	-0.424639	-0.753675	-0.0793001	-1.16693	0.916856	0.227423	1.08801	-0.0352325	-0.782033	-0.660979	-1.13588
1893	ECM1	-0.211699	-0.246722	-1.09793	0.468021	-0.183317	-0.60749	-0.745081	-0.434689	0.753317	0.103905	1.17229	0.802896	-0.745527	-0.493782	-0.843205	-1.44821
1894	ECT2	0.823621	-0.665144	0.235468	-0.368351	-1.2527	-0.786637	-0.139067	-1.06428	1.3929	2.5985	0.830355	0.578331	-2.07719	-2.16433	-1.21595	-0.413177
1896	EDA	-0.438699	-0.28445	-1.94359	0.473663	-0.281899	-0.256634	-1.69783	-0.554855	1.53772	0.666117	-0.399583	1.32139	-1.14009	-0.833126	-0.16657	-1.75813
1901	S1PR1	-0.973892	-0.397592	0.15266	-1.43626	-0.668152	-0.534812	-0.240501	-2.15558	1.02029	0.666746	1.07104	-0.576178	-1.23469	-0.576099	-1.52491	-0.0605271
1902	LPAR1	0.215194	-0.109345	0.0161951	-0.230293	-0.498487	-0.31091	-0.616245	-0.495812	0.785415	0.457117	0.386906	0.473518	-1.1182	-0.82083	-1.49342	-0.563681
1903	S1PR3	-0.923267	-0.506304	-0.78357	-0.0433202	-1.15521	-0.486979	-1.27719	-0.434121	0.685314	0.242499	-0.0502703	0.280639	-1.05282	-0.485097	-0.439187	-0.689819
1906	EDN1	-0.641579	-0.109133	-0.142104	-1.3673	-0.714017	-0.670145	-0.600749	-1.01329	0.410593	0.140821	0.105852	0.667578	-0.337993	-0.647111	-1.14222	-0.692538
1907	EDN2	-2.61312	-1.36001	-0.570533	0.324075	-2.15557	-1.4051	-0.359805	-1.0585	-0.011851	1.03333	1.55767	1.06306	-0.086633	-0.699842	-1.18449	-1.20266
1908	EDN3	-0.212479	-0.34939	-0.376944	-0.379073	-0.366454	-0.356883	-0.579898	-1.68109	0.369792	0.902889	0.421102	-0.125953	-0.556912	-0.606271	-0.436292	-0.611863
1909	EDNRA	-0.542692	-0.370417	-0.316683	-1.14124	-0.762765	-0.313613	-1.07355	-1.95299	0.412122	0.794003	0.0833675	-0.523318	-0.391193	-0.654066	-0.409129	-0.134821
1910	EDNRB	-0.0274704	0.106705	0.314907	-0.521739	-0.899208	-0.882308	-0.0856027	-0.862109	0.152438	0.2102	1.05799	0.0342856	-1.31182	-0.865328	-1.472	-0.271679
1911	PHC1	-0.787787	-1.17291	-1.40236	-1.11949	-0.923069	-1.43468	-1.57663	-1.5139	0.0444913	-0.46391	-0.0842524	-0.427441	-0.271357	-0.479159	-0.0822918	-0.101648
1912	PHC2	0.467412	0.00996217	0.248619	-0.0879771	-0.407835	-0.994181	-0.901023	-0.271101	0.580458	0.601419	1.14547	0.517881	-1.65761	-1.09172	-1.29079	-0.777423
1915	EEF1A1	0.366996	-0.538782	-1.87879	-2.31563	-0.100352	-0.486685	-2.60459	-1.94427	1.14938	0.226035	0.368845	1.1923	-1.39724	-0.708981	-0.247585	-1.52513
1917	EEF1A2	-0.480833	-0.259602	-0.178482	-0.341545	-1.35678	-0.189833	-0.224373	-0.891099	0.654726	0.957657	1.72205	0.0257942	-0.735944	-1.06523	-1.33344	-0.620535
1933	EEF1B2	-0.279125	-1.6712	-0.652203	-0.0200851	-0.470936	-2.96723	-0.917098	-1.16147	0.294158	0.839905	0.351289	1.40494	-0.44019	-1.21631	-0.657971	-1.06797
1936	EEF1D	0.197667	-0.0483926	-0.263106	-0.605789	-0.702398	-0.119347	-0.223842	-0.386714	0.526255	1.44967	1.19519	0.529931	-0.994099	-1.19722	-0.878899	-0.553229
1937	EEF1G	-0.122188	-0.495941	-0.432162	-0.750188	-0.427826	-1.12972	-0.871292	-0.906811	0.784905	-0.279428	0.105517	0.0071085	-0.586683	-0.674232	-0.86075	-0.524405
1938	EEF2	-0.629572	0.949466	-1.47659	-1.03487	-0.782367	-0.0547775	-2.08765	-0.714253	1.37269	1.88683	0.0221282	0.275418	-0.986732	-2.30108	-1.94169	-1.44828
1939	EIF2D	-0.0213631	0.146027	-1.3039	-0.777308	-0.351006	-0.241587	-0.917414	-0.79265	0.402302	0.582662	1.01304	0.340114	-1.27839	-0.967815	-1.13536	-0.296708
1942	EFNA1	-0.624871	-1.3559	0.00835112	-0.470881	-0.753145	-0.994342	-0.829531	-1.21144	0.802918	0.151973	0.0968478	-0.334258	-0.524839	-0.237781	-1.19547	-0.785024
1943	EFNA2	-0.167556	-0.530195	-0.30999	-1.13761	-1.9029	-0.733733	-0.211246	-0.801594	0.370285	1.04028	0.789888	1.17179	-0.541425	-0.704728	-1.04879	-0.853398
1944	EFNA3	0.772186	-1.15442	-0.321675	-0.611986	-0.166584	-0.819625	-0.216885	-0.834703	1.23008	0.594476	2.51922	0.653371	-2.86438	-0.507427	-2.89653	-0.425043
1945	EFNA4	0.341732	0.100646	-1.40823	-0.411805	-0.17128	-0.249252	-1.00887	-0.360737	0.799204	0.567558	0.68114	0.47338	-1.22339	-1.23177	-0.44949	-0.725418
1946	EFNA5	0.502772	0.475627	-0.421944	-0.0556139	-1.09581	-0.47796	-0.40784	-0.124953	1.26944	0.720865	0.580659	0.883505	-1.49397	-1.44403	-0.430915	-0.80667
1947	EFNB1	0.225559	-0.263825	0.199328	-1.75469	-0.393495	-0.648313	-0.61032	-2.28758	0.820375	0.0669918	1.5029	-0.0533051	-1.13157	-1.51829	-1.13523	-0.0760074
1948	EFNB2	-1.60839	-0.96441	-0.568108	-0.504047	-1.30942	-1.018	-0.358353	-0.590263	-0.305915	0.649531	1.58824	1.59548	-0.135219	-0.415141	-1.70564	-1.25541
1949	EFNB3	-0.143964	-0.389673	0.112098	-0.475774	-1.45537	-0.274504	-0.100888	-1.09799	0.980399	1.80377	1.06203	0.423998	-1.17275	-1.37628	-1.48069	-2.06276
1950	EGF	0.22199	-1.29069	-0.837293	0.452812	-0.481986	-2.11429	-0.542236	-0.342689	0.663951	-0.829214	0.638278	0.605437	-1.03121	-0.261354	-0.419634	-1.41912
1951	CELSR3	-0.501477	0.107118	-0.657257	-0.566761	-0.357128	-0.127316	-0.905194	-0.994082	0.650992	1.29398	0.272897	-0.194809	-0.583229	-0.917869	-0.566446	-0.557797
1952	CELSR2	0.181146	-0.350373	-0.471319	-0.410863	-0.786393	-1.63763	-0.299385	-0.266228	0.383284	-0.0977208	1.27832	0.997197	-0.969507	-0.614814	-1.22148	-0.697528
1953	MEGF6	-0.282469	-0.357661	-1.05854	1.09695	-0.800179	-0.627413	-1.04	-0.0344753	0.544346	0.249286	0.178769	2.11925	-0.509122	-0.470847	-0.319912	-2.65754
1954	MEGF8	-0.356483	-0.276381	-1.42364	0.0453443	-1.39834	-1.02903	-1.02449	-0.599478	0.61028	0.277705	0.849431	0.108021	-0.577324	-0.527509	-0.577989	-0.787264
1955	MEGF9	0.459123	-0.55261	-0.808807	-0.505883	-0.658587	-0.590758	-0.741808	-0.648139	1.58325	1.86463	0.372329	0.0641769	-1.42064	-1.43445	-0.5054	-1.32085
1956	EGFR	0.294231	-0.373313	0.108506	-0.762128	-0.234569	-0.917659	-0.106915	-0.700297	0.59254	0.258817	1.23122	0.916732	-1.9159	-0.362467	-1.18525	-0.628866
1958	EGR1	-0.444129	-0.299408	-0.179567	-0.426788	-1.00713	-0.671837	-1.06488	-0.436231	0.648512	0.254533	0.252326	0.466276	-0.416717	-0.850675	-0.887625	-0.454544
1959	EGR2	-1.2965	-0.385136	-0.579449	-0.525867	-0.94183	-0.809883	-0.365624	-1.05951	0.53434	0.187111	1.01135	-0.237668	-0.572809	-0.36316	-0.708131	-0.378878
1960	EGR3	-0.521649	-1.17447	-0.620052	-1.27871	-0.692735	-0.940061	-1.07947	-1.21423	1.3427	0.53688	0.0064053	-0.33599	-1.12673	-0.490248	-0.531276	-0.24485
1961	EGR4	0.635135	-0.840119	-1.12011	-0.603198	-0.0561634	-0.565033	-1.52509	-0.888008	1.36914	0.353213	-0.522506	0.397271	-1.84828	-0.781454	-0.148926	-1.40405
1962	EHHADH	0.326019	-0.2917	-0.430416	-0.564056	-0.49452	-0.616463	-0.519707	-1.01426	0.596067	0.674452	0.374826	0.14116	-1.19551	-0.528914	-1.27659	-0.560313
1964	EIF1AX	-0.383381	-0.747078	-0.711621	0.223895	-0.944954	-0.495684	-0.704278	-0.713033	1.97285	1.02998	0.210925	1.48887	-1.5587	-1.58954	-0.47228	-1.15108
1965	EIF2S1	0.892781	-1.97105	-1.66506	-0.933844	-0.101696	-1.65552	-1.24866	-1.2519	1.94426	1.50425	0.372393	0.662386	-2.35467	-1.1079	-0.249691	-0.43164
1967	EIF2B1	0.154366	-1.79434	1.90171	-1.48342	-0.425592	-1.39924	-0.00753304	-1.85223	1.76393	0.920645	3.01854	0.973396	-1.35014	-0.612509	-4.23371	-1.9911
1968	EIF2S3	1.93764	-0.584741	-0.533542	-1.25185	-0.0582152	-1.1765	-0.337768	-2.85334	2.50029	2.50257	0.609275	0.651908	-4.2669	-2.06605	-0.726691	-0.423992
1969	EPHA2	-0.585992	-1.04626	-1.43246	-1.14689	-1.18006	-1.29524	-1.59458	-1.75203	-0.31783	-0.38073	0.171775	-0.649564	-0.249231	-0.0892702	-0.180621	-0.178728
1973	EIF4A1	1.49212	-0.501785	-0.349509	0.201077	-0.85214	-0.591642	-0.233479	-0.372197	3.72773	1.4959	0.583935	1.10324	-3.35453	-1.1699	-0.943266	-1.00726
1974	EIF4A2	-0.292618	-0.171037	-0.0270747	0.765683	-0.630879	-0.597229	-0.773285	-0.264765	0.38217	0.568305	0.223288	0.940071	-1.00358	-0.534553	-0.694069	-2.89036
1975	EIF4B	0.270747	-0.451646	0.249863	-0.0312937	-0.141441	-0.660364	-0.288836	-0.29	0.842374	0.528561	0.478501	0.890327	-1.90714	-0.821035	-1.98255	-1.2804
1977	EIF4E	0.0855778	0.372491	-0.350706	-0.583791	-2.19365	-0.158128	-0.23769	-0.972225	0.533505	1.06963	1.34142	-0.180158	-0.838067	-1.39378	-1.35878	-0.415343
1978	EIF4EBP1	-1.22627	-1.19641	-2.30965	-1.19623	-1.13897	-1.37637	-1.86663	-0.893096	-0.292592	0.867542	-0.18391	0.533343	-0.685962	-0.571668	-0.694372	-0.395622
1979	EIF4EBP2	-0.789663	-0.186995	0.408562	0.583173	-1.48308	-0.274784	-1.56866	-0.264422	-0.380181	1.30248	1.09066	1.67062	-0.378049	-1.15762	-1.50945	-1.74103
1981	EIF4G1	0.99101	-0.144657	0.325454	0.0411921	-0.141118	-0.139488	-0.397265	-0.393101	1.75998	4.2777	0.407412	0.330491	-2.38872	-3.94455	-1.20996	-1.28733
1982	EIF4G2	-0.287195	-0.00759773	-0.627012	-1.09794	-0.333727	-0.458545	-0.437524	-0.767214	0.583971	0.257714	0.759337	0.130067	-0.69229	-1.33789	-0.557494	-0.505279
1983	EIF5	-1.0498	-1.34238	0.290943	-1.0847	-2.24326	-1.78947	-0.529153	-0.798503	-0.466098	1.7267	2.34102	1.50167	-0.326554	-1.30441	-1.94065	-1.16291
1984	EIF5A	-0.121217	0.2552	-1.05609	-0.110159	-0.726686	-0.235769	-1.13741	-0.298717	0.000849682	1.2318	-0.0462998	0.552361	-1.13504	-1.24455	-0.384644	-0.856591
1990	CELA1	-1.44466	0.603786	-0.802525	-0.447672	-1.5947	-0.229373	-0.770344	-0.969498	-0.410255	0.608442	0.447322	0.103989	-0.127802	-1.67059	-0.460163	-0.314841
1991	ELANE	0.554078	0.479921	-2.13964	0.0607173	-0.0633226	-0.337477	-1.82574	-0.504004	2.00508	0.787267	0.129177	0.479716	-2.18468	-1.99908	-0.134476	-0.807732
1992	SERPINB1	-0.623517	-1.6484	0.0105847	-0.803136	-1.34361	-2.02434	-0.246178	-0.527619	-0.414645	-0.69129	1.87948	1.14641	-0.86368	-0.138589	-1.48338	-0.936526
1993	ELAVL2	0.11745	-0.256076	0.250352	-0.46816	-0.719658	-1.01202	-0.434861	-0.802071	0.499642	-0.204848	0.76717	-0.0581765	-1.14038	-1.04145	-1.08999	-0.79686
1994	ELAVL1	-0.938966	-0.886226	-0.794512	-0.818588	-0.975886	-1.13177	-1.94098	-0.663616	1.38081	0.327902	-0.265338	0.501479	-0.994496	-0.310662	-0.158763	-0.323413
1995	ELAVL3	-0.561909	-0.942834	-0.527174	0.293294	-0.807662	-0.720129	-1.0751	-0.321065	0.10188	0.196897	-0.250087	0.942244	-0.486466	-0.178243	-0.3509	-1.44353
1996	ELAVL4	-0.470564	0.247639	-0.674979	-0.668619	-0.441535	-0.861854	-0.867517	-0.607651	0.854301	1.81028	0.0744064	0.606899	-0.619133	-1.38293	-0.213846	-0.394372
1997	ELF1	-0.764457	-0.192108	-0.957798	-0.55324	-0.92772	-0.15866	-1.05627	-1.18631	-0.0246383	1.19936	1.18611	0.152639	-0.296553	-0.963529	-0.853692	-0.654319
1998	ELF2	-0.627688	0.224849	-0.325301	-0.73076	-0.589278	-0.200722	-1.83711	-0.851265	0.408353	0.710555	-0.176072	0.19228	-1.2682	-1.30115	-0.809271	-0.430601
1999	ELF3	0.530987	-0.552956	-1.70289	0.636199	-0.286874	-0.550854	-1.75076	-0.109445	1.21002	0.353751	0.0243964	1.4312	-1.54658	-0.262649	-0.211101	-1.92882
2000	ELF4	0.676991	-0.39118	0.378726	-0.522847	-0.385171	-0.299413	-0.199104	-0.774773	0.865952	0.475922	1.18621	0.105318	-2.99427	-0.779376	-1.61736	-0.271046
2001	ELF5	-0.322368	-0.374356	-0.130228	-0.322408	-1.28766	-1.10052	-0.62332	-0.842925	0.053011	0.23966	0.401675	-0.0796348	-0.502144	-0.602814	-0.871887	-0.542074
2002	ELK1	-0.659063	-1.19639	-0.290772	-0.834415	-0.541415	-1.21204	-0.428259	-1.03982	0.883739	0.0267504	0.418854	0.193507	-0.587275	-0.233029	-0.789905	-0.45652
2004	ELK3	-0.422067	-0.0201359	0.461242	-0.155268	-0.685186	-0.388395	-0.126189	-0.854005	0.0344485	0.889375	1.55218	0.0642542	-0.707682	-1.17355	-1.44375	-0.551859
2005	ELK4	-0.196887	-0.352942	-1.33962	-0.112604	-0.748544	-1.49613	-1.16469	-0.349964	-0.0170611	-0.0205593	0.164591	0.678168	-0.513266	-0.377559	-0.148679	-0.950523
2006	ELN	-0.465342	-0.49872	-0.100481	0.756085	-0.649598	-0.393124	-0.375338	-0.16844	0.596314	1.02759	1.18102	1.24812	-0.381965	-0.713832	-0.85006	-1.9796
2009	EML1	0.0371469	-0.80539	0.088491	-0.416036	-0.204847	-0.706872	-0.702375	-1.04311	0.663574	0.131785	0.542073	0.0340691	-1.28583	-0.680145	-1.21682	-0.766206
2010	EMD	0.260103	-0.431641	-0.873782	-0.306242	-0.115439	-1.46836	-0.8828	-0.267334	1.47553	-0.0810711	0.281282	0.629072	-1.08852	-0.322935	-0.3298	-0.51946
2011	MARK2	-0.00230473	-0.347654	-0.137048	-0.830521	-0.47525	-0.236144	-0.894688	-0.89012	1.97237	0.636964	-0.00385228	0.830289	-2.58451	-0.456866	-1.02242	-0.985376
2012	EMP1	-0.0115599	-0.5936	-1.07147	-0.931225	-0.413175	-1.69915	-0.863174	-1.11454	0.311015	-0.520061	1.64417	-0.2736	-0.711801	-0.506406	-1.26437	-0.327266
2013	EMP2	-1.24947	-0.0935611	-0.0984008	-2.23224	-1.75865	-0.551476	-0.120798	-1.86054	0.804676	0.766689	1.16214	1.90134	-0.526345	-0.831866	-1.38739	-1.55996
2014	EMP3	0.102834	-0.0722898	-1.05234	-0.738674	-0.605499	-0.624723	-0.707255	-1.25703	0.692766	0.422809	1.63875	0.009672	-1.04917	-1.51156	-1.26009	-0.175553
2015	ADGRE1	-2.12207	-0.943826	-0.641009	-1.08256	-1.69428	-0.852837	-0.405793	-0.754194	0.221546	0.499195	0.90416	0.645008	-0.308103	-0.446119	-0.692606	-0.419089
2016	EMX1	-0.529761	-0.651272	-0.961285	-1.08169	-0.727582	-0.826855	-0.891977	-1.0372	2.14572	0.295922	1.1747	1.64374	-1.72928	-0.204977	-0.845811	-1.30046
2017	CTTN	-0.678086	-0.625877	-0.120602	-0.253981	-0.463667	-0.852687	-1.52437	-0.869019	0.252628	0.0513504	0.207321	0.0802808	-0.468715	-0.383945	-0.589752	-0.610962
2018	EMX2	0.124098	-0.0343055	-0.431686	-0.556828	-0.370936	-0.28733	-1.11605	-1.05726	0.363668	0.497306	-0.276045	0.182829	-0.891174	-1.27015	-0.56955	-0.263872
2019	EN1	-0.356369	-1.41197	0.0613717	0.690863	-0.376785	-1.17006	-0.145441	-0.31156	0.356034	0.246858	1.82211	0.85801	-0.585193	-0.180685	-2.31829	-1.85522
2020	EN2	-0.895921	0.441712	-0.14815	-1.12816	-0.606265	-0.113166	-0.99754	-0.79392	0.288913	0.983134	0.16505	0.241076	-0.419914	-1.38444	-0.561231	-0.306852
2021	ENDOG	0.548314	0.320057	-1.26297	-1.16073	-0.0636349	-0.459014	-1.1453	-1.1145	2.34684	0.504494	0.0739855	0.0606848	-1.92182	-1.18394	-0.408656	-0.326766
2022	ENG	-0.46768	-0.375233	-0.923479	-0.718469	-0.817846	-0.248146	-0.767737	-0.463273	0.588637	2.10863	0.384694	0.97964	-0.569658	-2.08765	-0.257042	-1.26447
2023	ENO1	-1.12092	-0.922698	-0.921758	-0.772445	-2.29602	-0.627547	-1.17279	-0.885437	-0.439491	0.522513	0.112181	-0.120104	-0.137738	-0.46703	-0.296999	-0.46717
2026	ENO2	-1.58297	-1.01506	-3.13333	-3.28767	-2.047	-1.04672	-2.70503	-3.03262	-0.0328245	-0.105847	-0.922936	-0.630155	-0.190261	-2.20845	-0.0109679	-0.0535373
2027	ENO3	-0.270021	-1.25776	-1.09166	-0.665212	-0.584766	-1.66583	-0.858237	-0.425622	0.326971	0.511503	1.43314	0.506103	-0.447899	-0.420072	-1.0696	-0.421735
2028	ENPEP	-0.623131	-0.231078	-0.736379	-0.204076	-0.910181	-0.402318	-0.610626	-0.544376	1.40148	0.883071	0.413709	0.159838	-1.01344	-0.745799	-0.425246	-0.553077
2029	ENSA	-0.880389	0.289433	-0.365647	0.11325	-0.867689	-0.0754573	-0.649168	-0.69391	0.580523	1.97311	0.103264	0.21044	-0.473404	-1.53986	-0.37219	-0.877995
2030	SLC29A1	-0.676262	0.280513	-2.67923	0.0194233	-1.08698	-0.527006	-2.23953	-0.29374	-0.24512	1.74916	0.794817	1.90599	-0.220674	-1.32453	-0.549972	-1.56651
2033	EP300	7.78471	0.817091	0.830157	0.724216	-0.000117136	-0.0726051	-0.121229	-0.113983	8.4102	1.56468	1.35337	1.37554	-14.9347	-2.38507	-3.17565	-2.03861
2034	EPAS1	-0.14443	-0.896865	0.583607	-1.09003	-0.167263	-0.607294	-0.191798	-0.760215	3.01384	0.281541	0.750186	0.593828	-2.56995	-0.44919	-1.66202	-1.09909
2035	EPB41	-0.142028	-0.766471	-1.68088	0.210458	-0.785182	-0.990322	-1.26159	-0.176461	0.404812	-0.190792	0.309216	1.32483	-0.780143	-0.34101	-0.297078	-1.44669
2036	EPB41L1	0.700411	-1.15439	-1.49923	-1.27767	-0.167097	-0.841075	-2.04865	-0.929008	1.88099	1.30217	-0.819076	0.199069	-1.85349	-0.92512	-2.36035	-0.162057
2037	EPB41L2	-0.528212	-0.155305	-0.387886	-1.0769	-0.337078	-0.196589	-0.251373	-1.51171	0.542961	1.53164	1.97718	0.0170463	-1.35987	-1.96563	-1.58388	-0.660602
2038	EPB42	-0.386349	-0.627457	-0.508312	-0.371193	-0.652918	-0.653165	-0.604856	-1.06356	0.532795	0.061986	0.575362	-0.23987	-0.578087	-0.323048	-0.375194	-0.367616
2039	DMTN	-0.213315	-1.06467	-0.78416	-0.163083	-0.383132	-1.96377	-0.642839	-1.50275	0.347848	-0.748039	0.513213	0.266686	-0.9837	-0.344246	-0.59278	-0.543335
2040	STOM	-1.84147	-0.0750355	0.654546	0.0394341	-1.42148	-0.675127	-0.100754	-0.140537	1.24146	0.470666	0.980503	1.64807	-1.03675	-0.637241	-1.79641	-1.43045
2041	EPHA1	-0.704937	-0.221486	0.182104	-0.193838	-1.82087	-1.1446	-0.217617	-0.267409	-0.524085	0.104192	1.31522	0.837962	-0.191464	-0.485709	-0.984079	-0.807064
2042	EPHA3	-0.719071	-1.33688	-0.154984	-0.548027	-0.469024	-1.81849	-0.27881	-0.70675	1.77502	-0.671075	0.496616	0.369619	-1.36095	-0.407406	-0.554358	-0.388871
2043	EPHA4	-1.11244	-0.324483	-0.81205	-0.12613	-1.5726	-0.221378	-0.525551	-0.461323	-0.0213379	2.30732	0.295587	1.08852	-0.325275	-1.86921	-0.473081	-1.01503
2044	EPHA5	0.663722	-1.62017	-0.822851	1.66694	-0.469743	-1.51731	-0.693179	-0.0540569	1.21511	0.392985	0.10094	2.13409	-1.7862	-0.270313	-0.759557	-3.84332
2045	EPHA7	0.578709	-0.0861346	-0.709891	0.196277	-0.358637	-0.742835	-0.787363	-0.319323	1.23138	0.671731	-0.0490613	1.16651	-1.63317	-0.954991	-0.418892	-0.999154
2046	EPHA8	-1.59921	-0.299204	-0.192829	-0.114392	-1.20595	-0.63009	-0.389429	-0.224921	0.511928	1.03188	0.840929	0.832532	-0.47807	-0.69848	-0.949963	-0.674711
2047	EPHB1	-0.720187	-0.157892	-0.38286	-0.374904	-2.03744	-0.224459	-0.277772	-0.99817	-0.421444	0.618384	1.22892	-0.197238	-0.256073	-0.907949	-0.889588	-0.903371
2048	EPHB2	-0.739286	-0.1871	-0.357661	-0.50582	-0.733308	-0.624007	-0.466139	-0.974667	0.37953	0.218055	0.576458	-0.177221	-0.500492	-1.05348	-0.540806	-0.716015
2049	EPHB3	-2.37853	-0.538042	-1.33026	0.0057347	-1.94273	-1.53065	-1.93979	-0.221773	-0.0983087	-0.121642	-0.757219	1.15269	-0.220184	-0.424639	-0.233342	-2.36035
2050	EPHB4	-0.180971	-1.13847	0.0573091	-0.169643	-0.190185	-0.80751	-0.423284	-1.08746	0.753952	0.493352	1.46392	0.195124	-1.02292	-0.697189	-1.09789	-0.62045
2051	EPHB6	-0.276707	-0.790568	0.409906	0.446297	-1.03481	-0.591262	-0.207057	-0.346938	-0.0401623	0.583412	0.640485	0.628844	-0.442273	-2.62503	-1.80988	-1.40768
2052	EPHX1	-2.43747	-0.700724	-0.449099	0.0963424	-1.99804	-0.831758	-0.714126	-0.274845	-0.603717	-0.0803624	0.304948	0.523646	-0.0708368	-0.503727	-0.316242	-0.964233
2053	EPHX2	-1.30688	-1.04343	-0.402418	-0.151727	-1.57246	-0.764217	-0.39061	-0.308516	-0.0430604	-0.0288534	0.507333	1.02476	-0.134047	-0.295075	-0.346813	-0.720817
2054	STX2	-0.562126	-0.74833	-1.22168	-0.0938288	-1.15429	-0.59085	-1.25643	-0.754071	-0.0842306	0.47387	-0.36414	0.301014	-0.271601	-0.374933	-0.281582	-0.864166
2055	CLN8	-0.24452	-0.101641	-1.31013	-0.0662935	-0.312198	-0.373291	-0.922694	-0.697299	0.804285	0.721166	0.00058867	0.110765	-1.06284	-0.607851	-0.408817	-1.38277
2056	EPO	-0.593675	-1.21287	-0.284609	-1.00778	-0.601815	-1.00515	-1.35706	-1.10343	0.107295	0.456779	-0.0863412	0.245346	-0.500344	-0.906761	-0.434511	-0.307284
2057	EPOR	-1.29742	-0.748096	-0.55823	-0.137421	-0.943045	-0.715046	-0.724727	-0.136598	0.305591	1.3223	2.39039	2.28841	-0.295366	-1.74488	-1.99169	-2.22387
2058	EPRS	0.295692	-0.440902	-1.20885	-0.18286	-0.173754	-2.58728	-0.835398	-0.529992	1.64515	-0.293268	0.606688	1.07908	-2.04097	-0.316729	-0.412979	-1.11845
2059	EPS8	0.144662	-0.898426	-0.0667389	-1.0288	-0.203497	-0.714155	-0.28993	-0.980951	0.898108	0.0869413	1.54608	-0.103788	-1.03463	-0.228292	-1.17428	-0.324353
2060	EPS15	0.536738	-0.825091	-0.642201	0.163492	-0.48323	-1.2869	-0.867766	-0.633991	0.954058	0.133689	-0.108903	0.584108	-1.55681	-0.209697	-0.224719	-1.1932
2063	NR2F6	-0.469769	-0.548835	-1.71263	0.353852	-0.889165	-0.814434	-1.29149	-0.561556	0.196716	0.158583	-0.1613	0.455128	-0.403562	-1.04648	-0.134268	-2.21511
2064	ERBB2	-0.918577	-1.4589	0.0107666	-0.840204	-1.79303	-1.08886	-0.614224	-0.555032	-0.518409	0.679648	0.666997	2.0127	-0.117478	-0.455534	-1.36979	-1.66897
2065	ERBB3	-0.0365521	-0.0996538	-0.632164	-2.19041	-0.4084	-0.331012	-0.909088	-1.81853	0.928285	0.425993	0.70329	0.824138	-0.682097	-0.745534	-0.464537	-0.756011
2066	ERBB4	-0.162402	-0.133055	-0.561318	0.351708	-0.360112	-0.344521	-0.928254	-0.382491	0.790607	1.11399	1.10989	0.646377	-0.96006	-0.764008	-1.25753	-2.13238
2067	ERCC1	-1.3627	0.00969004	-0.887316	-1.27564	-1.08488	-0.48741	-0.759211	-1.88114	-0.200059	0.797886	1.25155	-0.719328	-0.249073	-1.25065	-0.910762	-0.143288
2068	ERCC2	-1.99877	-2.19282	-1.97122	0.273224	-1.90476	-1.7937	-1.53614	-0.675433	-0.151014	0.634137	-0.107868	1.19609	-0.177456	-0.404839	-0.0882856	-1.51679
2069	EREG	-0.921481	-0.32921	-0.331834	-0.87643	-0.985913	-0.610652	-0.884935	-0.582406	0.465707	0.576568	-0.121545	0.330539	-0.339225	-0.803473	-0.397837	-0.320657
2070	EYA4	-1.48133	0.357707	-1.39674	0.871044	-1.10105	-0.968304	-1.84782	-0.0851648	-0.224914	0.750744	-0.302111	1.32212	-0.22202	-1.24426	-0.560929	-2.89098
2071	ERCC3	-0.374032	-1.11447	-0.721948	-0.771302	-0.347929	-0.858983	-1.26055	-0.904364	0.396742	1.15752	-0.0625673	0.756163	-0.575965	-0.798846	-0.253516	-2.17932
2072	ERCC4	-3.9611	-0.600453	-2.3382	-0.645437	-4.87689	-0.908807	-2.3823	-0.411687	-1.80833	-0.121109	-0.530548	1.09788	-0.0062639	-0.259199	-0.337437	-1.2825
2073	ERCC5	-1.47021	0.291673	-1.15224	0.388239	-1.09097	-0.0847017	-1.28382	-0.0967866	0.367529	1.09835	-0.0620345	1.35673	-0.750091	-1.30066	-0.118085	-1.8464
2074	ERCC6	-1.75574	0.574759	-1.03413	-1.97994	-1.47582	-0.222544	-0.693512	-2.01109	0.965556	1.26139	1.43101	-0.677953	-0.650093	-1.87	-1.06732	-0.722526
2077	ERF	-0.28119	-0.136793	-0.740079	-1.16463	-0.528459	-0.567481	-0.791138	-0.827962	0.195035	0.411737	0.741325	-0.0720853	-0.438436	-0.855116	-0.493535	-0.142719
2078	ERG	-0.402283	-1.26326	-0.35985	-0.686536	-0.937829	-0.911598	-1.37539	-0.753044	0.0831004	-0.00808909	0.0264386	0.45399	-0.354809	-0.180059	-0.932653	-0.484421
2079	ERH	-0.524911	-0.448044	-0.416543	0.0924701	-0.902202	-0.627266	-1.44257	-0.147772	1.10262	0.505994	0.757587	1.19142	-0.763154	-0.557845	-1.07377	-0.982056
2081	ERN1	0.169976	-0.648279	-0.140576	-0.344753	-1.02898	-0.45445	-0.519609	-0.738479	0.906414	0.315523	0.602811	0.461933	-0.954102	-0.847878	-0.92647	-0.405918
2086	ERV3-1	-0.54967	0.245806	-0.614058	0.0141032	-0.702967	-0.810699	-1.07878	-0.36161	0.019759	0.381908	0.235937	0.441972	-0.674543	-1.06626	-0.543939	-1.00207
2091	FBL	-0.292185	-2.00268	-2.89109	-0.508747	-0.51984	-1.60417	-2.44073	-0.374816	0.278339	0.30676	0.0155171	0.356422	-0.429538	-0.299837	-0.0951301	-1.00537
2098	ESD	0.26484	-0.322007	-1.44415	-0.645811	-0.352356	-1.06133	-1.04313	-0.959162	0.852064	-0.132047	-0.106282	0.324056	-1.09573	-0.581674	-0.191237	-0.323157
2099	ESR1	-0.291098	0.10098	-0.224025	-0.999322	-0.201399	-0.933157	-0.170891	-0.9442	0.853979	0.219604	0.794602	0.30184	-0.809083	-1.51416	-1.00406	-0.373417
2100	ESR2	0.144133	-0.26154	-1.98043	-0.232092	-1.17352	-0.213469	-1.94949	-0.758749	0.350368	0.736782	-0.763443	2.08838	-0.918165	-1.94782	-0.504225	-2.08443
2101	ESRRA	0.451756	-0.127454	-1.37384	-0.635128	-0.241598	-0.287592	-1.40287	-0.606655	1.31551	0.774187	-0.452355	0.101764	-1.63198	-0.866591	-0.0901336	-0.449017
2103	ESRRB	-0.359248	-0.210115	-1.46079	-0.716889	-0.59606	-0.199204	-1.29545	-0.462585	0.3232	1.60048	-0.278238	0.68458	-0.603679	-1.19056	-1.3811	-0.49025
2104	ESRRG	-3.37586	-0.322282	-1.63373	-0.0612081	-2.8762	-0.994239	-1.21832	-0.524636	1.05856	-0.193372	0.555278	2.88885	-0.726511	-1.31014	-0.500755	-2.64016
2107	ETF1	1.1555	-1.04602	-1.58662	-1.18728	-0.110133	-0.954991	-1.17088	-1.5661	1.58829	0.0880879	0.795614	-0.135277	-3.93203	-0.28556	-0.536759	-0.267652
2108	ETFA	0.682676	-0.664659	-0.668531	-0.845829	-0.0929742	-0.44833	-0.528197	-2.11106	1.05012	2.06725	0.754865	0.116755	-1.8222	-1.62865	-0.503157	-0.256718
2109	ETFB	-0.544542	-0.15918	-0.663045	-1.93275	-0.729281	-0.763975	-0.420856	-1.55647	-0.00144314	0.552638	1.00134	0.613114	-0.524101	-1.32369	-0.832453	-0.398547
2110	ETFDH	-0.572227	-0.170056	0.176844	0.720876	-0.61222	-0.149441	-0.434403	-1.10548	0.0979698	1.88035	0.367377	1.02564	-0.257089	-2.3047	-0.97512	-1.91225
2113	ETS1	-0.0153947	-0.198451	-0.27193	-0.53409	-0.813004	-0.248108	-0.379887	-0.611459	0.305751	0.5693	0.712869	0.369575	-1.24684	-1.09594	-0.472019	-0.549906
2114	ETS2	-1.46446	-0.902942	-0.457699	-0.93287	-1.93536	-1.33928	-0.441818	-0.763807	-0.000226154	-0.168701	0.265383	0.37743	-0.089903	-0.197896	-1.01666	-0.248853
2115	ETV1	-0.678447	0.161993	-0.835214	-0.632979	-1.79314	-0.765939	-0.656404	-0.633156	-0.345711	0.419821	0.0568494	0.108768	-0.486085	-1.27314	-0.367868	-0.348781
2116	ETV2	-1.2725	-0.711608	0.104022	0.0908439	-0.918852	-0.47018	-0.118181	-0.393036	0.408934	0.359124	0.911891	0.330557	-0.374718	-0.557861	-0.903584	-1.33355
2117	ETV3	-1.47989	0.0447888	-1.48253	-0.845946	-1.34925	-0.41802	-1.0764	-0.558763	0.417406	0.849683	0.60515	0.49022	-0.270301	-0.895511	-0.798142	-0.812215
2118	ETV4	-0.823914	-0.652359	-0.372867	-0.126109	-1.35781	-0.470725	-0.574701	-0.669412	1.02822	0.804182	0.589703	0.279484	-0.701124	-0.598952	-0.470673	-0.582617
2119	ETV5	-0.256427	-0.513708	-0.778564	-1.52017	-0.213142	-0.892963	-0.621139	-1.62099	0.640301	-0.123734	0.0882039	0.346634	-0.885433	-0.477055	-0.562515	-0.498971
2120	ETV6	-0.65516	-0.602969	-0.589847	-1.0334	-0.424393	-0.488013	-0.946451	-0.837258	0.606437	0.647598	0.0366658	-0.0849878	-0.388967	-0.930235	-0.287226	-0.358094
2121	EVC	-0.526862	0.387332	-1.3246	-0.026867	-1.23584	-0.739097	-1.75813	-0.565006	1.41187	1.31549	0.196841	0.140107	-1.29553	-1.46839	-0.232343	-0.693645
2122	MECOM	-0.943174	-0.113683	-0.0721884	0.299545	-0.693024	-0.309309	-0.351663	-0.569185	0.596279	0.460002	0.382562	0.440298	-0.439674	-0.727896	-1.2469	-1.15999
2123	EVI2A	0.504887	-0.511267	-0.891429	-0.267647	-0.254176	-0.804449	-0.817953	-0.929164	1.14391	0.0393972	-0.0733446	0.0136172	-2.37234	-0.278211	-0.468403	-0.633457
2124	EVI2B	-1.04475	-0.0912445	0.00541943	0.131949	-1.52877	-0.321951	-0.302015	-0.4929	-0.520274	0.670515	0.457748	0.718231	-0.291483	-0.618068	-1.11943	-0.905709
2125	EVPL	-0.554757	-0.442032	0.283149	-0.984598	-1.11119	-0.572978	-0.6203	-0.902198	-0.0553561	0.137045	1.89604	0.32202	-0.25376	-0.608481	-1.50175	-0.221101
2128	EVX1	-0.535183	-0.460987	0.315936	-0.428324	-0.85652	-0.729829	-0.467023	-0.326448	-0.100143	-0.00222414	1.1361	0.607036	-0.373899	-0.795474	-1.19407	-0.628289
2130	EWSR1	-3.25949	-2.08542	0.0145371	0.422935	-6.28933	-2.55949	-0.263797	-0.307878	-2.97929	-1.01274	0.555821	1.86911	-0.0231039	-0.062135	-1.31257	-2.54429
2131	EXT1	-0.0501592	-1.30695	-0.370296	-0.188761	-0.38727	-0.950643	-0.461875	-0.3705	0.985695	0.546382	0.693026	0.985696	-1.24908	-0.880308	-0.730692	-0.687518
2132	EXT2	-0.545596	-0.12675	-0.763289	-0.286755	-1.16689	-0.589608	-0.490726	-0.69188	-0.31022	0.199004	1.9098	0.455669	-0.589705	-0.579799	-1.51664	-0.998764
2134	EXTL1	-0.555197	-1.77768	0.286651	-0.191695	-0.354301	-1.49843	-0.0321808	-1.53103	1.25383	-0.0517849	3.07534	-0.0275233	-0.926999	-0.676536	-2.69216	-0.82785
2135	EXTL2	-0.575079	0.0668783	-0.471699	-0.183935	-0.765493	-0.187529	-0.968502	-0.919948	-0.0308065	1.13888	0.880892	0.184238	-0.242917	-0.811668	-0.602854	-0.523432
2137	EXTL3	0.18639	-0.857677	-0.221377	-0.671445	-0.432133	-1.55415	-0.349634	-1.32237	0.505581	-0.212383	0.804247	0.0120403	-0.97676	-0.269296	-0.867552	-0.392264
2138	EYA1	-1.69849	0.11546	-1.1573	0.373061	-1.6771	-0.106173	-0.791631	-0.721586	-0.208904	0.987176	0.054104	0.900115	-0.0445904	-1.28967	-0.20823	-1.27935
2139	EYA2	-2.03788	-0.0738297	-1.73177	-0.973041	-1.61095	-0.113466	-2.33634	-0.660545	1.80225	2.36655	-0.976875	1.20099	-2.19773	-2.27386	-0.024491	-0.879779
2140	EYA3	0.128487	0.14585	-0.415922	-0.0616698	-0.231202	-0.204391	-0.995871	-0.283573	0.816962	0.759769	0.287941	0.724728	-1.09468	-0.918961	-0.442028	-0.677056
2145	EZH1	0.146481	-2.08018	-0.35728	-0.302655	-1.0991	-2.88255	-0.410909	-0.689475	1.04447	-0.258303	1.67054	0.0282427	-0.921268	-0.208755	-1.28727	-0.784587
2146	EZH2	-0.897086	-0.356373	0.092962	-0.499969	-0.607609	-0.585824	-0.344494	-0.355638	0.171926	1.12131	1.04152	0.384274	-0.366204	-0.769514	-1.15502	-0.702829
2147	F2	-1.5882	-1.21088	-0.134933	0.255598	-2.17841	-0.865193	-0.209296	-0.244656	-0.355271	0.728824	1.3631	0.566583	-0.0978455	-0.749186	-1.00582	-1.09104
2149	F2R	-0.973839	-0.693338	-0.566109	-0.961173	-0.748267	-1.20658	-0.912813	-1.3462	0.113922	-0.327999	-0.141227	-0.415438	-0.258021	-0.224881	-0.280518	-0.115143
2150	F2RL1	-0.919536	-0.496614	-0.966899	-0.608797	-1.25318	-0.319882	-0.641212	-0.487084	0.282797	1.82499	1.19624	1.67018	-0.37466	-1.39654	-0.862149	-1.40167
2151	F2RL2	-0.249651	-0.102382	-0.765848	-0.955121	-0.329224	-0.453776	-0.524579	-0.646023	0.956647	0.31531	0.518903	0.0776212	-0.985801	-0.6071	-0.452944	-0.329037
2152	F3	-0.896729	-1.23983	-0.491128	-0.710014	-0.670064	-1.56644	-0.56294	-1.49347	1.66786	-0.309617	1.01874	-0.272646	-1.25606	-0.173604	-0.714393	-0.186069
2153	F5	-0.595941	-0.460706	0.280258	-0.839664	-0.772258	-0.585382	-0.136018	-0.554684	0.897056	0.649977	1.7506	1.3017	-0.597853	-0.415398	-1.4598	-1.28043
2155	F7	-0.192588	-1.59948	-0.204283	-0.0695297	-0.590402	-1.21862	-0.435477	-0.382059	1.372	2.11955	0.352175	1.61327	-1.71615	-1.68226	-0.562489	-1.45471
2157	F8	-0.109104	-0.0823249	0.0528343	0.0296316	-0.392793	-0.900674	-0.418939	-0.372679	0.684852	0.244587	0.528319	0.845079	-0.875503	-1.0655	-0.797669	-1.34332
2158	F9	-1.88718	-0.478465	-1.40679	-1.48067	-1.46336	-0.308644	-1.00701	-1.29492	1.08295	0.69041	0.0474113	0.670837	-0.87448	-0.802079	-1.27028	-0.680052
2159	F10	-1.80424	-1.84676	-0.444407	-1.63559	-2.08005	-1.45373	-0.665323	-1.62759	-0.816054	0.387903	0.118725	-0.208307	-0.128098	-0.472117	-0.796585	-0.124613
2160	F11	-0.907961	-0.319426	-0.487048	-0.383079	-1.34565	-1.0639	-1.35605	-0.663903	-0.361574	-0.238738	-0.0362576	0.328249	-0.249283	-0.507441	-0.764406	-0.803294
2161	F12	-1.36692	-0.716126	-0.766293	0.0966622	-1.0969	-0.978671	-1.47668	-0.510284	-0.154006	-0.0320453	0.818117	0.664606	-0.0916924	-0.502505	-0.552225	-0.855943
2162	F13A1	-1.04873	0.272443	-0.544596	-0.864379	-1.87596	-0.385959	-0.891895	-1.8812	-0.371639	0.67574	0.0473848	1.15072	-0.245896	-1.85635	-0.43303	-0.834827
2165	F13B	-1.11623	-0.274796	0.671589	0.468884	-0.787826	-0.56523	-0.0940102	-0.197564	0.114718	0.155499	1.01441	1.39153	-0.238812	-0.437684	-2.08909	-2.30377
2166	FAAH	-0.533236	-0.594778	0.155969	-1.5926	-1.36664	-0.384286	-0.306113	-1.32466	0.0319916	1.39191	1.64982	-0.403734	-0.265185	-1.87045	-1.65562	-0.139544
2167	FABP4	-0.305147	-1.1629	-0.719915	0.431471	-0.875764	-0.825998	-0.79845	-0.352718	0.304676	0.0898766	0.547857	0.979192	-0.772372	-0.244468	-0.409819	-1.42376
2168	FABP1	-0.601275	-0.250993	0.152444	-0.921081	-0.686038	-0.757389	-0.260482	-0.61805	0.562571	0.189625	1.12925	0.473722	-1.27196	-0.518716	-1.60427	-0.40767
2169	FABP2	-0.484436	-0.846128	-1.42182	-0.160958	-0.89143	-0.569303	-1.80557	-0.777269	0.440985	1.3253	-0.012992	0.446368	-0.292492	-0.946557	-0.0865176	-0.896032
2170	FABP3	-0.409864	0.10038	-0.63073	0.371804	-0.773096	-0.572817	-0.474313	-0.237415	0.793663	0.137154	0.537622	1.02198	-0.518731	-1.21269	-0.387532	-1.2776
2172	FABP6	-0.98252	-0.39031	-0.0347778	-0.498795	-1.19241	-0.670022	-0.321087	-1.03877	0.0739819	0.0468549	0.61989	-0.223697	-0.214355	-0.807469	-2.00734	-0.424525
2173	FABP7	-0.419029	-1.05509	-0.110188	-1.00356	-0.662309	-1.2465	-0.306663	-2.02196	0.0539917	0.537215	0.790526	-0.479298	-0.33412	-0.33999	-0.754164	-0.0998208
2175	FANCA	-0.827527	-1.38066	-1.31115	-0.89787	-1.82227	-1.22975	-0.92407	-0.600344	-0.678345	-0.342167	0.0247574	0.516533	-0.142864	-0.0549898	-0.242263	-1.5636
2176	FANCC	-0.978394	-0.312457	-0.471535	-0.718323	-2.13595	-0.514259	-0.761295	-0.856791	-0.844229	0.196605	-0.00291218	0.2258	-0.103843	-0.907388	-0.302491	-0.254126
2177	FANCD2	-1.40062	-2.06713	-0.930851	-1.28167	-2.03203	-2.90355	-1.41202	-0.932985	-0.790858	-1.24286	-0.457594	-0.125983	-0.0635396	-0.107191	-0.293818	-0.149259
2178	FANCE	-0.756595	-1.74559	-0.587053	-1.35161	-0.779803	-1.75396	-1.0303	-1.08699	0.783986	-0.236724	-0.221725	1.0361	-0.511616	-0.194957	-0.442487	-0.731237
2180	ACSL1	0.628713	-0.490046	-0.198179	-1.36413	-0.180159	-1.08903	-0.599561	-1.01081	0.776419	0.595513	0.107021	0.0844654	-1.72192	-0.37842	-0.512018	-0.193437
2181	ACSL3	-0.401585	-0.846891	-2.28148	-0.84715	-0.505269	-0.637069	-1.84051	-0.708583	0.206051	0.0766628	-0.0897411	0.777062	-0.466598	-0.425978	-0.153723	-0.519176
2182	ACSL4	0.0465204	0.120768	-0.149281	-0.186774	-0.195151	-0.235195	-0.232456	-1.24886	1.03993	1.33901	0.65312	0.144052	-1.53932	-1.34985	-1.07678	-0.521193
2184	FAH	0.895356	-0.418961	-0.49006	-0.162187	-0.250413	-0.540121	-0.384343	-0.145932	1.05331	0.24556	0.418247	0.96885	-3.32889	-0.331331	-0.607133	-1.36885
2185	PTK2B	-1.52853	-1.72326	-1.07811	-0.968604	-1.14362	-2.14894	-1.20823	-0.656826	0.082544	0.897465	0.133341	0.46042	-0.325472	-0.594961	-0.153906	-0.673267
2186	BPTF	0.633382	-0.960092	-0.448426	-0.716714	-0.0768505	-0.731949	-0.847904	-0.869004	2.70049	0.0673696	0.173804	-0.108506	-2.25642	-0.197117	-0.621167	-0.529661
2187	FANCB	-1.99813	-0.794513	-1.445	-0.45148	-2.8431	-1.06921	-1.1671	-0.954049	-1.03661	0.763655	0.12151	0.014957	-0.0878699	-0.495161	-0.220495	-1.01175
2188	FANCF	-1.89445	-0.975258	-0.843624	-0.336115	-2.53317	-1.21453	-1.74974	-0.536908	-1.04979	0.741253	-0.370368	0.635985	-0.13202	-0.479001	-0.145164	-0.52077
2189	FANCG	-2.5724	-0.922808	0.57042	-0.0918696	-2.46933	-2.46932	-0.136985	-0.196509	-0.903464	0.135946	0.836958	1.10434	-0.0498013	-0.199187	-2.74478	-2.49048
2191	FAP	-0.212754	-0.478333	0.0894098	-0.523324	-1.19761	-0.657551	-0.947016	-1.29905	0.169272	0.212636	0.592337	-0.389019	-0.515232	-0.319839	-0.846459	-0.403435
2192	FBLN1	-0.532749	-1.53955	-0.885027	0.322639	-0.591057	-1.16469	-0.792234	-0.645345	0.317205	0.414096	0.691901	0.477736	-0.463435	-0.266125	-0.456696	-1.46647
2193	FARSA	-1.5878	-0.818297	-0.107854	0.104978	-1.19631	-0.980328	-1.0045	-0.390421	0.793542	-0.155323	1.56148	1.75388	-0.518666	-0.61116	-1.18834	-1.64834
2194	FASN	0.543025	-0.772142	-0.429331	-1.22772	-0.216086	-0.689175	-0.707083	-1.54058	0.63392	1.20436	0.0145213	-0.200804	-2.17778	-0.837455	-0.561721	-0.0611107
2195	FAT1	-0.437203	0.2032	-0.434802	-0.22304	-0.851255	-0.414211	-0.643296	-0.25105	-0.068836	0.310535	0.158861	0.881103	-0.322142	-1.00203	-0.325202	-0.871281
2196	FAT2	-0.675862	-0.811405	-0.113782	-1.26629	-1.29726	-0.953896	-0.263072	-1.47605	-0.144053	-0.166907	1.00067	-0.492231	-0.428911	-0.146346	-0.699751	-0.161962
2197	FAU	0.520229	-1.59269	-2.04716	0.358231	-0.0864555	-1.52667	-2.57325	-0.302215	1.33754	0.525906	1.15591	1.80311	-1.5272	-0.438549	-0.828363	-2.18765
2199	FBLN2	-0.376933	-0.0447657	-0.0191843	-0.805728	-0.322771	-0.284518	-1.19768	-0.556437	0.43626	1.16277	0.796601	1.04513	-0.533716	-1.26063	-0.703899	-0.739552
2200	FBN1	0.127995	-0.850106	-0.550066	-0.119548	-0.523176	-0.797257	-0.408333	-0.157272	0.451157	0.484491	0.660589	1.3233	-1.56488	-0.308526	-0.52511	-1.00199
2201	FBN2	-1.40113	-1.22061	-1.05358	-1.95305	-1.18068	-0.875143	-0.70827	-1.57913	-0.0376094	0.794014	0.521616	-0.296826	-0.109347	-0.516115	-0.494114	-0.0470067
2202	EFEMP1	-0.425037	0.0297951	-0.145468	0.410833	-0.967048	-0.561344	-0.444183	-0.209038	-0.178312	0.440101	0.279361	0.898623	-0.329931	-1.43	-1.19271	-1.91265
2203	FBP1	-0.372414	0.0807072	-0.803953	-1.03712	-0.244247	-0.713085	-1.0933	-1.13808	0.98438	0.224031	-0.0266726	0.907033	-1.03731	-1.40011	-0.303653	-1.12419
2204	FCAR	-0.198308	-0.47328	-0.623701	-0.812433	-0.236779	-0.340708	-0.844535	-0.579691	0.634152	0.812567	0.445897	0.125672	-0.918147	-0.530554	-0.455624	-0.197447
2205	FCER1A	-1.452	-0.462356	-0.800852	-0.0132422	-1.07649	-0.651693	-0.574615	-0.234589	0.603296	0.367693	0.327498	1.70677	-0.386899	-0.785663	-0.22543	-1.36364
2206	MS4A2	-0.579219	-0.157031	-0.375002	-1.1399	-0.836406	-0.905417	-0.577256	-0.803704	0.0683865	-0.13292	0.549374	0.961932	-0.577445	-0.569368	-0.570694	-0.667972
2207	FCER1G	-0.552918	0.103697	-0.152328	0.401603	-0.596631	-0.137422	-0.23123	-0.0723373	0.278327	1.25116	1.27829	1.12866	-0.602034	-1.71127	-1.26466	-1.32719
2208	FCER2	-0.671233	-0.844731	0.226647	-1.57985	-0.485211	-1.01242	-0.195179	-1.63578	0.227235	0.265377	1.17608	-0.582768	-0.470394	-0.246161	-1.15802	-0.206559
2209	FCGR1A	-0.0650587	-0.230736	-0.407231	-0.618716	-0.722074	-0.269604	-0.605402	-0.630979	0.24842	0.529285	0.345682	0.725085	-1.00626	-0.640508	-0.501029	-0.479595
2210	FCGR1B	-0.104404	0.158614	-0.558389	-0.601713	-0.235012	-0.230996	-1.17615	-0.408454	0.701477	0.965487	-0.314941	0.917626	-0.954219	-1.7758	-0.371772	-0.629948
2212	FCGR2A	-0.615026	-0.439919	-0.746957	0.044851	-0.770133	-1.08765	-0.479774	-0.875075	0.485623	0.0246052	0.375899	0.132879	-0.677463	-0.761344	-0.439127	-0.952032
2213	FCGR2B	-0.060147	-0.499447	0.0507865	-0.960135	-0.108854	-0.38803	-0.586027	-0.966565	1.05409	0.422397	0.372755	0.510175	-0.875344	-0.563377	-0.805126	-0.874163
2214	FCGR3A	-0.11469	-0.294532	-0.312345	-0.119274	-1.30785	-0.332787	-0.717529	-0.496401	0.280041	0.423178	0.00646993	0.611261	-0.595085	-1.23125	-0.614463	-0.589998
2215	FCGR3B	-0.4852	-0.0986647	-1.59632	-0.0291397	-0.467695	-0.282409	-1.17979	-0.73207	0.847324	0.813582	0.438468	0.492618	-0.560383	-0.746723	-0.28843	-0.691196
2217	FCGRT	0.497956	-0.478336	-0.657739	-0.0219682	-0.151457	-0.653099	-0.6401	-1.25672	0.809684	0.605626	1.01402	0.221657	-1.48581	-0.743026	-0.710535	-0.699384
2218	FKTN	-0.295746	-0.330873	0.0411052	-0.316779	-1.04368	-0.224706	-0.395193	-1.50057	-0.230674	2.09289	0.324288	0.669818	-0.69813	-1.65446	-0.782098	-0.48245
2219	FCN1	-1.21733	-1.93404	-0.178092	-0.721191	-0.874179	-2.65448	-0.151156	-0.693792	1.31142	-0.0865689	1.64676	0.287962	-0.935726	-0.126412	-1.76668	-0.802889
2220	FCN2	-1.40458	-1.61794	-0.888841	-0.688214	-1.03457	-1.23441	-0.579956	-0.984899	0.561752	0.626061	0.179645	0.328242	-0.472534	-1.66976	-0.563709	-0.498404
2222	FDFT1	-0.202384	-1.72834	-0.670328	-0.762503	-0.618894	-1.33273	-1.0463	-0.4963	1.04568	-0.239455	-0.100499	3.02591	-0.716222	-0.22067	-0.543368	-2.78308
2224	FDPS	-0.87223	-0.805241	-1.86842	0.349695	-2.11285	-0.717236	-1.44505	-0.501742	-0.831928	0.179867	0.336327	0.620673	-0.12971	-0.356449	-0.426361	-1.24151
2230	FDX1	-4.4594	-1.27791	-0.791947	-2.34639	-6.0475	-2.10213	-0.804189	-3.01879	-2.64231	-0.72069	0.913769	-0.160912	-0.000796647	-0.0550404	-0.628746	-0.114872
2232	FDXR	-0.557491	0.713008	-0.694451	-0.605819	-0.400807	-0.249102	-0.712205	-0.385408	2.62787	1.32537	1.08424	0.548662	-2.19016	-1.86637	-0.7689	-0.57307
2235	FECH	-2.36205	-2.82342	-0.732747	-2.06254	-3.69247	-2.61424	-0.664675	-2.61867	-1.65063	-0.269947	0.298591	-0.514245	-0.0578783	-0.208195	-0.209654	-0.0632027
2237	FEN1	-1.35844	-0.540262	-1.83963	-0.884805	-3.47382	-0.998878	-2.40783	-1.38271	-0.867863	0.127552	-0.45663	-0.436656	-0.0463487	-0.589823	-0.332565	-0.152015
2239	GPC4	-2.09913	-1.76947	-1.47117	-1.13967	-1.6756	-2.31287	-1.45852	-0.803433	0.0377462	-0.167633	-0.29594	2.17723	-0.101477	-0.691577	-0.206898	-1.83869
2241	FER	-1.00332	0.00635545	-0.110445	-0.372103	-2.0992	-0.418381	-0.576531	-0.75046	0.00264331	0.935507	0.127628	0.421636	-1.00625	-1.29164	-0.688613	-0.726858
2242	FES	-1.7616	-0.372647	-0.0863401	-0.664976	-1.35232	-0.41048	-1.0538	-0.425516	0.589279	1.15408	0.223023	2.51386	-0.377536	-0.79595	-0.628816	-2.20533
2243	FGA	0.393895	-2.9244	-0.186353	-1.12085	-0.300014	-2.54384	-0.154186	-0.787976	0.472912	0.325567	1.72888	0.555891	-1.47328	-0.218898	-2.139	-0.639168
2244	FGB	-0.300369	-1.19785	-2.24167	-0.304532	-0.377185	-0.854338	-2.22056	-0.503627	0.556119	0.607553	-0.915621	0.402333	-0.78676	-0.701149	-0.116469	-0.550842
2245	FGD1	-0.524344	-0.638789	-1.63214	-1.47837	-0.888328	-0.469293	-1.60398	-1.12068	-0.122331	0.833332	-0.569947	0.430563	-0.269562	-1.02057	-0.355181	-0.495431
2246	FGF1	-0.579305	-1.11738	-0.687739	-1.43695	-0.782782	-0.963953	-0.437799	-1.57964	0.175247	0.397757	0.977357	0.0985213	-1.61622	-0.455869	-0.711894	-0.189215
2247	FGF2	-0.608083	-0.405277	-0.0415855	0.140637	-0.882261	-0.496474	-0.321834	-0.418437	0.0505836	0.261212	0.426288	0.89207	-0.375625	-0.444791	-1.20332	-0.918518
2248	FGF3	-0.149492	-0.966123	-0.0995205	-0.0560898	-1.09417	-0.970097	-0.352979	-0.631388	1.03962	0.304992	0.380642	0.537318	-1.19838	-0.213063	-1.07313	-0.659711
2249	FGF4	-3.36527	-0.148748	-1.01239	-1.02746	-4.22282	-0.886004	-1.22416	-1.69755	-1.92739	0.400309	-0.344598	0.754069	-0.014743	-0.556732	-1.01465	-0.501223
2250	FGF5	-1.10563	-1.24791	-0.261006	-0.948502	-1.56051	-1.1845	-0.490161	-0.742393	-0.241061	1.6262	0.21237	0.108002	-0.40065	-1.2115	-0.604671	-0.350148
2251	FGF6	-0.0696637	-0.296198	-0.691412	0.0114508	-0.334683	-0.658566	-0.798991	-0.313676	0.806537	0.580912	0.451177	0.497107	-0.850803	-0.945577	-0.296204	-0.743887
2252	FGF7	-0.0661354	-0.341251	-0.604479	-0.292915	-1.09038	-1.42282	-0.38139	-0.470847	0.220659	-0.0950451	1.02983	1.26591	-0.655071	-0.385634	-0.724459	-1.11367
2253	FGF8	-0.489608	0.415692	-1.61844	-1.19588	-1.69072	-0.318223	-2.41748	-1.58116	0.0794321	1.11503	-0.364724	-0.550871	-0.289613	-1.34048	-0.0281184	-0.0655405
2254	FGF9	-2.61656	-0.451712	-0.647023	-0.190129	-2.15927	-0.495165	-0.642713	-0.5501	0.188076	0.802279	0.120196	0.918914	-0.155237	-0.597379	-0.328029	-0.631112
2255	FGF10	-3.07623	-0.759287	-1.16387	-2.31452	-4.11651	-0.504597	-2.31236	-2.57997	-1.87668	0.352933	-0.963765	-1.04651	-0.0848541	-0.276289	-0.239197	-0.0753441
2256	FGF11	-0.224657	0.933675	-0.174616	0.207145	-0.18268	-0.324714	-0.327075	-0.368077	1.14728	1.40525	0.712732	0.866402	-1.22738	-2.27191	-0.874409	-1.17154
2257	FGF12	-1.54687	-1.52579	-0.172043	-0.583529	-1.15985	-1.40577	-0.451959	-0.802039	0.406191	-0.206871	0.926346	0.292015	-0.263889	-0.157873	-0.689175	-0.24034
2258	FGF13	0.04349	-0.377729	-0.980699	-0.271586	-0.51354	-0.488847	-0.873594	-0.585416	0.502999	0.308902	0.395414	0.120605	-0.881874	-0.866643	-0.4312	-0.443557
2259	FGF14	0.230894	0.819719	-0.092381	0.027318	-0.484945	-0.160397	-0.678475	-0.963953	0.600771	1.16666	0.2086	0.672138	-1.04429	-3.01922	-0.621506	-0.764734
2260	FGFR1	-0.629097	0.762797	-0.0027604	-0.454728	-0.405749	-0.483174	-0.250868	-0.99539	1.4157	0.927993	0.548942	0.0563391	-1.02587	-1.9591	-0.724425	-0.710354
2261	FGFR3	-0.148491	0.00635545	-1.14114	-0.606789	-0.397326	-0.23316	-1.13522	-1.19523	0.330571	1.36118	0.23823	-0.322622	-0.751146	-0.977909	-0.293192	-1.22
2262	GPC5	-2.13088	-0.426044	0.173601	-0.757332	-1.70131	-1.25031	-0.305509	-1.42649	0.848315	-0.163008	1.16059	0.56431	-0.835922	-0.326763	-0.97053	-1.49769
2263	FGFR2	-0.211473	0.19103	-0.692183	-1.03276	-0.43708	-0.295705	-0.843559	-0.712298	1.27895	0.844349	0.502248	0.202477	-0.908845	-0.983884	-0.327819	-0.377998
2264	FGFR4	-0.480072	-1.6653	-1.11786	0.0231932	-0.711512	-1.27464	-1.12889	-0.268935	0.788955	0.675238	-0.284667	1.52292	-1.09562	-0.782469	-0.423157	-1.31896
2266	FGG	-0.981328	-0.193252	0.517421	-0.238781	-1.85974	-0.677366	-0.314258	-0.280216	-0.699325	0.0984711	0.810154	1.1561	-0.269845	-0.512974	-1.93235	-0.839117
2267	FGL1	-0.30865	-0.507998	-0.459088	-0.734759	-0.977154	-0.757694	-0.878091	-0.670592	0.660158	0.277205	0.649416	0.489856	-0.670153	-0.751189	-0.946488	-0.620382
2268	FGR	-0.689821	-1.11997	-0.1123	-0.543838	-0.754342	-1.53852	-0.528675	-1.06855	0.582041	0.225405	0.962869	-0.243059	-0.479998	-0.338592	-0.682758	-0.319758
2271	FH	-1.76092	-1.36288	-1.38836	-0.172179	-3.57297	-1.00043	-0.990413	-0.482708	-1.58837	0.240995	0.0840503	0.669093	-0.0912145	-1.57293	-0.189394	-0.906931
2272	FHIT	-0.00544746	-0.680191	-1.03316	0.410181	-0.29756	-0.570242	-0.692703	-0.458487	0.991543	0.140003	0.262926	0.846668	-1.20372	-0.991854	-0.360725	-2.00881
2273	FHL1	-0.846385	-1.01876	-0.0911601	-0.532125	-1.01013	-1.43495	-0.237812	-0.734641	-0.208743	-0.407139	1.04178	0.349458	-0.159563	-0.338599	-0.973306	-0.266335
2274	FHL2	-0.423838	0.707705	0.136389	-0.0199971	-0.992266	-0.166459	-0.179372	-0.69014	0.093913	1.23434	0.750704	1.31848	-0.388922	-1.85645	-0.914687	-0.983701
2275	FHL3	-0.853815	-0.978724	-0.316467	0.0338443	-0.984474	-1.04384	-1.33407	-1.02126	-0.140095	0.0314826	-0.19413	0.293066	-0.159344	-1.42892	-0.40924	-0.773561
2277	FIGF	0.08709	-0.351313	-1.04506	0.599367	-0.372166	-0.462491	-1.17832	-0.0825038	0.923595	0.304894	-0.316401	1.26435	-0.839826	-1.2882	-0.293242	-1.68439
2280	FKBP1A	-2.76165	-1.75009	-0.0903848	-0.317697	-2.30401	-1.96461	-0.415173	-0.339725	1.36128	0.363084	0.471869	0.9902	-0.977491	-0.319584	-1.15558	-0.785892
2281	FKBP1B	-0.312134	-0.305605	-0.414662	-0.78114	-0.842085	-0.719196	-0.641326	-0.715136	0.195403	0.906351	0.828795	0.292866	-0.751543	-0.7109	-0.560692	-0.365598
2286	FKBP2	-0.0828001	-0.335893	0.169988	-0.121265	-0.694869	-0.541177	-0.0901638	-0.337074	0.352678	0.16924	1.2196	0.942977	-0.62923	-0.389997	-1.33867	-0.781822
2287	FKBP3	0.0317457	-1.87682	0.0728683	-0.392984	-0.220391	-1.67736	-0.203484	-1.8159	0.623975	0.380866	0.9381	0.776644	-1.391	-0.330182	-0.901191	-1.05577
2288	FKBP4	-0.853984	-1.77088	-2.07424	-2.07687	-1.18525	-1.37565	-1.63231	-1.70187	0.232927	1.08362	-0.153499	0.220001	-0.384583	-1.11335	-0.154389	-0.723258
2289	FKBP5	-0.00206858	0.329801	-0.259425	-1.17755	-0.26908	-0.575283	-0.862192	-0.836711	0.603759	0.475472	-0.104659	0.0543695	-1.47965	-1.81268	-0.934561	-0.228126
2290	FOXG1	-0.140648	1.44376	-0.0369928	-0.423957	-0.772497	-0.154126	-0.249521	-0.746428	0.298557	1.78277	0.769927	-0.0149817	-0.56793	-3.25825	-0.931825	-0.943639
2294	FOXF1	-0.476389	-0.122723	-0.674828	-2.42653	-0.304689	-0.164058	-0.448238	-2.81404	1.02494	0.859763	1.59163	-1.196	-0.968496	-0.804791	-1.21661	-0.33803
2295	FOXF2	0.144662	-0.54388	0.337862	0.41031	-0.293346	-0.82889	-0.244851	-0.214557	1.19165	0.195326	1.99021	1.19992	-1.65471	-0.413176	-1.69323	-2.13264
2296	FOXC1	-0.528043	-0.245925	-2.6836	-0.088979	-0.480816	-0.547811	-2.24399	-0.410114	0.791807	0.682652	-0.441647	0.765207	-0.711938	-0.931429	-0.0485954	-1.02107
2297	FOXD1	-0.291897	-0.192071	-0.601214	-0.194101	-0.452745	-0.495624	-0.880023	-0.480063	0.865088	0.216843	0.195033	0.388993	-0.696612	-0.514234	-0.364304	-0.513528
2298	FOXD4	-0.0554814	-1.84824	-1.4419	-0.667825	-0.342862	-1.92858	-1.06506	-0.501774	0.580063	-0.429306	-0.00642481	1.18711	-0.949296	-0.172334	-0.412254	-0.955185
2299	FOXI1	-0.56692	0.761739	-1.4474	-0.189432	-0.78851	-0.368012	-1.52754	-1.35935	0.632295	0.993671	-0.212502	0.749734	-0.405372	-1.95708	-0.159061	-0.585531
2300	FOXL1	-0.465027	-0.133464	-0.341612	-1.32496	-0.522053	-0.412792	-0.428707	-1.32894	0.663753	0.98211	0.596673	0.603624	-0.732111	-0.755207	-0.730298	-0.392082
2301	FOXE3	-0.137275	-0.036134	-0.500683	-1.07564	-2.00031	-0.465065	-0.625046	-0.747741	0.0968835	0.724126	0.262058	0.270638	-0.571356	-1.18304	-0.878249	-0.517416
2302	FOXJ1	0.44662	-0.141856	-0.40594	-0.0610344	-0.396979	-0.545896	-0.656949	-0.75258	0.78065	0.592065	0.12878	0.103291	-1.39821	-1.20019	-0.59405	-0.939539
2303	FOXC2	-0.56718	-0.192931	0.112003	-0.716552	-1.00844	-0.213278	-0.070702	-0.50478	1.18006	2.28829	2.78223	0.815185	-1.24413	-1.9033	-2.60334	-1.12936
2304	FOXE1	-1.64784	-1.0139	-0.498195	-0.947548	-1.37476	-0.704911	-0.35914	-0.887881	-0.433372	1.03979	1.28862	-0.12187	-0.29403	-0.973104	-1.47011	-0.502403
2305	FOXM1	-1.40208	-0.573247	0.128914	-0.969051	-1.71527	-1.64265	-0.0657175	-1.2135	0.103836	0.215169	1.46091	-0.329283	-0.145891	-0.441605	-1.11867	-0.193949
2306	FOXD2	-1.475	-2.35008	-0.0279559	-0.141413	-1.09595	-3.02554	-0.314628	-1.20941	1.40767	-0.0524123	0.437312	1.07489	-1.34914	-0.0757538	-0.829977	-0.765584
2307	FOXS1	-0.800474	-0.260494	0.0348581	-0.894472	-0.557132	-0.819343	-0.411443	-0.762103	0.18683	-0.0708911	0.304731	0.604758	-0.298219	-1.05523	-1.31506	-0.399432
2308	FOXO1	-0.274294	-0.342067	-1.00786	-0.779001	-1.46309	-0.230628	-0.721756	-0.665939	-0.0302335	2.02377	0.0666982	0.540199	-0.444407	-1.69803	-0.278997	-0.485735
2309	FOXO3	-0.492389	0.220238	-0.604383	-0.387339	-0.767015	-0.285027	-0.381319	-1.61455	-0.0317793	1.59567	0.529925	-0.111145	-0.287937	-1.18554	-0.61858	-0.355783
2312	FLG	-0.252185	-0.0450556	-1.52707	-0.365782	-0.613066	-0.344301	-1.11814	-1.60038	0.590068	0.610798	0.981251	1.06959	-0.881101	-1.0792	-1.11697	-0.761729
2313	FLI1	-0.357725	-0.322644	0.347586	0.0624443	-0.902918	-0.586859	-0.500498	-0.734697	-0.133774	0.122871	0.734984	0.255599	-0.653393	-0.819565	-1.24607	-1.49105
2314	FLII	0.0748139	-0.0766866	-0.849623	-0.779028	-0.46239	-0.196128	-0.819514	-0.909146	0.368657	0.721822	0.31134	-0.137081	-0.823267	-0.740659	-0.405608	-0.36643
2315	MLANA	-0.0238063	-0.629563	-0.281392	0.104292	-0.572652	-0.962517	-1.29715	-0.826615	0.472956	-0.0179836	0.0111272	0.357881	-1.03139	-0.214244	-0.437108	-1.36205
2316	FLNA	1.20744	-0.480213	-0.437233	-1.02009	-0.147796	-0.369655	-0.955972	-0.98309	1.41099	1.69864	1.60323	1.44174	-2.80197	-2.58728	-1.22805	-1.55138
2317	FLNB	-0.864589	-0.172985	-0.159117	-0.410839	-1.22256	-0.667626	-0.438013	-0.553226	-0.238183	0.53311	0.632786	0.150764	-0.177818	-0.587747	-0.851693	-0.789973
2318	FLNC	-0.317892	-0.933516	-0.0467358	-0.184637	-1.10191	-2.01739	-0.385095	-0.548579	0.133206	-0.597328	0.337301	0.758795	-0.40841	-0.11368	-0.672274	-0.864375
2319	FLOT2	-1.71929	-1.92127	0.431379	-0.339483	-2.28871	-1.5242	-0.36087	-0.227569	0.447043	0.263273	1.1023	2.18028	-0.881426	-0.218003	-1.50429	-2.02421
2321	FLT1	-0.587268	-0.0257474	0.388376	-0.968491	-1.56026	-0.448959	-0.0698819	-2.27132	0.565232	0.381517	2.17869	-0.884713	-0.369692	-0.694554	-1.78517	-0.243749
2322	FLT3	-0.567065	0.69679	0.578354	0.416657	-0.837226	-0.177413	-0.159817	-0.0430847	0.401249	1.69278	1.20353	1.89602	-0.587822	-1.9546	-1.65185	-1.55504
2323	FLT3LG	-0.337239	-0.182932	-0.607578	-2.19892	-0.460998	-0.154916	-0.609318	-1.82675	0.255053	2.17978	0.529057	-0.679798	-0.933864	-1.74645	-0.344819	-0.0281295
2324	FLT4	-1.95274	0.102413	-1.75846	-0.270842	-2.07705	-0.309433	-1.39494	-0.19356	-0.673639	0.727216	0.679188	1.1918	-1.35935	-0.859379	-0.639748	-0.889315
2326	FMO1	-1.25811	-0.107393	0.167212	-0.419812	-1.72803	-0.469364	-0.195128	-0.422883	0.0157071	0.621596	0.727586	0.89776	-0.094662	-0.780791	-1.42674	-0.774791
2327	FMO2	-0.573693	0.986003	-1.19093	-0.232641	-0.397874	-0.0589067	-0.836938	-1.56528	1.09482	1.81842	0.391012	1.94252	-0.756252	-2.37088	-0.529943	-1.60383
2328	FMO3	-0.34861	-0.571539	0.0913859	-1.53563	-0.602343	-0.567724	-0.52249	-1.17173	0.342252	0.223686	0.179423	-0.132597	-0.464305	-0.435405	-0.849136	-0.188679
2329	FMO4	-0.709383	-1.35647	0.148277	-0.623833	-0.79202	-0.994999	-0.464542	-0.397634	0.393236	0.431335	0.809998	0.712432	-0.256634	-0.276102	-1.16197	-0.783868
2330	FMO5	-0.20696	-0.299824	-2.15367	-1.65004	-0.439784	-0.520631	-1.71167	-2.27029	0.552698	0.533637	-0.451892	-0.924486	-0.736486	-0.778912	-0.312997	-0.0233879
2331	FMOD	-0.404018	-0.733718	-0.222462	0.119135	-0.302006	-0.841854	-0.686795	-0.163935	0.584358	0.379544	0.490729	1.25667	-0.743115	-0.403682	-0.489328	-1.04789
2332	FMR1	-0.173108	-0.425497	-0.89882	-1.32848	-1.31944	-0.400277	-0.587342	-1.44944	0.210954	0.340572	0.773128	0.0767599	-0.535858	-0.617802	-0.894708	-0.160692
2334	AFF2	-1.05822	-1.3375	0.467622	-0.131436	-0.802368	-0.978836	-0.525867	-0.589315	0.00248564	0.841906	0.660359	0.11769	-0.371007	-0.611447	-1.92808	-0.703833
2335	FN1	-0.12444	-1.20407	-0.82685	-1.10753	-0.803419	-1.11971	-0.580151	-0.780556	0.343705	-0.0258159	0.124354	0.178819	-0.584316	-0.092024	-0.484919	-0.325909
2339	FNTA	-1.91386	-2.20451	-0.591298	0.503333	-1.49136	-1.94559	-0.692346	-0.620143	2.71808	0.1417	0.739797	2.44913	-2.26787	-0.136736	-0.535406	-2.76655
2342	FNTB	-0.791824	-1.34406	-1.39143	-0.772384	-1.22559	-1.70797	-2.20845	-1.24359	0.580535	-0.230521	-0.357502	1.36886	-0.598262	-0.262455	-0.120341	-1.03293
2346	FOLH1	-0.048516	-0.367638	-0.398886	-0.187297	-1.00767	-0.761474	-0.378934	-1.02493	0.283482	-0.0266403	0.41854	0.0184924	-1.19989	-0.434203	-0.649511	-1.11598
2348	FOLR1	-0.579518	-0.525696	0.818558	0.791164	-0.839758	-0.550738	-0.210463	-0.320019	1.73213	0.875814	1.80651	1.13179	-1.31758	-1.07614	-2.10409	-2.04931
2350	FOLR2	-0.139723	-0.0302718	-0.602558	-0.101329	-0.725572	-0.420026	-1.5844	-0.645786	0.286615	0.303502	-0.124303	0.44296	-0.569186	-0.689505	-0.512715	-0.609412
2352	FOLR3	0.106643	0.037733	0.0933985	0.878576	-0.26306	-0.286843	-0.267023	-0.0941964	0.106643	0.037733	0.0933985	0.878576	-0.34263	-0.315686	-0.337917	-0.709973
2353	FOS	0.0152201	0.240046	0.101584	-1.07321	-0.3992	-0.12871	-0.568395	-1.77547	0.496023	1.2964	0.86597	-0.662508	-0.745744	-1.05786	-1.23201	-0.126089
2354	FOSB	0.0611428	0.0379647	-0.670193	-0.615185	-0.515707	-0.51824	-0.762029	-0.836072	0.811779	0.742464	0.609056	0.191616	-0.811438	-0.949788	-0.429087	-0.22603
2355	FOSL2	-0.0294275	0.00414329	-0.0844078	-0.117114	-0.865305	-0.561787	-0.743422	-0.419305	0.182142	0.939707	0.276418	0.29856	-0.691543	-0.731584	-1.34684	-0.592216
2356	FPGS	0.486374	-0.45501	-0.57018	-0.306624	-0.306903	-0.75681	-0.915644	-0.253995	1.10332	-0.023226	-0.14325	0.750659	-1.46706	-0.50342	-0.873382	-0.59852
2357	FPR1	1.23691	0.0497744	-1.77827	-0.416674	-0.0618277	-0.415202	-1.35291	-0.98611	1.94789	0.638346	1.22072	0.198877	-2.85799	-0.921277	-0.882663	-0.334927
2358	FPR2	-0.251981	-0.779457	-1.13385	-0.730096	-0.75894	-1.0446	-0.995461	-1.52847	0.120106	0.177517	0.0211299	-0.130408	-0.62703	-0.480697	-0.339201	-0.282196
2359	FPR3	-0.479371	-1.21498	-0.345106	-0.361587	-0.593519	-1.811	-1.17047	-0.715982	0.424928	-0.667405	-0.0190858	0.510332	-0.664467	-0.239245	-0.58962	-0.40579
2395	FXN	-1.43503	-0.928594	-0.508116	-0.567754	-1.2805	-0.857189	-0.49419	-0.951564	0.255627	-0.00407026	0.698356	-0.00542968	-0.184747	-0.132612	-0.721065	-0.247589
2444	FRK	-0.173208	-0.15885	0.0343326	-0.225567	-0.874152	-0.414193	-0.436894	-0.594438	0.364131	0.481272	0.376058	0.113265	-0.535625	-1.18716	-0.772747	-1.11281
2475	MTOR	1.29292	-1.2037	-0.987637	-0.702978	-0.250514	-0.920965	-0.656405	-1.64212	2.34499	0.218415	2.10391	-0.586093	-3.05776	-0.387368	-1.70801	-0.193924
2483	FRG1	-0.377576	-1.2696	-0.32619	-0.467476	-0.548813	-1.58178	-0.252231	-1.3304	0.529625	-0.065636	0.925251	0.0210166	-0.685116	-0.122121	-1.01129	-0.302949
2487	FRZB	-1.11743	-1.5655	-0.21218	-0.550896	-1.24676	-1.22755	-0.50215	-1.43015	0.521859	0.41338	0.370634	0.0149371	-0.332682	-0.265819	-0.980178	-0.311593
2488	FSHB	-0.382809	0.387745	0.185467	-0.397925	-0.825107	-0.280332	-0.608951	-0.729015	-0.0757542	0.509338	0.593938	-0.00182281	-0.455388	-1.87722	-0.989031	-0.348079
2491	CENPI	-0.389512	-1.20347	-0.590959	-0.148999	-1.25113	-1.20459	-0.988094	-0.342626	0.0900542	-0.169937	-0.193345	0.45211	-0.353486	-0.242203	-1.49985	-0.767737
2492	FSHR	-1.30252	0.201423	0.197225	1.08802	-1.24547	-0.421018	-0.158519	-0.309991	0.0157586	0.302296	1.24169	1.46616	-0.265053	-1.35264	-1.69755	-2.6396
2494	NR5A2	-0.0704528	-1.01307	-0.437814	-0.289132	-0.406959	-1.20617	-0.504536	-0.987274	0.818087	0.241485	0.233934	-0.190234	-1.07968	-0.347283	-0.471808	-0.429934
2495	FTH1	-0.575962	-1.06598	-1.30233	-0.94553	-1.29279	-0.747938	-0.916247	-0.956941	0.114429	0.610693	0.39508	-0.0385482	-0.616891	-0.388262	-0.263242	-0.354179
2512	FTL	-0.754661	-1.251	-1.04815	-2.27325	-0.534361	-1.35951	-0.711813	-1.89728	0.174618	-0.0481203	1.26174	-0.577436	-0.487199	-0.25104	-0.919365	-0.0222365
2515	ADAM2	-0.444246	0.0965886	-0.0846993	-0.546351	-1.10016	-0.0947395	-0.59005	-1.0246	-0.0847049	1.04405	0.434379	0.0126967	-0.654944	-1.25904	-0.690527	-0.440994
2516	NR5A1	-1.41218	-0.214126	0.296752	-0.855303	-1.58008	-0.424548	-0.272162	-0.816763	-0.205705	0.568159	1.05687	0.97408	-0.0451778	-0.492495	-1.16074	-0.677551
2517	FUCA1	-0.860968	-0.201254	-0.68031	-0.424417	-0.578724	-0.607601	-0.724986	-0.44798	0.389137	0.1037	0.000638828	0.416473	-0.365923	-1.05858	-0.290319	-0.467213
2519	FUCA2	-0.501183	0.18278	0.11452	-1.59237	-1.35206	-0.189592	-0.390188	-1.22642	-0.420322	0.71966	0.446331	0.237719	-0.282422	-1.53046	-0.882569	-0.917622
2520	GAST	-0.917982	-0.276512	-0.272292	-0.0772646	-1.07	-0.309922	-0.684731	-0.162842	-0.207301	1.19667	0.175158	1.72956	-0.15149	-0.83085	-0.44423	-1.38432
2521	FUS	-3.2718	-0.49864	-0.57159	-1.60076	-2.78096	-1.25591	-0.813021	-1.23441	-1.09986	-0.357998	0.281253	0.150498	-0.0133472	-0.774292	-0.462628	-0.175812
2523	FUT1	0.167689	-1.64594	-1.35064	-1.88516	-0.65441	-1.28159	-1.47201	-1.50604	0.808184	0.501252	-0.491652	0.482115	-1.05434	-0.317741	-0.927536	-0.311846
2524	FUT2	-0.845113	-0.728128	-0.249328	-0.540005	-1.22462	-0.620015	-0.943044	-0.717336	-0.123259	0.3911	0.169026	0.967626	-0.323343	-0.366985	-1.00478	-0.898019
2525	FUT3	-1.66809	-1.19205	-0.596063	-0.368223	-1.75924	-1.24287	-0.783527	-0.655016	0.887645	-0.164902	0.167726	0.306806	-1.55695	-0.237677	-0.77106	-0.460137
2526	FUT4	-0.711504	0.253608	-2.03275	-0.41972	-1.45149	-0.280124	-1.59147	-0.908807	-0.283408	0.888707	-0.47555	1.30161	-0.182925	-1.08849	-0.772972	-0.968859
2527	FUT5	-0.185555	-0.816118	-2.31948	-1.04059	-0.553083	-1.12807	-1.87608	-0.934093	0.155601	-0.001784	-0.161599	0.338717	-0.524032	-0.341092	-0.236961	-0.524579
2528	FUT6	-0.603705	0.451017	-1.34667	-0.535578	-0.831466	-0.0803638	-0.954343	-0.341287	-0.0803889	1.12432	0.216975	0.587545	-0.870898	-1.94081	-0.844389	-0.698623
2529	FUT7	-1.00162	-1.2875	-0.233639	-0.429285	-0.690962	-1.45219	-0.419261	-0.657977	0.721804	-0.158068	0.641672	1.05849	-0.629162	-0.179066	-0.814753	-0.751555
2530	FUT8	-0.742199	-0.24666	0.194702	-0.37729	-1.11514	-0.71341	-0.45548	-1.05085	0.211592	0.511179	0.497912	-0.144257	-0.269318	-0.921953	-1.53677	-0.682108
2531	KDSR	-0.858453	-0.799871	-1.30623	-1.49888	-0.576653	-1.02531	-2.49089	-1.86563	0.648343	-0.213305	-0.479173	-0.374981	-0.477158	-0.319787	-0.0834844	-0.0836304
2532	ACKR1	-0.0398223	0.214476	-0.263875	-0.91272	-0.542789	-0.562979	-0.421717	-0.611772	0.526593	0.902094	0.591481	1.18427	-0.733567	-1.08342	-1.85887	-0.864655
2533	FYB	-1.93373	-0.549697	-1.02435	-0.0615281	-2.54532	-0.949573	-1.55751	-0.481418	-1.0571	-0.163798	-0.541209	1.35026	-0.794172	-0.594378	-0.4133	-1.13057
2534	FYN	-0.383508	-0.880249	-0.338979	0.38328	-0.662456	-1.41642	-0.225696	-0.0769697	0.0538397	-0.45335	1.59531	1.81281	-0.357948	-0.127119	-1.22074	-1.467
2535	FZD2	0.3797	0.387155	-1.38998	-0.146251	-0.204083	-0.294449	-2.12949	-0.408234	1.64268	0.484558	0.539379	0.346234	-1.28646	-1.29515	-0.351766	-1.15352
2537	IFI6	-0.680339	-0.5573	-0.648701	0.525416	-0.442708	-0.358331	-0.890553	-0.0488704	0.4571	1.80366	0.127027	1.30642	-0.584146	-1.37603	-0.213049	-1.81014
2538	G6PC	-0.481597	0.0270867	0.388687	-0.171723	-0.676303	-0.144111	-0.217152	-0.600064	0.0419812	1.51079	1.09154	0.549184	-0.695998	-1.11492	-1.60776	-0.79254
2539	G6PD	-6.05732	-2.2226	-2.21577	-2.37877	-7.49424	-1.82185	-4.09187	-3.22324	-3.58911	0.355997	-1.86423	-1.30436	-0.000960699	-0.689376	-0.313195	-0.81542
2542	SLC37A4	-0.513168	-0.753256	0.0169546	0.251433	-1.22445	-0.988435	-0.798754	-0.597749	0.093486	0.123992	0.235386	0.489606	-0.63596	-0.437868	-1.04031	-1.08479
2547	XRCC6	0.465746	-0.185229	-0.449231	0.0879861	-0.0789192	-0.659506	-0.289126	-0.572903	3.29409	0.056498	1.06322	0.303582	-2.85041	-0.738578	-1.40984	-0.843857
2548	GAA	-0.729263	-2.38004	-1.35418	-1.02286	-0.957454	-3.3234	-0.960485	-0.704178	0.332977	0.429381	0.312476	1.25604	-0.530492	-0.275013	-0.357532	-0.92749
2549	GAB1	-0.700058	0.381049	0.57683	-0.576455	-0.468229	-0.279873	-0.635951	-0.367286	1.13533	0.509969	1.61136	0.734069	-0.786982	-1.28282	-1.6495	-1.07064
2550	GABBR1	0.0908093	0.369463	-0.812161	-1.16993	-0.414176	-0.179372	-1.62457	-0.829945	0.67517	1.02394	-0.230712	1.03269	-1.33978	-2.15817	-0.192874	-1.43571
2551	GABPA	-1.5474	-0.760107	-0.60402	-1.39022	-2.97454	-1.10202	-0.560038	-1.91723	-0.777865	-0.215217	0.143278	-0.473193	-0.134197	-0.50901	-0.233496	-0.478393
2553	GABPB1	-1.88907	-0.582335	-0.901403	-1.16098	-1.46518	-0.726983	-1.91084	-1.95754	0.467173	0.000279727	-0.530932	-0.434655	-0.298786	-0.436987	-0.129159	-0.107622
2554	GABRA1	-0.783844	-0.179712	-0.436458	-0.581691	-0.840429	-1.06638	-0.355039	-1.73339	0.262051	0.123215	0.378002	-0.245016	-0.504891	-0.526212	-0.508803	-0.64708
2555	GABRA2	-1.72852	-1.2757	-0.754503	-0.645057	-1.32302	-1.05217	-0.674903	-1.0591	0.23583	0.178998	0.21574	-0.237425	-0.757602	-0.2126	-0.226467	-0.503948
2556	GABRA3	-0.723886	-0.810063	0.167366	0.115689	-0.472669	-0.555406	-0.468057	-0.386266	1.0759	0.240852	0.963489	0.466862	-0.740389	-0.479773	-1.33504	-0.906178
2557	GABRA4	-0.80047	-0.341481	-0.898207	-0.470166	-1.51362	-0.711069	-1.22657	-0.507145	-0.00695602	0.480215	0.137917	0.381454	-0.298447	-0.809951	-0.137729	-0.808897
2558	GABRA5	-0.458133	-1.6545	0.828249	-1.47248	-0.702917	-1.26416	-0.594742	-1.40892	0.304645	0.378741	2.14261	-0.252772	-0.700878	-0.320543	-2.123	-0.274672
2559	GABRA6	-0.675632	0.320259	-0.390656	-0.772244	-1.01647	-0.0704745	-0.553621	-0.595899	-0.21276	1.53073	0.518198	0.389903	-0.196377	-2.1017	-0.496489	-0.513249
2560	GABRB1	0.215018	-1.02964	-2.11022	-0.032889	-0.247838	-0.718558	-1.66641	-0.335368	0.978987	0.100655	0.142303	0.412239	-1.01978	-0.5127	-0.287709	-1.06994
2561	GABRB2	-0.1164	-1.06207	-0.294701	-0.106692	-0.640266	-1.07909	-0.643338	-0.478836	0.207951	0.503111	0.0686961	0.527006	-0.592971	-0.344059	-1.34662	-0.603212
2562	GABRB3	-0.501356	0.303133	0.00501202	-0.377085	-0.523076	-0.32386	-0.43248	-0.24669	0.295547	0.437414	0.956993	1.29696	-0.396642	-1.69915	-1.03	-0.964659
2563	GABRD	-0.182439	-2.05472	-0.294175	-1.43121	-0.240471	-1.65069	-0.543235	-1.10046	1.304	0.296678	0.976135	0.272201	-1.08316	-1.86223	-0.782839	-0.335514
2564	GABRE	-0.0780519	-0.829531	-0.0763869	-0.310267	-0.268339	-0.775361	-0.526703	-0.212736	0.527032	1.24683	0.225125	1.08778	-1.03022	-0.874414	-0.640199	-1.0376
2565	GABRG1	-0.337054	-1.07007	-0.378012	-1.16017	-0.709046	-1.15319	-0.828795	-1.09218	0.0984752	-0.0880833	0.725768	-0.0145251	-0.865864	-0.116675	-0.698733	-0.314935
2566	GABRG2	-1.77348	-0.0335022	0.00606796	0.541013	-1.44068	-0.281983	-0.248643	-0.221973	0.211474	0.782555	2.32004	1.01005	-0.164988	-0.979222	-1.92156	-1.57526
2567	GABRG3	-1.00968	-0.459246	0.515879	0.296134	-1.11467	-0.646606	-0.0994073	-0.117838	-0.0734029	0.0925857	0.986473	1.49156	-0.346659	-0.305757	-1.72067	-2.00957
2568	GABRP	-0.61436	-0.45873	-1.16893	-1.91042	-0.789761	-0.30084	-2.03095	-2.04021	0.82809	0.949228	-0.808636	-0.696766	-1.34114	-0.633287	-0.311931	-0.14287
2569	GABRR1	-1.51517	-0.170012	-0.904747	-1.5691	-1.13291	-0.267787	-0.63001	-1.21852	0.344621	0.532176	0.748493	0.980911	-0.230377	-0.748508	-0.604424	-0.761643
2570	GABRR2	-0.0318381	-1.01148	-0.53515	0.303934	-0.391446	-1.63377	-0.459756	-0.0732835	0.417723	-0.574014	0.438421	1.66877	-0.900378	-0.199637	-0.695491	-2.00465
2571	GAD1	0.322829	-0.379909	-0.843833	0.43486	-0.28553	-0.250644	-0.546556	-0.313338	0.728617	1.6553	0.238821	0.836809	-1.75244	-1.62588	-0.851988	-1.9979
2572	GAD2	0.0680832	-2.69802	0.141177	-0.0713496	-0.111403	-2.31572	-0.134447	-0.621715	1.54016	0.0895	1.39224	3.15668	-1.69413	-0.22095	-1.90296	-2.95778
2580	GAK	-1.90327	0.0684735	-0.252543	-0.118014	-1.47937	-0.647364	-0.493701	-0.239795	1.37772	0.619469	0.208823	1.14156	-1.15281	-1.3182	-0.462454	-0.84607
2581	GALC	-0.35555	-0.465821	-0.693494	-0.361757	-1.01128	-0.60571	-0.710985	-1.54393	-0.209482	0.105683	0.0112163	-0.0634407	-0.812629	-0.301654	-0.470557	-0.373714
2582	GALE	-0.424437	-1.50787	0.370512	-0.684119	-0.559152	-2.35503	-0.107182	-0.438693	0.149832	-0.330154	1.29659	1.04398	-0.6901	-0.0536916	-1.28424	-0.737996
2583	B4GALNT1	-1.08147	0.58229	-0.943414	-1.01116	-1.57052	-0.158205	-1.20337	-0.694322	-0.168769	1.05771	0.0101614	1.56708	-0.164945	-1.63202	-0.378333	-1.22754
2584	GALK1	-1.42004	-1.67459	-1.49882	-0.443103	-1.08605	-3.28344	-1.09197	-0.556758	-0.117882	-0.955199	-0.0316864	0.147619	-0.293665	-0.077528	-0.136765	-0.425289
2585	GALK2	-1.23279	-1.20385	0.566698	-0.364979	-0.888044	-0.859475	-0.224606	-0.354416	0.558059	0.843966	0.745758	0.6693	-0.566508	-0.55465	-1.63265	-0.515028
2587	GALR1	-1.02222	-0.866775	-0.552645	-0.301096	-0.994398	-0.584426	-0.349647	-0.546307	0.170943	0.8011	0.629372	0.157856	-0.347276	-0.663963	-1.12204	-0.487242
2588	GALNS	-0.731854	-0.807045	-0.303147	0.0156692	-1.29658	-0.540174	-0.660502	-0.264767	-0.00600833	1.74368	0.387532	1.86772	-0.175416	-2.09474	-0.800447	-1.52557
2589	GALNT1	-0.571979	-1.07795	-2.06649	-0.0566164	-0.603455	-1.91056	-1.62535	-0.514511	0.45678	-0.388338	0.440163	0.191256	-0.958296	-0.194641	-0.289566	-0.658744
2590	GALNT2	-0.135717	-1.09564	-0.30875	-0.0593529	-0.135037	-1.28628	-1.63465	-1.68399	0.954446	0.389919	0.859937	0.680445	-1.10665	-0.253262	-0.585716	-0.723562
2591	GALNT3	-0.477957	-0.115531	-0.0698965	-0.697234	-0.305863	-0.402801	-0.194436	-0.935798	0.574677	0.324839	1.47725	-0.15514	-0.545378	-2.27776	-1.11092	-0.247579
2592	GALT	-0.704737	-1.73436	-1.14152	-0.167795	-1.3785	-1.33983	-0.777765	-0.393612	-0.173497	0.151584	0.407182	0.866384	-0.3807	-1.18969	-0.353088	-1.08032
2593	GAMT	-0.546657	-0.735691	-0.407512	-1.04727	-0.420697	-0.928481	-0.612923	-1.21216	0.466979	0.100656	0.0983689	-0.12819	-0.516747	-0.42424	-0.567654	-0.361444
2595	GANC	-0.234932	-0.679329	0.0431878	0.253968	-0.714823	-1.56799	-0.468637	-0.341064	0.00984834	-0.0875448	0.244025	0.547976	-1.04435	-0.314502	-0.784859	-1.08868
2596	GAP43	-0.65665	-2.23313	-0.307495	-1.02265	-0.425549	-1.83146	-0.889572	-0.70404	0.375137	-0.134434	-0.124852	2.01673	-0.468079	-0.114361	-0.429801	-1.67264
2597	GAPDH	-2.10601	-1.5106	-2.10922	-1.91002	-2.2525	-1.70323	-1.66477	-2.10213	-0.576723	-0.296963	-0.421655	-0.255048	-0.0102697	-0.0872367	-0.790761	-0.145543
2615	LRRC32	0.170073	-0.147431	-1.52569	-1.02865	-0.162966	-0.140698	-1.11675	-2.15869	1.71552	1.13575	0.772769	1.03653	-1.30148	-1.1208	-0.516019	-1.22784
2617	GARS	-1.67808	-0.446279	-0.904456	-0.881351	-1.27738	-0.382965	-1.14146	-1.27114	1.35719	1.87796	-0.261117	-0.372578	-1.25471	-1.44451	-0.128477	-0.549335
2618	GART	1.23096	-0.114614	-0.273024	-0.806308	-0.0194607	-0.834445	-0.193925	-0.858291	2.09173	0.272602	0.912555	-0.10076	-4.19825	-0.592956	-1.02493	-0.524695
2619	GAS1	-0.511487	-0.619652	0.127321	-0.914707	-1.08338	-0.430551	-0.416649	-1.25925	-0.256484	0.290993	0.875691	0.0311589	-0.536062	-0.258863	-1.51398	-0.124824
2620	GAS2	0.122313	-0.437148	0.0668679	-0.893661	-0.358435	-0.490074	-0.274434	-0.732871	0.775629	0.743567	0.504668	-0.00478791	-0.888796	-0.763973	-1.33607	-0.787384
2621	GAS6	0.247923	0.0841218	-0.957076	-0.062738	-0.0816537	-0.571918	-0.710841	-0.754506	2.20129	1.13674	0.139174	1.00048	-1.77548	-0.835261	-0.268285	-1.06696
2622	GAS8	0.0463627	-0.330197	0.398697	-1.74509	-0.912417	-0.294234	-0.211283	-2.53192	1.06706	0.943276	1.47353	-0.480023	-0.785566	-0.894259	-1.70072	-0.0799815
2623	GATA1	-1.68987	-1.40176	-1.11667	-1.10028	-1.97838	-1.84084	-0.759006	-0.769668	-0.00554946	0.884903	1.03739	0.408648	-0.0884022	-0.647297	-1.59312	-1.82975
2624	GATA2	-1.16587	-0.0337768	-0.262071	-1.14851	-0.950807	-0.104178	-0.453132	-0.8109	1.05605	1.30145	0.95671	0.222118	-0.724989	-1.09464	-1.17088	-0.336656
2625	GATA3	0.975486	-0.0366199	-0.559515	-0.472412	-0.166989	-0.314215	-0.499384	-0.59547	1.44946	1.56151	0.202833	1.59798	-3.58289	-1.58431	-0.420285	-1.25903
2626	GATA4	-1.96896	-0.041114	-1.58799	-0.524166	-1.54048	-0.258527	-1.17239	-0.755033	0.101747	2.9998	0.248465	0.199219	-0.27784	-2.56608	-0.394991	-0.734335
2627	GATA6	-0.735254	-0.0606709	-1.22072	-0.327971	-1.12438	-1.72483	-0.951126	-0.684225	0.482833	1.44018	-0.168448	0.509042	-0.705639	-1.04959	-0.281502	-0.471983
2628	GATM	-0.126437	0.107582	-0.561467	-0.672057	-0.456553	-0.13518	-0.354648	-0.581642	0.259917	0.869128	1.14546	0.575926	-1.18491	-1.32289	-1.1548	-0.372455
2629	GBA	-0.509139	-0.540669	-1.0865	0.400435	-0.631822	-0.582569	-1.42711	-0.361075	0.0807881	1.02185	-0.00288105	1.137	-0.376823	-0.690954	-0.30607	-1.32497
2631	GBAS	-0.432319	-1.03242	-2.16663	-1.21548	-0.512347	-0.720393	-1.72572	-0.869817	1.18774	0.462559	0.325751	0.764529	-1.3185	-0.59223	-0.246771	-1.08253
2632	GBE1	-1.33993	0.241241	0.247065	-0.733572	-2.05477	-0.345949	-0.697091	-1.4465	0.519016	0.522192	0.623435	-0.474687	-0.330835	-1.40047	-1.08412	-0.372318
2633	GBP1	-0.955466	-0.257041	-0.111255	-0.0233212	-1.19128	-1.296	-0.297164	-1.05116	-0.0807508	0.0822178	0.472747	0.191508	-0.212446	-1.0075	-0.935246	-1.36069
2634	GBP2	-0.543162	-0.0272799	-0.680177	-0.447101	-1.48427	-0.303843	-1.65913	-0.287353	0.622175	0.856235	-0.463279	0.783078	-0.644851	-0.692949	-0.376777	-0.767424
2635	GBP3	-0.412836	0.0930977	-0.387932	0.189996	-1.00079	-0.49102	-0.823421	-0.349756	-0.127778	0.785044	-0.0779921	0.39257	-0.33747	-1.17537	-0.357023	-1.12434
2636	GBX1	-1.43759	-1.01837	-0.733633	0.0110787	-1.98412	-0.709055	-0.470559	-0.241995	-0.765683	0.628678	0.808342	1.25152	-0.214795	-0.581943	-0.585881	-0.92348
2637	GBX2	-1.1697	-1.03442	-0.90204	-0.983745	-1.59066	-1.22925	-1.54101	-0.780545	-0.45942	0.0686193	-0.34493	0.110432	-0.253702	-0.341503	-0.129017	-0.384868
2638	GC	-0.747746	0.0746412	-0.949848	-0.282166	-0.561131	-0.341876	-0.715324	-1.04423	0.837243	0.409954	0.305436	-0.227318	-0.551852	-1.09937	-0.29225	-0.435108
2639	GCDH	-1.11142	-1.32508	0.510145	0.00290381	-1.46066	-0.968087	-0.247185	-0.397772	-0.378794	0.676242	1.20123	0.70792	-0.146918	-0.85017	-1.52963	-0.742927
2641	GCG	-0.00332035	-0.933115	-0.00637701	-1.34212	-0.100551	-0.637093	-0.169213	-1.64586	2.29167	0.893134	0.737605	0.23094	-1.87111	-0.917549	-2.777	-0.227455
2642	GCGR	-0.921876	-0.883328	-0.92693	0.122273	-1.80968	-0.597808	-1.10368	-0.501962	-0.672035	0.610545	0.0444476	0.492994	-0.158404	-0.408773	-0.375462	-0.892818
2643	GCH1	-0.198764	-1.6359	-0.350455	-0.0909445	-0.159713	-1.24876	-0.99413	-0.552111	1.35046	-0.157539	0.188348	0.651797	-0.969148	-0.189936	-0.555133	-0.864619
2644	GCHFR	-0.482114	-1.92567	0.438971	0.457632	-0.472006	-1.90864	-0.217104	-0.024004	0.479401	-0.679428	1.56287	2.15665	-0.591796	-0.0331017	-1.40474	-1.99374
2645	GCK	-0.469423	-0.818192	-1.91865	-0.740668	-0.416796	-0.703266	-1.52667	-1.01671	0.99782	2.73285	0.00168462	0.474035	-0.676947	-2.30601	-0.150221	-0.593796
2646	GCKR	-1.29828	-0.640496	-1.68478	-2.59119	-1.79778	-1.14058	-1.26534	-2.24399	-0.252429	-0.285906	-0.269742	-0.546779	-0.184781	-0.647213	-0.47646	-0.0272292
2647	BLOC1S1	-0.466346	-0.435005	0.105215	-1.08585	-0.438207	-0.608403	-0.154388	-0.757046	0.544784	0.810473	0.782772	0.167442	-0.59844	-0.547946	-1.40328	-0.363091
2648	KAT2A	-2.93311	0.302653	-0.290633	-1.03038	-2.46766	-0.13399	-0.20192	-1.28995	-0.506157	1.31284	2.84278	1.03154	-0.0385011	-1.15544	-2.45408	-1.02645
2649	NR6A1	-0.652895	-0.406206	-1.42184	-0.401338	-1.95614	-1.24378	-1.52056	-0.508862	0.832515	0.0929518	-0.0699327	0.62631	-0.884069	-0.664984	-0.0751891	-0.847177
2650	GCNT1	-0.475222	-0.354542	-0.431254	-0.760516	-1.37921	-0.547735	-0.606095	-0.494977	-0.13001	0.237973	0.362548	0.439904	-0.677037	-0.55595	-0.522408	-0.448815
2651	GCNT2	-0.677085	-1.09996	-1.01604	-0.841684	-0.440277	-1.22032	-1.23819	-0.555866	2.0625	-0.286598	0.434758	1.53064	-1.64713	-0.17749	-0.28617	-1.25184
2652	OPN1MW	0.34613	0.381052	-1.39635	-0.197549	-0.244401	-0.228262	-0.997707	-0.92482	0.788603	0.98722	0.226944	0.250906	-1.69866	-1.86756	-0.219907	-0.509858
2653	GCSH	-0.801207	-0.930242	-0.842902	-0.878226	-1.01778	-1.19338	-0.61665	-0.802439	-0.214071	0.0391836	0.330687	-0.0584219	-0.191873	-0.373041	-0.407447	-0.170991
2657	GDF1	-0.339265	0.0547019	-1.91861	-0.903491	-0.544834	-0.325115	-1.54233	-1.06145	0.31959	0.493578	0.0804271	-0.238928	-0.944189	-0.796804	-0.908807	-0.160268
2658	GDF2	-0.443055	-0.528746	-1.3775	-0.154025	-0.351502	-0.680825	-1.39551	-0.24215	0.75586	0.502078	-0.109299	0.981668	-0.490885	-0.575283	-0.155719	-0.95796
2660	MSTN	-0.296998	-0.182601	-0.761251	-0.0576235	-0.43749	-0.686763	-0.713964	-0.358624	0.517966	0.534348	0.518342	0.919087	-0.881347	-0.811687	-0.540316	-1.17421
2661	GDF9	-0.232133	-1.15622	0.0706493	-0.650792	-0.697665	-0.820906	-0.337879	-0.90979	0.0239416	0.195464	0.402021	0.337222	-0.513837	-0.158194	-0.819886	-0.551537
2662	GDF10	-2.3529	-2.09769	-0.781227	-0.441412	-1.91681	-2.07364	-1.73978	-0.633091	0.201897	0.187436	0.248314	0.0776232	-0.161114	-0.15484	-1.12291	-1.20049
2664	GDI1	-0.703674	0.264031	0.310936	-0.233707	-0.458686	-0.716764	-0.141112	-0.405128	0.688383	0.430513	1.03706	0.632265	-0.649027	-1.09342	-1.18594	-0.725213
2665	GDI2	2.70603	-0.152056	-1.5491	-0.253923	-0.0114623	-0.720907	-1.13765	-0.584861	3.00523	0.187211	0.0820203	0.176568	-7.23085	-0.553437	-0.23319	-0.457459
2668	GDNF	-2.28803	0.180143	-0.327945	-0.838528	-1.85706	-0.141628	-0.267344	-1.0044	0.206911	1.93172	1.33742	-0.200927	-0.418107	-1.4988	-0.982481	-0.284118
2669	GEM	-2.15444	-0.69139	-1.70701	-0.19377	-2.05922	-0.521295	-1.58717	-0.444729	0.396678	0.18916	-0.161028	0.575693	-0.258656	-0.446109	-1.06402	-0.513956
2670	GFAP	-0.23607	-0.401928	1.22091	-1.46312	-0.245409	-1.10561	-0.0524243	-2.05815	0.570149	-0.263983	2.54307	0.448257	-0.855153	-0.874865	-3.1434	-0.291001
2671	GFER	-0.0676645	-1.17481	-0.604405	-0.633372	-0.433142	-1.673	-0.381366	-1.48636	1.25607	1.16091	2.1506	0.239746	-0.889099	-0.841793	-2.75515	-0.561523
2672	GFI1	-0.571286	-2.26674	-0.227341	-0.137222	-0.997304	-1.86874	-0.640022	-1.07581	0.261515	0.908379	0.438868	0.536831	-0.295869	-0.789677	-0.554237	-0.570912
2673	GFPT1	-1.14189	-1.33486	-0.744938	-0.72971	-1.60077	-0.976345	-0.478378	-0.471318	-0.111698	-0.0259898	0.553899	0.876498	-0.226906	-0.317417	-0.83105	-0.595961
2674	GFRA1	-0.363022	-0.166545	-0.480963	0.653756	-0.464085	-0.63041	-0.398729	-0.187938	0.251562	0.0826665	0.757754	1.32646	-0.47669	-1.15955	-0.983515	-2.69438
2675	GFRA2	0.149255	0.448096	0.673152	-0.0702445	-0.972506	-0.0981897	-0.156995	-0.278731	0.250626	1.06701	0.967167	0.634121	-0.924972	-1.39612	-2.05557	-1.00523
2676	GFRA3	-0.0590201	-0.746818	-1.3561	-0.74965	-1.31079	-0.707207	-1.63855	-0.709355	0.104178	0.387547	1.23306	0.0120923	-0.655484	-0.392348	-0.893893	-0.236292
2677	GGCX	-1.08371	-0.0920645	-0.511949	-0.799931	-0.759668	-0.162332	-0.324957	-0.525191	0.32542	1.82062	1.19838	1.10041	-0.621247	-1.96685	-0.863819	-1.00888
2678	GGT1	0.326469	-1.33767	-0.167552	-0.780123	-0.0712407	-1.24293	-0.241642	-0.878196	1.17345	0.0498373	0.597975	0.508529	-1.86733	-0.105339	-0.786639	-1.24753
2683	B4GALT1	-0.757658	-0.859566	-0.539331	-0.858453	-0.498499	-1.02975	-0.425179	-1.04525	0.338317	0.80304	0.551704	-0.228022	-1.28603	-0.523265	-0.848608	-0.300678
2686	GGT7	-0.469161	-1.01021	-1.13478	-0.250416	-0.698744	-0.701664	-1.21266	-0.3613	0.45009	1.75133	0.472008	0.376044	-0.983508	-1.32674	-0.940477	-0.76002
2687	GGT5	0.66386	-0.336391	-0.710437	0.150839	-0.292408	-0.295952	-0.491081	-0.307068	1.10927	1.18951	1.94043	0.795382	-1.7864	-1.26071	-1.54718	-1.10235
2688	GH1	-1.27795	-0.531238	-2.03237	-1.37012	-0.924013	-0.341287	-1.5913	-1.70923	0.971439	1.6259	0.244211	-0.163598	-1.21705	-1.2113	-0.234612	-2.33945
2689	GH2	0.717953	-1.22135	-0.125583	-0.878149	-0.0691432	-1.03907	-0.691437	-1.08062	1.81495	0.670457	0.0270887	0.17752	-2.5148	-1.16211	-0.584817	-0.152908
2690	GHR	0.54939	-0.359011	-0.627994	0.131003	-0.0841409	-0.619099	-0.627116	-0.210861	1.1151	0.679534	1.28152	0.638745	-1.58118	-0.48829	-1.23931	-1.66441
2691	GHRH	-0.174504	-0.490972	-0.118682	-0.488682	-1.13512	-0.567291	-0.541151	-1.10543	0.211812	0.306894	0.16142	-0.226759	-0.627374	-0.486822	-1.23468	-0.290683
2692	GHRHR	-1.17701	-0.504898	-0.351471	0.707434	-0.839125	-0.671232	-0.763975	-0.131533	2.07243	0.491088	0.862276	1.51794	-1.65771	-0.597155	-1.2503	-1.88713
2693	GHSR	-0.28658	-0.438226	-0.854632	-0.275118	-0.416981	-0.668392	-0.669607	-0.392521	0.305977	0.456661	0.528798	0.790742	-0.81464	-0.652044	-0.690855	-0.530025
2694	GIF	0.394388	-0.244838	-1.87887	-0.578019	-0.226003	-0.726367	-1.45595	-0.686361	0.629391	0.435037	0.924371	0.401644	-1.31109	-0.772382	-0.787135	-0.262634
2695	GIP	-0.957853	-0.133666	-0.478068	-0.583577	-0.655151	-0.175584	-0.595145	-0.435831	0.262913	1.31567	0.670671	1.53516	-0.495341	-1.16822	-1.14112	-1.1964
2696	GIPR	0.258257	-0.171409	0.108457	0.0910465	-0.484708	-0.542706	-0.153474	-0.386246	0.681924	0.783377	1.52391	1.41697	-1.08536	-0.534166	-1.15458	-1.07987
2697	GJA1	0.593977	-1.28984	-0.268799	0.726974	-0.194382	-1.31896	-0.545836	-0.19336	1.41069	-0.199228	0.291927	1.43531	-1.76196	-0.156131	-0.58296	-2.31292
2700	GJA3	0.0819025	-0.872639	-2.78234	-0.126778	-0.360107	-0.64662	-2.34305	-0.214475	0.379526	0.436316	0.276038	1.46671	-0.833078	-0.544094	-0.509982	-1.21531
2701	GJA4	-0.0172015	-1.03893	-1.10093	-0.365945	-0.536212	-1.46456	-0.868724	-0.986416	0.632625	0.182428	-0.029355	-0.189691	-0.873143	-0.382022	-0.375302	-0.415457
2702	GJA5	-0.925934	-0.326754	-0.754918	-1.5404	-0.630517	-0.42349	-1.157	-1.62582	0.173955	2.61124	0.969932	-0.141823	-0.855551	-2.17973	-0.675369	-0.0561363
2703	GJA8	-0.0312368	1.33051	-1.60426	-0.770463	-0.632571	-0.155027	-1.18814	-0.502314	0.329826	2.07338	-0.315978	1.54576	-0.689219	-3.03416	-0.82727	-1.89011
2705	GJB1	-0.128158	-1.4064	-0.989482	1.04951	-0.24427	-1.38912	-0.769723	-0.320165	0.863911	0.530971	-0.0344602	3.43051	-1.17749	-0.336252	-0.291195	-3.66605
2706	GJB2	-0.366651	-0.686944	-0.755748	-0.0964548	-1.16364	-1.56782	-0.660267	-0.695426	0.124334	1.15751	0.178442	0.315111	-0.371126	-0.998508	-0.895203	-0.613997
2707	GJB3	-1.25277	-0.459816	0.158223	-1.07548	-0.903867	-0.752911	-0.10354	-0.754587	0.715285	0.120055	1.1425	1.10213	-0.491823	-0.506435	-1.44198	-0.790517
2709	GJB5	0.485664	-1.44421	-0.570724	0.0271197	-0.144814	-1.07377	-0.55008	-0.397153	1.4868	-0.208563	0.602764	0.653531	-1.46583	-0.196051	-0.536638	-0.76454
2710	GK	-0.0938526	-0.575387	-0.323594	-0.495427	-0.585559	-1.08889	-0.633395	-0.8997	0.441447	0.219643	0.393194	-0.130524	-0.618111	-0.240647	-0.40419	-0.287033
2712	GK2	0.0276081	-0.238328	0.329586	-0.525248	-0.443832	-0.796305	-0.271763	-0.824614	0.835425	-0.0528423	0.865657	-0.0752679	-0.761876	-0.73588	-1.21651	-0.750824
2717	GLA	-0.334696	-0.437931	-0.285871	0.0168331	-0.744699	-0.65125	-0.579654	-0.184571	0.312973	0.165008	0.476602	0.699906	-0.394618	-0.318797	-0.651757	-1.03167
2719	GPC3	0.238016	-0.490559	-0.85846	-0.364298	-0.551379	-0.69304	-1.15065	-0.240139	0.739847	0.0270711	-0.298389	1.23753	-1.06078	-0.766473	-0.170231	-0.910826
2720	GLB1	0.153556	0.348629	0.0328425	-0.182715	-0.486138	-0.221273	-0.338061	-0.323891	0.226252	0.639222	0.887716	0.540017	-1.22067	-1.23008	-0.910348	-0.717445
2729	GCLC	-0.134076	-0.4609	-0.411757	0.331303	-0.636556	-1.17984	-0.924678	-0.137196	0.474084	-0.113937	0.463635	2.07466	-0.575225	-0.304647	-1.04624	-1.93986
2730	GCLM	-0.42742	-0.728962	-0.573072	-1.48546	-0.374446	-0.551891	-0.361578	-2.78428	0.890476	0.264644	0.996979	-0.892642	-1.10269	-0.420061	-1.28374	-0.167496
2731	GLDC	0.109156	-0.882734	-0.362609	-0.364253	-0.681682	-0.916822	-0.937339	-0.495205	0.358733	-0.140691	0.184211	0.210352	-0.871075	-0.126557	-0.374222	-0.652325
2733	GLE1	-0.64562	-0.198795	-1.92276	-0.906625	-0.663367	-0.979188	-2.00734	-1.12643	0.0529741	2.15805	-0.238779	1.2051	-0.737901	-1.72454	-0.76176	-1.59855
2734	GLG1	-2.06773	-0.27623	-0.291358	-1.1669	-1.64163	-0.971899	-0.435062	-0.938628	0.821444	1.00445	0.274126	0.322976	-0.540147	-0.67812	-1.08237	-1.08475
2735	GLI1	-1.76851	-0.0804604	-0.379858	-0.730649	-1.35998	-0.308418	-0.430596	-0.625415	-0.0910193	1.11214	0.280098	0.756207	-0.156481	-0.919232	-0.767306	-0.521991
2736	GLI2	-0.143898	0.147936	-1.51406	0.333708	-1.41244	-0.483589	-2.04437	-0.357657	-0.0364519	2.0095	-0.816207	2.33296	-0.564675	-1.57264	-0.166687	-2.00581
2737	GLI3	-0.743402	-0.441411	-0.497812	-1.00328	-0.519778	-1.15415	-2.61528	-1.36173	0.842695	0.357786	1.09168	0.98463	-0.642503	-0.575016	-0.86981	-0.686718
2738	GLI4	-0.811649	0.348542	-1.08508	-0.975131	-1.12542	-0.0503419	-0.734365	-0.685574	0.120332	1.54204	0.7348	0.572858	-0.489428	-1.30922	-0.551763	-0.391015
2739	GLO1	-1.39924	-0.522747	0.298327	-0.155878	-1.02947	-1.15718	-0.203965	-0.182172	-0.193684	-0.296392	0.648089	1.56165	-0.145625	-0.711101	-1.16289	-1.22246
2740	GLP1R	-0.851142	-0.175879	1.25428	0.124222	-0.906529	-0.784654	-0.0280346	-0.272162	-0.135883	0.479283	2.5531	1.01691	-0.784412	-0.529565	-2.94709	-1.62492
2741	GLRA1	-1.0334	-0.372274	-0.995929	-0.679502	-0.894142	-0.761377	-1.26533	-0.435664	0.331687	-0.0265587	-0.371042	1.11042	-0.222991	-0.36326	-0.152818	-0.799061
2742	GLRA2	-0.825797	0.222931	-0.227768	-0.46251	-1.07311	-0.182884	-0.547614	-0.800819	0.0123344	1.65066	0.472374	0.0330211	-0.233183	-1.69094	-0.612173	-0.729839
2743	GLRB	-0.0424051	-0.198853	-0.812148	0.077047	-0.319432	-0.684225	-1.20788	-0.267303	0.805907	0.363256	-0.335441	0.52442	-0.908486	-0.688725	-0.339941	-0.962444
2744	GLS	0.0304169	-1.16185	-0.598692	-1.4507	-0.593057	-1.38797	-0.377482	-1.94859	0.535837	-0.338787	0.523687	-0.57012	-1.4446	-0.205764	-0.76439	-0.189343
2745	GLRX	-0.845978	-0.239432	2.04274e-05	-1.16039	-0.566815	-0.486037	-1.12731	-2.00971	0.667965	0.261572	1.01022	-0.0935286	-0.551318	-0.469512	-0.727358	-0.187648
2746	GLUD1	-0.243422	-1.36749	0.177534	-0.944011	-0.412929	-2.69017	-0.319707	-1.30305	0.455197	-0.749475	0.839856	0.517605	-0.710085	-0.0534805	-0.976202	-0.967906
2747	GLUD2	0.102787	-0.32724	-0.331481	0.0524378	-0.248942	-0.222985	-0.989581	-0.804176	0.657538	1.21488	0.0934841	0.461633	-0.862172	-0.951029	-0.398078	-0.796371
2752	GLUL	-0.440748	0.285531	-0.22674	-1.03005	-0.375191	-0.229751	-0.199975	-1.14693	0.358075	0.875474	1.82093	-0.294191	-0.41182	-1.12741	-1.4272	-0.370483
2760	GM2A	-1.00277	-0.651743	-1.13892	-0.365928	-0.899461	-0.782558	-1.14134	-0.598963	-0.125614	-0.0430935	0.0129197	0.271933	-0.0986492	-0.503066	-0.823827	-0.805232
2762	GMDS	-0.257955	0.291414	-0.2524	-0.167687	-0.76783	-0.104646	-0.475499	-0.540902	0.245374	1.85928	0.447854	0.447194	-0.493365	-1.42907	-0.523958	-0.539128
2764	GMFB	0.0367654	-0.584769	-1.58599	-1.77152	-0.59623	-0.414782	-1.17031	-1.39577	0.425367	0.639665	-0.120301	0.365259	-1.0813	-0.408514	-0.145947	-0.638092
2765	GML	0.0394614	-0.938792	-0.237748	-0.975666	-0.578178	-0.943474	-0.408418	-0.957433	0.43789	0.0843206	0.307812	-0.169748	-0.777134	-0.308472	-0.475809	-0.32841
2766	GMPR	-0.615242	-0.535344	-0.13149	-1.31826	-1.03461	-0.534524	-0.266496	-1.41046	-0.224899	0.894448	0.519776	-0.187771	-0.222986	-0.5921	-0.804481	-0.0497745
2767	GNA11	-0.771797	0.155428	0.275333	-0.278379	-0.942028	-0.255799	-0.302162	-0.710127	1.63794	0.555276	0.796307	0.458194	-1.22653	-1.68592	-1.12968	-0.57626
2768	GNA12	0.740946	0.259976	-0.514288	0.458775	-0.100715	-0.278064	-0.326406	-0.456029	1.20898	1.4509	0.47863	0.782763	-1.92484	-1.08791	-0.500582	-1.4301
2769	GNA15	-0.227945	-2.03523	-0.360226	-1.51233	-1.02477	-2.42139	-0.906082	-1.15136	0.252135	0.34612	0.725	0.613032	-0.796376	-0.564375	-0.692924	-0.538141
2770	GNAI1	-0.175018	0.0790859	0.17511	0.445053	-0.178538	-0.691912	-0.471342	-0.3143	2.05203	0.474115	0.7734	0.754929	-2.10509	-0.828198	-1.5443	-1.40479
2771	GNAI2	0.169576	-1.72357	-0.128315	-1.58464	-0.482505	-1.32768	-0.145255	-1.21963	1.78082	1.97346	3.0941	0.0830521	-1.36735	-1.54017	-2.71415	-0.256529
2773	GNAI3	0.00345977	-0.140778	0.340054	-0.273665	-0.783178	-0.537508	-0.495018	-0.979443	1.63207	0.620737	0.367653	0.285678	-1.22227	-0.82284	-2.02452	-0.80326
2774	GNAL	-0.730541	-0.421481	0.00490372	-0.202933	-0.64401	-0.642334	-0.276787	-0.772817	0.569174	0.52313	1.0628	0.0205352	-0.690362	-0.517229	-0.751654	-0.675862
2775	GNAO1	-0.862165	-0.403188	-0.115991	0.275006	-1.75005	-0.589698	-0.395673	-0.10998	-0.320861	0.120133	0.323799	2.47206	-0.132601	-0.341835	-1.05721	-2.16061
2776	GNAQ	-0.975528	-0.82266	-0.276636	-1.70475	-1.04351	-1.13472	-0.291893	-1.33202	-0.196917	1.10794	0.539471	0.567263	-0.366398	-1.29215	-0.472728	-0.505877
2778	GNAS	-2.03824	-0.476536	-1.25545	-0.618668	-3.09479	-0.624163	-1.53364	-0.995464	-1.33913	0.449604	-0.0984527	0.0665467	-0.0137483	-0.708411	-0.0922135	-0.452073
2779	GNAT1	-1.37415	-0.847843	-1.94171	0.372403	-1.70218	-0.571714	-1.86732	-0.265189	0.772623	0.407996	1.63234	0.962222	-0.665399	-0.423603	-1.25552	-1.58081
2780	GNAT2	-0.177694	-0.449532	-1.16394	-0.918449	-0.210572	-0.503111	-1.59536	-1.10835	1.561	0.208654	0.155153	-0.269214	-1.64112	-0.34473	-0.917797	-2.50519
2781	GNAZ	-1.29002	-0.0355969	-2.85276	-0.688917	-0.935258	-0.325315	-2.40642	-1.37129	1.22562	1.1146	-0.558935	0.0586558	-1.64064	-0.764669	-0.683602	-0.389572
2782	GNB1	0.367804	-0.6095	-1.00728	-0.515326	-0.18099	-1.15164	-0.67272	-0.669987	0.723158	0.132924	1.16727	0.28592	-1.26801	-0.553531	-0.837741	-0.73894
2783	GNB2	0.00397899	-0.392096	-0.428437	-0.982386	-0.241398	-0.668583	-0.595411	-0.703991	1.25606	0.585625	0.56302	0.016259	-0.889037	-0.446406	-0.367423	-0.501084
2784	GNB3	-0.239253	-0.981762	-1.06533	-1.07384	-0.467303	-0.999089	-1.45411	-2.12698	0.247793	-0.146818	0.223386	-0.849935	-0.728748	-0.17898	-0.174483	-0.279423
2785	GNG3	-0.79061	-0.585007	-0.447007	0.6071	-0.995006	-0.671756	-0.886553	-0.213505	0.281727	0.200781	0.745178	1.10011	-0.283821	-0.329173	-2.40543	-1.6989
2786	GNG4	0.16936	-1.02713	-2.25808	-1.66622	-0.163626	-0.716448	-1.81698	-1.29674	0.884308	0.535482	-0.0908767	-0.0036611	-1.67077	-1.4388	-0.0870904	-0.0891467
2787	GNG5	0.730678	-0.342074	-0.480381	-0.689538	-0.0650704	-0.871485	-0.339594	-1.07064	1.72997	-0.108779	0.558364	0.189092	-1.904	-0.916515	-0.797719	-0.206896
2788	GNG7	-0.313229	-0.0563503	0.242774	-0.627273	-0.323283	-0.40541	-0.0804149	-0.886263	0.43554	0.438282	2.41285	-0.120663	-0.507346	-0.65769	-2.79123	-0.220543
2790	GNG10	0.221982	-0.635043	0.245804	-0.821755	-0.113241	-0.615354	-0.258348	-0.541525	1.2908	0.10707	1.3392	0.376291	-1.82049	-0.594524	-1.08176	-0.658321
2791	GNG11	0.150894	-0.457858	0.245165	-0.0943747	-0.560457	-0.835881	-1.16083	-0.546529	0.263116	-0.0829558	0.866158	0.702547	-0.927422	-0.306753	-1.08054	-0.773043
2792	GNGT1	-0.157352	-0.795135	-0.584653	-0.330228	-0.505128	-1.09156	-0.505129	-0.551808	0.646561	0.194652	1.09752	0.478836	-0.848862	-0.388248	-0.77995	-0.691461
2793	GNGT2	0.21346	-0.416736	-0.481951	-0.998332	-0.50433	-0.5537	-0.306165	-1.95304	0.388538	0.155885	1.33392	-0.396784	-1.01742	-1.46125	-0.97962	-0.320874
2794	GNL1	-0.854784	-0.929293	-0.333984	-0.628087	-0.573365	-1.22784	-0.55279	-0.478903	0.290838	0.227968	1.2974	0.959092	-0.252947	-0.172359	-1.59878	-0.674122
2796	GNRH1	-1.05119	-0.783391	-0.905142	-0.109126	-0.983589	-0.522418	-0.660602	-0.293247	-0.190203	0.535338	0.121965	0.476421	-0.588823	-0.446857	-0.750086	-0.763741
2797	GNRH2	0.00544192	-0.860875	-0.765717	-1.49231	-0.134879	-0.850088	-0.492525	-1.40503	0.995901	1.3597	0.89863	0.259254	-1.07843	-0.976914	-0.616444	-0.395893
2798	GNRHR	-1.02177	-1.54834	-0.696612	-0.193532	-2.15535	-1.17343	-0.836407	-0.652641	-0.0427259	1.01899	0.225694	0.395055	-0.238425	-0.754915	-0.446541	-0.910663
2799	GNS	-0.693005	-0.56901	-1.2811	-2.97406	-0.928936	-0.829969	-1.97847	-2.667	-0.0357979	0.319966	-0.646855	1.51653	-0.400216	-0.699011	-0.185538	-1.17732
2800	GOLGA1	-0.697067	-0.00123926	-0.873647	-0.663855	-0.972707	-0.194607	-0.971146	-1.80691	1.01345	0.862755	-0.182633	0.750998	-1.34964	-1.41732	-0.178535	-0.68643
2801	GOLGA2	-1.07044	-1.30234	-1.30959	-1.64362	-1.02331	-1.92575	-1.0256	-1.27519	0.118569	0.164468	0.728301	0.741001	-0.23043	-0.164288	-0.483866	-1.0533
2802	GOLGA3	-0.225975	-0.620427	-1.51413	-1.19604	-0.528698	-0.484148	-1.10584	-1.65629	0.649039	0.228455	0.917889	-0.594553	-0.714052	-0.304541	-0.632359	-0.172969
2803	GOLGA4	0.036875	-0.354026	-0.631151	0.583085	-0.420194	-0.236696	-0.959873	-1.11884	0.727998	1.23907	-0.17423	0.829044	-1.56079	-0.868132	-0.489243	-1.65229
2804	GOLGB1	-0.597274	0.228224	-0.415321	-0.851567	-0.629565	-0.183319	-1.0299	-0.99695	0.711232	1.53284	1.0997	1.00372	-0.460164	-1.13308	-0.782195	-1.09389
2805	GOT1	-1.01666	0.447601	-0.244941	-0.991985	-0.70359	-0.205298	-0.479766	-0.677158	1.10659	0.923933	1.68215	2.95878	-0.766508	-1.39532	-1.29843	-2.7135
2806	GOT2	-0.362494	-0.746147	-1.33722	-0.646558	-0.992414	-0.494977	-1.86055	-0.940335	-0.0375653	0.690578	-0.627956	-0.158146	-0.374024	-0.609155	-0.23936	-0.428573
2810	SFN	-2.42448	-1.58509	-1.2083	-1.67818	-2.64141	-1.20525	-2.58822	-1.30714	-1.10554	0.28872	-1.11096	1.00701	-0.0227961	-0.253594	-0.233055	-0.855844
2811	GP1BA	0.329416	-0.990916	-0.665194	-1.54381	-0.497001	-0.866731	-0.747864	-1.80504	1.90213	0.415123	1.16764	0.659058	-2.49778	-0.266791	-0.838142	-0.739426
2812	GP1BB	-1.32947	-0.801653	-1.00344	1.17692	-0.970062	-1.15743	-1.19696	-0.0379293	0.92454	0.349406	-0.32856	2.4791	-1.25577	-0.268712	-0.339996	-2.8218
2813	GP2	-0.568823	-0.281635	-0.649503	-0.449827	-0.363568	-0.66219	-0.411942	-1.80196	0.641383	0.478869	0.43472	-0.171795	-0.725189	-0.431991	-0.513954	-0.703995
2814	GP5	0.0277255	-0.994342	-0.476188	0.0941751	-0.267666	-0.688364	-0.937157	-0.19669	0.766108	0.235477	0.0928941	1.45405	-0.762134	-0.580822	-0.790951	-1.11675
2815	GP9	-1.78745	-0.476825	0.156161	-0.875237	-1.62292	-0.32312	-1.06605	-1.06452	0.426811	1.43118	2.00475	-0.217106	-0.339661	-1.04203	-2.42732	-0.13207
2817	GPC1	-0.3681	-0.872003	-0.384372	-0.316103	-0.577659	-0.990009	-0.363366	-0.790886	0.638023	-0.19059	0.988425	0.615559	-0.550715	-0.129635	-0.690775	-0.407243
2819	GPD1	0.100799	-1.25674	-1.02206	-0.24705	-0.576773	-0.905705	-1.56193	-0.854387	0.703357	0.212862	0.377667	0.0758753	-0.969888	-0.404659	-0.404404	-0.463595
2820	GPD2	0.531566	-0.818841	-0.486889	-0.672298	-0.200617	-0.635619	-0.309266	-0.732701	1.54036	0.737851	1.36108	1.40144	-1.54764	-0.476278	-1.00412	-1.06367
2821	GPI	-0.333521	-2.86304	-2.21513	-1.45821	-0.882718	-2.47699	-3.15425	-1.7127	0.247586	0.0607117	-1.26389	-0.626962	-0.395381	-0.108825	-0.00731631	-0.0729685
2822	GPLD1	-0.482687	0.17711	-0.393543	-0.745896	-1.88381	-0.349579	-0.916872	-1.23931	-0.259361	0.450151	0.0473861	0.288941	-0.477895	-0.962395	-0.352855	-0.746275
2823	GPM6A	-0.233697	-2.11818	-1.03037	-0.289389	-0.373446	-1.71633	-1.12869	-0.583849	0.577501	-0.216326	0.273169	0.479008	-0.479813	-0.102962	-0.349675	-0.429706
2824	GPM6B	-0.365384	-1.7296	-0.366432	0.0377644	-0.240035	-2.37665	-0.570281	-0.49102	0.885092	0.471619	0.725418	0.58853	-0.588053	-0.300028	-0.956424	-1.036
2825	GPR1	-0.352084	-0.523425	-0.0990765	-1.53651	-0.233041	-0.821231	-0.208003	-1.17324	1.53787	1.07774	2.02522	0.775141	-1.37948	-0.7348	-1.63283	-0.517853
2826	CCR10	-0.951983	-0.388223	-0.48912	-1.49093	-0.766091	-1.07581	-0.31069	-1.52132	0.0845525	0.0397367	2.34613	0.635478	-0.453512	-0.352074	-1.94634	-0.41281
2827	GPR3	-1.30442	0.184348	0.0415631	-0.21684	-0.950037	-0.867936	-0.843063	-0.462876	0.533353	0.365546	0.286148	1.08321	-0.51242	-1.82036	-0.941381	-1.79376
2828	GPR4	-1.09923	0.00605685	-1.40801	-1.15863	-1.95266	-0.330291	-1.84311	-0.986299	-0.282742	1.12996	0.579674	-0.189634	-0.245503	-0.776624	-0.378139	-0.670602
2829	XCR1	-0.584654	-0.463537	-0.267422	-0.442134	-0.375107	-0.462828	-0.817344	-0.852431	0.690643	0.464058	-0.07284	0.291714	-0.521001	-0.625725	-0.448865	-0.345628
2830	GPR6	0.0782027	0.553747	-0.900812	0.33953	-0.320455	-0.307068	-1.08105	-1.28733	0.439767	1.045	1.76004	0.632892	-0.827769	-1.57893	-1.46304	-1.22562
2831	NPBWR1	-1.39994	-1.22403	-1.41114	-0.670544	-1.03024	-1.2574	-1.61803	-0.885294	1.52656	1.3345	-0.577782	-0.0384883	-1.99688	-0.95448	-0.103687	-0.201883
2832	NPBWR2	-0.836779	0.0660539	-1.43719	-0.390825	-0.559997	-0.734209	-1.90261	-0.254194	1.02238	0.108108	0.579507	0.720715	-0.696043	-0.810893	-0.780964	-0.637098
2833	CXCR3	-0.108361	-0.140201	-0.876452	-0.417742	-0.385199	-0.363281	-2.06877	-0.887377	0.479278	0.37838	-0.715688	-0.121366	-0.60259	-0.566073	-0.13564	-0.517168
2834	PRLHR	-0.522146	0.0644954	-2.15029	-0.126534	-0.702101	-0.286541	-1.70762	-0.365037	0.707511	1.35664	0.26178	0.370111	-1.01248	-1.07503	-0.192961	-0.581993
2835	GPR12	-0.885147	-0.580548	-0.465785	0.294502	-0.773336	-0.594358	-0.391028	-0.457485	0.219412	0.455075	1.08263	1.06371	-0.855402	-0.510106	-0.879933	-1.29994
2837	UTS2R	-0.966944	0.241871	-0.0706388	-1.22938	-0.662677	-0.692879	-0.68662	-1.03317	1.59734	0.457214	0.561871	0.0756936	-1.1896	-1.06058	-0.645591	-0.328311
2838	GPR15	-1.32843	-0.7858	-2.29262	-0.501239	-1.15555	-1.36009	-2.09634	-0.319521	0.610716	-0.420513	-0.673204	1.17576	-0.709389	-0.154388	-0.0695068	-0.8564
2840	GPR17	-0.372494	-0.706634	-1.41096	0.148486	-0.244358	-0.573899	-1.01156	-0.251836	2.39987	0.14567	0.866603	1.27483	-1.97729	-0.903544	-0.591279	-1.28771
2841	GPR18	-0.113988	-0.188921	-0.827947	-0.785806	-0.156538	-1.19746	-1.13375	-0.976429	1.38179	0.087506	-0.216005	0.119559	-1.1781	-0.517112	-0.488261	-0.158622
2842	GPR19	-1.16437	0.332276	-0.557676	-0.136511	-2.59859	-0.226902	-0.717306	-0.272692	-1.08404	0.878169	0.288824	0.515499	-0.09339	-1.20238	-0.271069	-0.595036
2843	GPR20	0.178464	-0.98372	-0.659786	-0.611142	-0.233679	-2.06438	-1.39516	-0.859891	1.04177	-0.802216	0.0005715	0.209958	-1.51739	-0.107524	-0.228141	-0.411261
2844	GPR21	0.661963	-0.0558659	-0.486052	-0.353426	-0.138088	-0.167446	-0.590967	-0.234103	1.24174	1.31286	0.38763	1.58105	-1.78211	-1.02249	-0.443378	-2.23763
2845	GPR22	-0.858035	-0.176493	-0.64112	-0.306855	-0.622033	-0.535319	-1.48329	-0.831626	0.148889	0.589127	-0.12475	0.209155	-0.363904	-0.876372	-0.594019	-0.860228
2846	LPAR4	-0.694678	-1.30705	-1.69046	-0.41185	-0.985149	-1.47933	-1.36229	-0.606961	0.0726081	-0.369396	0.415423	0.353888	-0.43394	-0.137751	-0.465306	-0.661484
2847	MCHR1	1.13448	-0.558429	-1.15343	-0.35374	-0.123086	-0.473885	-1.39966	-0.409658	1.68515	0.507582	-0.339959	1.07603	-3.53655	-1.2366	-0.225375	-0.766551
2848	GPR25	-0.820787	-1.48059	0.249018	0.114293	-1.2343	-1.11058	-0.40383	-1.16308	3.26286	1.28985	0.942998	0.755737	-2.8209	-1.64876	-1.39196	-1.03251
2849	GPR26	-1.51173	-0.757401	-1.94346	-0.849288	-1.12944	-2.4252	-1.63766	-0.561325	1.69739	-0.473152	-0.589334	0.534544	-1.89373	-0.163422	-0.151203	-1.0214
2850	GPR27	-1.28313	0.185579	-2.02932	-0.804773	-0.928686	-0.418856	-1.74683	-1.61918	0.414777	0.961293	-0.576493	-0.160512	-0.268836	-1.33013	-0.0762417	-0.159546
2852	GPER1	-1.10777	-0.341286	-0.254542	0.28217	-1.61606	-0.543345	-0.422945	-0.255616	-0.569221	1.65324	0.760941	2.2482	-0.301378	-1.23554	-0.956933	-2.99559
2853	GPR31	-0.450581	-0.317704	-1.34905	-0.13866	-1.2212	-0.452499	-1.08449	-0.451275	-0.122321	0.278461	0.28375	0.260394	-0.314699	-0.677366	-0.333946	-1.1235
2854	GPR32	-0.878376	-0.682867	-0.75903	0.00979189	-0.810505	-1.45316	-0.997461	-1.03106	-0.0642506	-0.0853827	-0.199379	0.361557	-0.453972	-0.448211	-0.516304	-0.7417
2857	GPR34	-2.27103	-0.337062	-0.164048	-0.84515	-1.83915	-1.31412	-0.922102	-0.558309	0.636184	0.0390221	-0.147765	0.629439	-0.408572	-0.745633	-0.586518	-0.44498
2859	GPR35	-0.493212	0.461846	-0.282272	-0.579749	-0.315163	-0.318622	-0.351147	-1.18526	1.07595	1.17673	1.03073	-0.31786	-1.07001	-1.73641	-1.08492	-0.377066
2861	GPR37	-0.228171	-2.41528	-0.296464	-1.24592	-0.767859	-2.02788	-0.42883	-1.00866	0.545116	0.493605	0.719131	1.28391	-0.484065	-0.313044	-0.610062	-3.09212
2862	MLNR	-0.604355	-0.251958	-0.404164	0.313587	-0.421391	-0.201339	-0.99038	-0.407365	0.398926	0.763921	1.33217	1.37727	-0.639918	-0.932833	-0.978978	-1.44997
2863	GPR39	-0.523018	-1.43516	-0.73108	-0.986328	-0.663839	-1.06513	-0.468495	-0.67285	0.902007	0.0200691	0.502997	2.09228	-0.600845	-0.304116	-0.727537	-1.75499
2864	FFAR1	-2.62164	-0.890945	-1.97605	0.255955	-2.16535	-1.15289	-1.54125	-0.214565	0.333873	0.869887	0.128485	1.1472	-0.224431	-0.573214	-0.153678	-1.63311
2865	FFAR3	-0.503948	-0.787273	-1.45283	-0.251565	-0.709662	-1.20014	-1.05485	-0.531246	1.68913	1.03752	-0.237935	0.443694	-1.27432	-0.702805	-0.498789	-0.459515
2867	FFAR2	-0.803958	0.278489	-0.343154	-1.00083	-0.575856	-0.110233	-0.61159	-1.17817	0.629222	1.40779	0.0967103	0.876563	-0.473693	-1.66229	-0.388871	-0.945117
2868	GRK4	0.0626242	-0.775766	-0.498536	-0.475626	-0.508494	-1.34201	-0.481469	-0.887096	0.202053	-0.410253	0.471031	-0.0182205	-0.806943	-0.205481	-0.704121	-0.298183
2869	GRK5	-1.44283	0.508554	-0.261927	-0.572466	-1.83877	-0.196198	-0.442197	-0.61024	-0.687579	1.40189	1.35493	0.662553	-0.255774	-1.74143	-0.998147	-0.698688
2870	GRK6	-0.693052	-0.633559	-0.386276	-1.62854	-0.62438	-0.412044	-0.925809	-1.26191	0.101001	1.25175	-0.150342	0.163713	-0.46474	-0.879718	-0.622979	-0.214214
2872	MKNK2	-0.570673	-1.82593	-0.777489	-0.294871	-0.3647	-1.43297	-1.56905	-0.46887	0.84609	0.481375	-0.272717	0.60764	-1.05013	-0.653931	-0.199951	-0.428459
2873	GPS1	-0.462851	-0.794322	-1.51697	-1.46066	-1.46257	-0.530554	-1.40591	-2.06596	-0.22864	1.39404	0.647837	-0.449973	-0.306556	-1.00634	-0.736808	-0.123583
2874	GPS2	0.824239	-0.304107	0.054179	-0.458803	-0.0216046	-0.346828	-0.225745	-0.561655	3.59167	1.12298	1.63302	0.451675	-3.2317	-0.844583	-1.25658	-0.308097
2875	GPT	-0.974631	-1.81747	0.0711392	0.476611	-1.43369	-1.49543	-0.295281	-1.47668	-0.0623537	-0.497487	1.1196	0.675631	-0.223502	-0.119545	-0.820463	-1.46292
2876	GPX1	-0.960728	-0.151524	-0.246771	-0.858548	-0.657845	-0.359174	-0.196461	-0.919726	0.929503	0.531946	0.85933	-0.0384954	-0.621402	-0.554068	-1.13685	-2.2647
2877	GPX2	-1.06674	-1.73931	-0.332897	-0.105975	-1.5064	-1.3452	-0.758255	-0.390383	-0.0111582	0.168909	-0.0249833	0.936943	-0.100551	-1.76323	-0.546891	-1.30418
2878	GPX3	-0.992155	-0.383469	-0.682967	-0.838579	-0.683668	-0.796555	-0.762324	-1.54582	0.593489	0.1346	0.886264	-0.178368	-0.646075	-0.355617	-0.745162	-0.184432
2879	GPX4	0.468536	-0.150525	0.12896	0.0977919	-0.502848	-0.365987	-0.227455	-0.250746	0.966714	0.543041	1.00523	0.554071	-1.43617	-0.555017	-1.27706	-1.55218
2880	GPX5	-0.182954	-0.266781	-0.465575	-0.849977	-1.22141	-0.636524	-0.67733	-1.04095	-0.00702895	0.0771238	0.0386396	0.14049	-0.526278	-0.760579	-0.356483	-0.185169
2882	GPX7	0.172918	-0.0248446	-1.26997	0.105267	-0.17066	-0.248541	-1.16957	-0.231891	1.46032	0.568514	0.0789778	1.69192	-2.00643	-0.695828	-0.182854	-1.34833
2885	GRB2	-0.383727	-0.840592	-0.339095	-0.616489	-0.250795	-0.895961	-0.713141	-0.667177	0.799273	0.392394	0.00950563	0.341042	-0.807593	-0.427778	-0.923959	-0.23004
2886	GRB7	-1.21551	-1.85546	0.269675	-0.462664	-0.872301	-1.46293	-0.190301	-0.296541	1.75597	0.21241	1.74374	0.964461	-1.34294	-0.355434	-1.35315	-1.36876
2887	GRB10	-0.5817	-0.233339	-0.0419745	-0.787328	-0.37304	-0.764475	-0.102453	-1.01582	1.36516	-0.0290906	1.24292	-0.197521	-1.9085	-0.620668	-2.00498	-0.675709
2888	GRB14	-0.713103	-0.603126	0.255245	0.79603	-0.465263	-0.390361	-0.319056	-0.306141	0.680571	0.964316	0.766176	1.2084	-0.719583	-0.737403	-1.75893	-2.05848
2889	RAPGEF1	0.430837	0.801656	-1.41232	0.219046	-0.0349162	-0.135574	-1.01329	-1.27617	1.64966	0.867377	1.34531	0.784946	-1.75528	-2.14882	-1.57895	-1.03532
2890	GRIA1	-0.223952	-0.256092	-1.22191	-0.714077	-0.903756	-0.515442	-1.90695	-1.57703	-0.134255	0.35907	-0.461588	-0.278692	-0.909974	-0.741621	-0.207052	-0.33384
2891	GRIA2	-0.433132	-0.331676	0.300786	-1.12795	-1.80424	-0.565261	-0.588176	-1.10407	-0.255003	0.174946	0.340349	-0.26648	-0.32484	-0.899787	-1.16697	-1.02781
2892	GRIA3	-0.0474225	-0.308225	-0.666021	0.868637	-0.250443	-0.547322	-1.65875	-0.183264	1.41903	0.231752	-0.200362	3.46519	-1.37417	-0.811074	-0.265639	-5.22868
2893	GRIA4	-0.241702	0.312372	-0.14842	0.651928	-0.367244	-0.0627818	-0.176271	-0.283198	0.583661	1.24292	0.980109	1.69983	-0.831182	-1.30511	-0.939182	-2.12327
2894	GRID1	-0.658135	-0.904031	0.275047	-1.2346	-0.710627	-0.612742	-0.221947	-0.888036	0.603282	0.119636	1.09642	0.229656	-0.386851	-0.768683	-2.05038	-0.184655
2895	GRID2	-0.673677	0.351559	0.0418987	-0.725707	-0.831787	-0.521603	-0.344164	-0.468495	0.359802	0.548145	0.99632	0.702191	-0.46942	-1.23469	-0.783083	-0.972242
2896	GRN	-0.667059	-0.195414	-0.106804	-0.29832	-0.957825	-0.626876	-0.629123	-0.344338	0.719401	1.57437	0.723993	1.85264	-0.465263	-2.10692	-0.928241	-1.50856
2897	GRIK1	-0.808082	-0.065936	-1.59449	0.610363	-0.896034	-0.314772	-1.17817	-0.238748	0.841635	1.73037	-0.0701351	0.895228	-0.86966	-1.30794	-0.250942	-1.76674
2898	GRIK2	-0.694972	-0.668071	-1.24076	-0.651365	-2.03416	-0.853285	-0.862924	-0.9684	-0.128401	-0.0955685	0.507363	0.0385928	-0.217929	-0.509306	-0.771849	-0.299015
2899	GRIK3	0.406363	-0.248206	-0.214212	-0.460615	-0.0898956	-0.184015	-0.8093	-1.00976	1.80472	1.87697	0.532342	-0.204295	-1.39067	-1.44314	-0.715691	-0.306984
2900	GRIK4	-1.44925	-0.458325	-1.14039	-1.78054	-2.08422	-0.946851	-1.48366	-1.40415	-0.574215	-0.16207	0.559225	0.894779	-0.0622857	-0.802853	-0.364648	-0.851693
2901	GRIK5	-0.419406	-0.516732	0.00058867	-0.638387	-1.07472	-0.914488	-0.167551	-0.849878	-0.1274	0.10763	1.08447	0.0946869	-0.33386	-0.309433	-1.06201	-0.640557
2902	GRIN1	-0.039636	-0.519399	-0.146668	-0.803937	-0.364883	-0.600002	-0.495165	-1.41454	0.371913	0.582984	0.812425	-0.455928	-0.95191	-0.640494	-1.10406	-0.184793
2903	GRIN2A	1.05821	-0.141446	-0.29866	-0.267559	-0.0527096	-0.765264	-0.435901	-0.192013	2.04111	0.671378	0.774625	1.58473	-2.52078	-0.728427	-0.517498	-1.24489
2904	GRIN2B	0.979638	-0.311086	-2.12947	-0.00533556	-0.0932901	-0.214646	-1.68768	-0.288394	1.28279	1.24868	-0.0214375	1.23994	-2.36797	-1.32894	-0.221489	-1.05862
2905	GRIN2C	-2.04886	-1.18661	-1.48473	-1.02983	-2.16316	-0.845347	-1.33224	-1.13115	-0.843563	1.81769	-0.00774441	0.205716	-0.0552815	-1.38939	-0.143113	-0.243706
2906	GRIN2D	-0.491314	-0.524546	-1.1587	-1.14477	-0.581247	-0.681081	-0.830833	-0.807891	0.210534	0.47988	-0.0832483	0.617391	-0.48323	-0.398244	-0.203795	-0.576739
2907	GRINA	-0.533515	-1.04711	-0.60764	0.304021	-0.425574	-0.969698	-0.840961	-0.101179	0.314067	-0.00143882	0.459213	1.72045	-0.265042	-1.13869	-0.300825	-1.81439
2908	NR3C1	-0.784618	0.00438543	-0.275097	-0.129741	-0.546342	-0.165802	-0.474345	-0.563499	0.292357	0.97314	0.772802	0.600565	-0.442453	-0.983861	-0.516147	-0.835991
2909	ARHGAP35	-0.657061	0.226663	-0.473074	0.124426	-0.647314	-0.48366	-0.517497	-0.499716	0.0674371	0.765936	0.783308	0.647787	-0.30287	-1.03731	-0.652958	-0.89582
2911	GRM1	-0.471311	-0.127199	-0.533482	0.22941	-0.782459	-0.904259	-1.23087	-0.206057	0.230778	0.355685	0.199358	0.67671	-0.300223	-0.579339	-0.315297	-1.05127
2912	GRM2	-1.3512	-1.28889	-1.35133	0.353357	-0.988683	-1.83109	-0.958339	-0.28719	0.622608	-0.677806	0.365092	0.947892	-0.822326	-0.1235	-0.580601	-1.24764
2913	GRM3	-1.08993	-0.70221	-0.338949	-0.779149	-1.62077	-1.00021	-0.663203	-0.991011	-0.571775	0.245809	0.280842	0.442025	-0.198563	-0.462774	-0.638764	-0.643419
2914	GRM4	-1.61089	0.223388	-0.588618	-0.139701	-2.06949	-0.223686	-0.976947	-0.735506	-0.810722	1.25508	0.345829	0.21253	-0.181075	-1.49412	-1.03153	-0.568048
2915	GRM5	-0.214777	-0.0833395	-0.417391	0.538224	-0.486319	-0.291527	-0.336191	-0.615468	0.73582	0.795927	0.409313	0.95754	-0.626123	-0.812238	-0.486003	-1.57058
2916	GRM6	-2.32444	0.219569	-1.01497	0.0150888	-2.14206	-0.257012	-0.678163	-0.338623	-0.847726	0.553319	1.04055	0.519204	-0.388348	-1.38636	-0.733401	-0.796104
2917	GRM7	-0.602578	0.30293	-0.749429	-0.554717	-1.32464	-0.37204	-1.10518	-0.76404	0.104101	0.762669	-0.269155	0.256235	-0.499447	-1.94896	-0.535979	-0.393074
2918	GRM8	-0.444071	-0.48078	0.217378	-0.798261	-0.593505	-0.475206	-0.339366	-1.08848	0.578338	0.238291	1.01984	-0.21506	-0.656528	-2.09051	-1.03771	-0.38062
2919	CXCL1	-0.402302	-0.523417	-0.921607	-0.611086	-0.640077	-0.33663	-0.605912	-0.860796	0.52101	2.37575	1.35428	0.661169	-0.591741	-1.93757	-1.66995	-1.02345
2920	CXCL2	-0.263174	-1.46682	-0.114401	-0.572121	-0.454505	-1.12087	-0.450833	-0.364489	0.262288	0.44774	0.618316	1.06512	-0.719625	-0.28568	-1.07128	-0.757699
2921	CXCL3	-0.566751	-0.292812	0.201765	0.00411771	-1.08003	-0.846208	-0.203499	-0.427975	-0.112386	0.0283647	1.33344	0.288372	-0.542338	-0.423028	-1.31204	-0.73306
2922	GRP	-0.393798	-0.435854	-0.884135	-0.901764	-0.256551	-0.282701	-1.20174	-0.841362	0.919828	0.758099	0.300415	0.278444	-0.734598	-0.946451	-0.210602	-0.394906
2923	PDIA3	1.08064	-0.797948	-0.522744	-0.741776	-0.143812	-1.21112	-0.565709	-0.98504	1.45941	-0.330953	0.318547	0.272248	-2.5644	-0.502032	-0.37358	-0.195117
2925	GRPR	-1.30627	-0.129862	-0.396796	-0.617755	-0.951198	-0.835949	-0.630413	-0.586872	1.10659	-0.0830171	1.01079	0.614874	-0.766559	-0.576747	-0.707394	-0.503066
2926	GRSF1	-3.38975	-0.000378753	-1.60661	-2.95367	-6.5447	-0.345647	-2.05118	-4.34945	-2.40138	0.471647	-0.763785	-0.561087	-0.0113917	-0.959745	-0.149227	-0.0489187
2928	GSC2	-0.724999	-0.524467	-0.33771	-1.86134	-0.687208	-0.887126	-0.225016	-1.98306	0.43107	-0.119596	1.20296	0.772567	-0.582126	-0.967311	-0.867531	-0.515891
2931	GSK3A	0.161206	-0.765761	-0.337578	-0.907086	-0.239016	-0.509387	-1.45536	-1.85529	0.920319	1.48015	0.375877	-0.704454	-1.20879	-1.08593	-0.393275	-0.194518
2932	GSK3B	-1.29266	0.226386	-0.798722	-0.501213	-0.938335	-0.22868	-1.0658	-0.884942	0.73015	2.29305	0.264837	0.162896	-0.628605	-1.85682	-0.411907	-0.28335
2934	GSN	-0.00728752	-0.388279	0.123438	-1.05515	-0.402859	-0.297025	-0.05903	-0.731525	0.323607	1.02664	2.24454	0.691431	-1.30322	-0.852057	-2.20952	-0.454497
2935	GSPT1	0.224877	-0.815698	-1.96672	-0.653028	-0.0826313	-1.08747	-2.1714	-0.417175	1.85169	0.507341	0.433237	0.402635	-1.92591	-0.533734	-0.285335	-1.65599
2936	GSR	0.340455	-0.0887167	-0.917673	-0.444512	-0.27789	-1.08398	-0.871817	-0.857445	0.51118	0.252961	0.00760967	-0.0650663	-1.4351	-0.980914	-0.328764	-0.351533
2937	GSS	-0.266049	-0.369584	0.962398	-0.396343	-0.384463	-0.2956	-0.0858932	-0.549335	1.74802	0.946146	1.05662	1.48208	-1.33415	-1.24462	-2.38655	-1.61432
2938	GSTA1	-0.45959	-0.19358	-0.625714	0.216258	-0.417211	-0.277723	-0.395816	-0.0444468	0.859106	1.24134	0.507939	2.31955	-0.811506	-0.869877	-0.735192	-1.98923
2939	GSTA2	-0.751489	-0.0129472	-1.37965	-0.853479	-0.678734	-0.19895	-0.982696	-1.04058	0.499031	0.908667	1.99941	-0.0600604	-0.415309	-1.21256	-1.60619	-0.148289
2940	GSTA3	-0.346614	0.210389	-0.931355	-0.167602	-1.41946	-0.43303	-0.732057	-0.179322	-0.00672536	0.333487	0.41035	0.906176	-0.385755	-1.0123	-0.725043	-0.705971
2941	GSTA4	-0.560201	-0.642447	-0.118004	-0.103416	-0.442551	-0.777798	-0.249011	-0.325909	0.275487	0.408326	1.23922	1.29371	-0.371301	-0.262786	-0.899804	-0.96111
2944	GSTM1	-0.493533	-0.0688279	-0.651823	-0.717975	-0.372137	-0.222959	-1.24657	-0.819053	0.849622	1.11831	0.0265381	0.357706	-0.566986	-1.27113	-0.51708	-0.238645
2946	GSTM2	-0.0837863	-1.18562	-0.212777	-1.23684	-0.251794	-0.910054	-0.982056	-1.05553	1.17027	0.406038	-0.189886	0.08353	-0.81769	-0.421336	-0.521723	-0.117154
2947	GSTM3	-1.10089	0.181333	-0.293411	-0.311565	-0.773943	-0.281556	-0.60198	-0.736702	0.180292	0.889901	0.484796	0.0151203	-0.430513	-1.34119	-0.78711	-0.410864
2948	GSTM4	-0.573089	0.149006	-0.113197	0.347918	-0.571514	-0.0554756	-0.543595	-0.702987	0.553263	1.29753	0.158803	0.982201	-0.631799	-1.3656	-0.597464	-1.23814
2949	GSTM5	-0.235635	-0.498652	-1.18204	-0.893647	-0.512917	-0.639665	-0.88178	-1.17647	0.81558	0.776283	0.0584731	-0.312433	-1.10967	-0.558952	-0.121402	-0.255233
2950	GSTP1	-0.632261	-0.170807	-0.0185738	-0.0141743	-0.503474	-1.07862	-0.24855	-0.595282	0.207789	0.0437944	0.863836	0.444565	-0.325287	-0.534991	-1.45312	-0.971696
2952	GSTT1	-0.642494	-0.775293	-0.600654	-1.74549	-0.415224	-0.516758	-1.35846	-1.37155	0.943222	0.748698	0.0521377	-0.357114	-0.71763	-0.484616	-0.427033	-0.0756109
2953	GSTT2	-0.0912884	0.24241	-0.732733	-0.411857	-0.25848	-0.269766	-0.904714	-0.786941	0.907089	0.529082	-0.103624	0.223603	-0.772071	-1.06129	-0.830047	-0.762375
2954	GSTZ1	-0.43322	-0.463722	-0.884499	-0.26454	-0.729069	-0.307014	-1.03755	-0.400175	1.33387	0.891478	0.0237019	1.16207	-0.954419	-1.10116	-0.260905	-0.844073
2956	MSH6	-0.084744	-0.43105	-0.888745	-0.505873	-0.266527	-0.636682	-0.762841	-0.434889	1.20386	1.07601	0.00547268	0.604145	-1.32729	-0.733256	-0.359453	-0.720095
2957	GTF2A1	-0.206578	-0.129574	-0.345576	-0.293802	-0.461319	-0.293979	-0.467504	-0.498375	0.388326	0.485427	0.58549	0.235526	-1.01432	-0.600151	-0.690913	-0.842441
2958	GTF2A2	-1.10158	-0.159647	-1.00644	-0.649387	-1.40694	-0.687378	-0.67207	-1.25591	0.382846	0.723516	1.94293	0.411267	-1.07764	-2.23167	-2.58882	-0.268624
2959	GTF2B	-0.324701	-1.45593	-0.970961	-1.43593	-0.218932	-1.0856	-1.18492	-1.07821	1.74116	-0.242046	0.012741	0.51326	-1.32827	-0.269137	-0.338079	-0.330332
2960	GTF2E1	-0.0148419	-1.11184	-0.962989	-0.321038	-0.205962	-1.5398	-0.743601	-0.426662	0.897261	-0.522695	-0.0133092	0.642937	-1.31487	-0.0778708	-0.264761	-0.417769
2961	GTF2E2	-1.30924	0.0250117	-0.620605	-0.944084	-1.96926	-0.31258	-0.911858	-1.23724	-0.757844	0.96346	-0.140366	-0.351668	-0.260689	-1.43023	-0.572476	-0.309877
2962	GTF2F1	0.91515	0.31682	-0.736879	-0.738968	-0.0863093	-0.30518	-0.734231	-0.671266	1.54825	0.826596	1.04879	0.0443319	-2.24702	-1.31871	-0.739893	-0.609483
2963	GTF2F2	-1.07638	-0.710307	-1.45768	-1.04254	-1.26417	-0.780824	-2.26901	-0.952455	-0.0345439	-0.00460231	-0.889904	0.331298	-0.164414	-0.389628	-0.0680373	-0.341611
2965	GTF2H1	-0.567458	-0.261599	-0.414339	-1.54087	-2.60575	-0.262403	-0.645187	-1.52875	0.661836	2.13372	0.330744	-0.489711	-0.930227	-1.97765	-0.818506	-0.0708133
2966	GTF2H2	-0.12814	0.0836362	-0.761879	0.383669	-0.607212	-1.06025	-0.607889	-0.305018	1.2458	1.16757	1.42415	0.949114	-0.880399	-0.834402	-1.09003	-1.29579
2967	GTF2H3	-0.138481	0.421229	-0.290451	-0.309194	-0.136089	-0.0998691	-0.499124	-0.212145	1.31173	1.1157	0.366452	2.79637	-1.36301	-1.99039	-1.63465	-2.51957
2968	GTF2H4	0.0697985	-1.07848	-0.480763	0.737344	-1.2707	-0.858175	-0.627196	-0.443608	0.164638	0.210238	0.331077	0.755781	-0.816784	-0.271955	-0.371822	-1.94379
2969	GTF2I	-0.962414	-0.033388	-2.42932	0.267613	-1.15372	-0.540418	-1.99114	-0.311841	0.0317675	0.338916	0.393695	1.01602	-0.179955	-0.685501	-0.262365	-1.38862
2971	GTF3A	-0.94108	-1.79417	-0.249062	-1.27659	-0.641998	-2.39371	-0.436751	-2.28969	0.851954	0.602854	1.32621	-0.934705	-0.563554	-0.824348	-1.37088	-1.15987
2972	BRF1	-0.261897	-0.50683	-0.537766	-0.460539	-0.296183	-0.789506	-0.87853	-0.34766	1.65833	0.602361	-0.116562	1.33762	-1.24678	-0.46536	-0.46315	-1.00197
2975	GTF3C1	0.521506	-0.49031	-0.782941	0.43767	-0.510324	-1.89011	-0.765092	-0.408171	1.45083	0.452836	1.33529	0.790223	-1.94322	-0.573727	-0.980763	-1.39082
2976	GTF3C2	-0.727727	-0.818307	-0.255901	-0.626754	-1.22039	-0.549125	-0.440283	-1.08174	-0.342106	0.888685	0.560326	0.0539908	-0.391334	-1.08497	-0.623445	-0.309886
2977	GUCY1A2	-0.378469	-1.6596	-0.623818	-0.820536	-0.450974	-1.26879	-0.735441	-0.911638	0.44929	0.274726	0.418933	-0.13867	-1.11027	-0.417142	-0.581398	-0.342848
2978	GUCA1A	-1.33933	-0.54256	-0.129993	-1.04735	-0.979272	-0.589177	-0.136841	-0.724459	0.513714	0.514866	1.34257	0.525758	-0.460149	-0.565055	-0.987879	-0.338549
[truncated: 16,704 more rows]
