# Supplementary material for: Identification of a novel NAMPT inhibitor by CRISPR/Cas9 chemogenomic profiling in mammalian cells
Source: Sci Rep. 2017 Feb 16;7:42728. doi: 10.1038/srep42728 (PMC5311948; doi:10.1038/srep42728)
Supplement: Supplementary Table S2 [file srep42728-s3.xls]

## Sheet: Legend
Variation type: I	Insertion
Variation type: M	Mutation
Variation type: D	Deletion
Variation type: S	Synonymous
If SNP: AA change	One letter code
F*	Likely functional allele
N	Non-functional allele

## Sheet: NAMPT-haplotype-effects
		Mutation 1	Mutation 1	Mutation 1	Mutation 1	Mutation 1	Mutation 1	Mutation 1	Mutation 1	Mutation 1	Mutation 2	Mutation 2	Mutation 2	Mutation 2	Mutation 2	Mutation 2	Mutation 2	Mutation 2	Mutation 2	Mutation 3	Mutation 3	Mutation 3	Mutation 3	Mutation 3	Mutation 3	Mutation 3	Mutation 3	Mutation 3	Mutation 4	Mutation 4	Mutation 4	Mutation 4	Mutation 4	Mutation 4	Mutation 4	Mutation 4	Mutation 4
Sample	Cell Id	Position	Variation type	Variation	Variation length	in/accross ATG?	In/accross exon-intron junction?	If SNP: AA change	If SNP: synonymous/non-synonymous	If Indel: multiple of 3?	Position	Variation type	Variation	Variation length	in/accross ATG?	In/accross exon-intron junction?	If SNP: AA change	If SNP: synonymous/non-synonymous	If Indel: multiple of 3?	Position	Variation type	Variation	Variation length	in/accross ATG?	In/accross exon-intron junction?	If SNP: AA change	If SNP: synonymous/non-synonymous	If Indel: multiple of 3?	Position	Variation type	Variation	Variation length	in/accross ATG?	In/accross exon-intron junction?	If SNP: AA change	If SNP: synonymous/non-synonymous	If Indel: multiple of 3?	Cell mutation type	Cell mutation class	Haplotypes	Cell mutation type	Cell mutation type call	Contains WT or likely functional allele	Contains non-functional allele	Allele call
CRISPR_14d_P1	C01	106284843	D	GCCAGGAGGATGTTGAACTCGGCTTCTGCCGCA	33	FALSE	FALSE	-	-	TRUE																												In-frame indel	Homo	1	Mut	F*	TRUE	FALSE	F
CRISPR_14d_P1	C02	106284860:106284862	D:M	C:G	1899-12-31 01:01:00	FALSE	FALSE	E/G	M	FALSE																												Frame-shift indel	Homo	1	Mut	N	FALSE	TRUE	LoF
CRISPR_14d_P1	C04	106284849	D	AGGATGTTGAACTCGGCTTCTGCCGC	26	FALSE	FALSE	-	-	FALSE																												Frame-shift indel	Homo	1	Mut	N	FALSE	TRUE	LoF
CRISPR_14d_P1	C05	0	-	-	1	FALSE	FALSE	-	-	-																												WT	Homo	1	WT	WT	TRUE	FALSE	F
CRISPR_14d_P1	C06	106284837	D	TCGGTGGCCAGGAGGATGTTGAAC	24	FALSE	FALSE	-	-	TRUE																												In-frame indel	Homo	1	Mut	F*	TRUE	FALSE	F
CRISPR_14d_P1	C07	106284848	D	GAGGATGTTGAACTCGGCTTCTGCCGCAGGATTCATCTCGGGCCGGAGGACAGGGGCCGCGCGCCGCGA	69	TRUE	FALSE	-	-	TRUE	106284858	I	A	1	FALSE	FALSE	-	-	FALSE	106284859	D	ACTCGGCTTCTG	12	FALSE	FALSE	-	-	TRUE										Indel accross ATG/Frame-shift indel/In-frame indel	Hetero	3	Mut/Mut/Mut	N/N/F*	TRUE	TRUE	F/LoF
CRISPR_14d_P1	C08	0	-	-	1	FALSE	FALSE	-	-	-	106284854	D	GTTGAACTCGG	11	FALSE	FALSE	-	-	FALSE																			WT/Frame-shift indel	Hetero	2	WT/Mut	WT/N	TRUE	TRUE	F/LoF
CRISPR_14d_P1	C09	0	-	-	1	FALSE	FALSE	-	-	-	106284851	D	GATGTTGA	8	FALSE	FALSE	-	-	FALSE	106284858	I	A	1	FALSE	FALSE	-	-	FALSE										WT/Frame-shift indel/Frame-shift indel	Hetero	3	WT/Mut/Mut	WT/N/N	TRUE	TRUE	F/LoF
CRISPR_14d_P1	C11	0	-	-	1	FALSE	FALSE	-	-	-	106284859:106284861:106284863	I:M:D	TG:A:GG	1899-12-31 02:01:02	FALSE	FALSE	-	S	FALSE																			WT/Frame-shift indel	Hetero	2	WT/Mut	WT/N	TRUE	TRUE	F/LoF
CRISPR_14d_P1	C12	106284857	D	GAACTCGGCTTCTGCCGC	18	FALSE	FALSE	-	-	TRUE																												In-frame indel	Homo	1	Mut	F*	TRUE	FALSE	F
CRISPR_14d_P1	C13	106284848	D	GAGGATGTT	9	FALSE	FALSE	-	-	TRUE	106284859:106284860	M:M	G:C	1899-12-31 01:01:00	FALSE	FALSE	F/C:F/L	M	-																			In-frame indel/Pointmutation	Hetero	2	Mut/Mut	F*/F*	TRUE	FALSE	F
CRISPR_14d_P1	C14	106284847	D	GGAGGATGTTGAACTC	16	FALSE	FALSE	-	-	FALSE	106284855:106284856	I:D	CCTGGTGGCCAGGCAGA:TGAACTCG	1899-12-31 17:08:00	FALSE	FALSE	-	-	FALSE																			Frame-shift indel/Frame-shift indel	Hetero	2	Mut/Mut	N/N	FALSE	TRUE	LoF
CRISPR_14d_P1	C16	106284860	D	CTCGGCTTCTGC	12	FALSE	FALSE	-	-	TRUE																												In-frame indel	Homo	1	Mut	F*	TRUE	FALSE	F
CRISPR_14d_P1	C17	106284849	D	AGGATGTTGAACTCGGCTTCTGCCGC	26	FALSE	FALSE	-	-	FALSE	106284858	I	A	1	FALSE	FALSE	-	-	FALSE																			Frame-shift indel/Frame-shift indel	Hetero	2	Mut/Mut	N/N	FALSE	TRUE	LoF
CRISPR_14d_P1	C18	106284849:106284853:106284857	I:D:D	AGTTACTCCTGGCC:T:GA	1899-12-31 14:01:02	FALSE	FALSE	-	-	FALSE	106284859:106284908	D:D	ACTCGGCTTCTGCCG:GCGCCGCGAGCT	1899-12-31 15:12:00	FALSE	FALSE	-	-	TRUE																			Frame-shift indel/In-frame indel	Hetero	2	Mut/Mut	N/F*	TRUE	TRUE	F/LoF
CRISPR_14d_P1	C19	106284859	D	ACTCGGCTTCT	11	FALSE	FALSE	-	-	FALSE																												Frame-shift indel	Homo	1	Mut	N	FALSE	TRUE	LoF
CRISPR_14d_P1	C22	0	-	-	1	FALSE	FALSE	-	-	-	106284837	D	TCGGTGGCCAGGAGGATGTTGAAC	24	FALSE	FALSE	-	-	TRUE	106284859	I	AAAAGTACACAGTGAAGGAGATATTAAATGTTGAATTAAACCACTAAAACAGTACTGAGGCCAAGTGTGGCAGC	74	FALSE	FALSE	-	-	FALSE										WT/In-frame indel/Frame-shift indel	Hetero	3	WT/Mut/Mut	WT/F*/N	TRUE	TRUE	F/LoF
CRISPR_14d_P1	C23	106284849	D	AGGATGTTGAACTCGGCTTCTGCCGC	26	FALSE	FALSE	-	-	FALSE	106284851	D	GATGTTGAACTC	12	FALSE	FALSE	-	-	TRUE	106284859:106284862:106284863	M:M:M	C:C:A	1899-12-31 01:01:01	FALSE	FALSE	F/S:E/A:E/K	M	-										Frame-shift indel/In-frame indel/Pointmutation	Hetero	3	Mut/Mut/Mut	N/F*/F*	TRUE	TRUE	F/LoF
CRISPR_14d_P1	C24	106284847	D	GGAGGATGTTGAACTCGGCTT	21	FALSE	FALSE	-	-	TRUE	106284858:106284859	I:M	T:G	1899-12-31 01:01:00	FALSE	FALSE	F/C	M	FALSE	106284861:106284862:106284864	M:M:M	T:C:T	1899-12-31 01:01:01	FALSE	FALSE	E/D:E/A	M/S	-										In-frame indel/Frame-shift indel/Pointmutation	Hetero	3	Mut/Mut/Mut	F*/N/F*	TRUE	TRUE	F/LoF
CRISPR_14d_P1	C25	106284852	D	ATGTTGAACTCGGCT	15	FALSE	FALSE	-	-	TRUE	106284857	D	GAACTC	6	FALSE	FALSE	-	-	TRUE																			In-frame indel/In-frame indel	Hetero	2	Mut/Mut	F*/F*	TRUE	FALSE	F
CRISPR_14d_P1	C26	106284857	D	GAACTCG	7	FALSE	FALSE	-	-	FALSE	106284858	I	A	1	FALSE	FALSE	-	-	FALSE																			Frame-shift indel/Frame-shift indel	Hetero	2	Mut/Mut	N/N	FALSE	TRUE	LoF
CRISPR_14d_P1	C27	106284857	D	GAACTC	6	FALSE	FALSE	-	-	TRUE	106284859	D	ACTCGGCTT	9	FALSE	FALSE	-	-	TRUE	106284859	I	AC	2	FALSE	FALSE	-	-	FALSE										In-frame indel/In-frame indel/Frame-shift indel	Hetero	3	Mut/Mut/Mut	F*/F*/N	TRUE	TRUE	F/LoF
CRISPR_14d_P1	C28	106284842	D	GGCCAGGAGGATGTTGAACTC	21	FALSE	FALSE	-	-	TRUE	106284857	D	GAACTC	6	FALSE	FALSE	-	-	TRUE	106284859	D	ACTCGGCTTCTG	12	FALSE	FALSE	-	-	TRUE										In-frame indel/In-frame indel/In-frame indel	Hetero	3	Mut/Mut/Mut	F*/F*/F*	TRUE	FALSE	F
CRISPR_14d_P1	C29	106284855	D	TTGAACTCGGC	11	FALSE	FALSE	-	-	FALSE																												Frame-shift indel	Homo	1	Mut	N	FALSE	TRUE	LoF
CRISPR_14d_P1	C30	0	-	-	1	FALSE	FALSE	-	-	-	106284851:106284865	D:I	GATGTTGAAC:TGGCCAGGAGGATGATGAATC	1899-12-31 10:21:00	FALSE	FALSE	-	-	FALSE	106284859	D	ACTCGGCTTCTG	12	FALSE	FALSE	-	-	TRUE										WT/Frame-shift indel/In-frame indel	Hetero	3	WT/Mut/Mut	WT/N/F*	TRUE	TRUE	F/LoF
CRISPR_14d_P1	C31	106284854	D	GTTGAACTCGG	11	FALSE	FALSE	-	-	FALSE	106284858	I	A	1	FALSE	FALSE	-	-	FALSE																			Frame-shift indel/Frame-shift indel	Hetero	2	Mut/Mut	N/N	FALSE	TRUE	LoF
CRISPR_14d_P1	C32	106284850	D	GGATGTTGAACTC	13	FALSE	FALSE	-	-	FALSE	106284854	D	GTTGAACTCG	10	FALSE	FALSE	-	-	FALSE	106284859	D	ACTCGGCTTCTGCCGCAG	18	FALSE	FALSE	-	-	TRUE										Frame-shift indel/Frame-shift indel/In-frame indel	Hetero	3	Mut/Mut/Mut	N/N/F*	TRUE	TRUE	F/LoF
CRISPR_14d_P1	C33	106284854	D	GTTGAACTCG	10	FALSE	FALSE	-	-	FALSE	106284860:106284863	D:D	C:GG	1899-12-31 01:02:00	FALSE	FALSE	-	-	FALSE																			Frame-shift indel/Frame-shift indel	Hetero	2	Mut/Mut	N/N	FALSE	TRUE	LoF
CRISPR_14d_P1	C34	0	-	-	1	FALSE	FALSE	-	-	-	106284858	I	AA	2	FALSE	FALSE	-	-	FALSE																			WT/Frame-shift indel	Hetero	2	WT/Mut	WT/N	TRUE	TRUE	F/LoF
CRISPR_14d_P1	C37	106284860:106284863	D:I	C:CTGA	1899-12-31 01:04:00	FALSE	FALSE	-	-	FALSE																												Frame-shift indel	Homo	1	Mut	N	FALSE	TRUE	LoF
CRISPR_14d_P1	C40	106284849:106284850	I:D	CC:GGATGTTGAACTC	1899-12-31 02:13:00	FALSE	FALSE	-	-	FALSE	106284859:106284863	D:M	ACT:T	1899-12-31 03:01:00	FALSE	FALSE	E/*	*	TRUE																			Frame-shift indel/Frame-shift indel	Hetero	2	Mut/Mut	N/N	FALSE	TRUE	LoF
CRISPR_14d_P1	C41	106284853:106284859:106284861	D:M:M	TGTT:G:G	1899-12-31 04:01:01	FALSE	FALSE	F/C	M/S	FALSE	106284858	D	A	1	FALSE	FALSE	-	-	FALSE																			Frame-shift indel/Frame-shift indel	Hetero	2	Mut/Mut	N/N	FALSE	TRUE	LoF
CRISPR_14d_P1	C42	106284859:106284860	I:M	CAT:C	1899-12-31 03:01:00	FALSE	FALSE	F/L	M	TRUE																												Pointmutation	Homo	1	Mut	F*	TRUE	FALSE	F
CRISPR_14d_P1	C43	106284858	I	A	1	FALSE	FALSE	-	-	FALSE	106284860	I	TC	2	FALSE	FALSE	-	-	FALSE																			Frame-shift indel/Frame-shift indel	Hetero	2	Mut/Mut	N/N	FALSE	TRUE	LoF
CRISPR_14d_P1	C44	0	-	-	1	FALSE	FALSE	-	-	-	106284858	D	A	1	FALSE	FALSE	-	-	FALSE																			WT/Frame-shift indel	Hetero	2	WT/Mut	WT/N	TRUE	TRUE	F/LoF
CRISPR_14d_P1	C46	0	-	-	1	FALSE	FALSE	-	-	-	106284847	D	GGAGGATGTTGAACTCGGCTTCT	23	FALSE	FALSE	-	-	FALSE	106284860:106284863	D:D	C:GG	1899-12-31 01:02:00	FALSE	FALSE	-	-	FALSE										WT/Frame-shift indel/Frame-shift indel	Hetero	3	WT/Mut/Mut	WT/N/N	TRUE	TRUE	F/LoF
CRISPR_14d_P1	C47	106284858	D	A	1	FALSE	FALSE	-	-	FALSE																												Frame-shift indel	Homo	1	Mut	N	FALSE	TRUE	LoF
CRISPR_14d_P1	C48	106284860	I	TC	2	FALSE	FALSE	-	-	FALSE																												Frame-shift indel	Homo	1	Mut	N	FALSE	TRUE	LoF
CRISPR_14d_P1	C49	106284857	D	GA	2	FALSE	FALSE	-	-	FALSE	106284857	D	GAACTCG	7	FALSE	FALSE	-	-	FALSE																			Frame-shift indel/Frame-shift indel	Hetero	2	Mut/Mut	N/N	FALSE	TRUE	LoF
CRISPR_14d_P1	C50	106284858	D	A	1	FALSE	FALSE	-	-	FALSE	106284858	I	A	1	FALSE	FALSE	-	-	FALSE																			Frame-shift indel/Frame-shift indel	Hetero	2	Mut/Mut	N/N	FALSE	TRUE	LoF
CRISPR_14d_P1	C51	0	-	-	1	FALSE	FALSE	-	-	-	106284858	I	A	1	FALSE	FALSE	-	-	FALSE																			WT/Frame-shift indel	Hetero	2	WT/Mut	WT/N	TRUE	TRUE	F/LoF
CRISPR_14d_P1	C52	0	-	-	1	FALSE	FALSE	-	-	-	106284845	D	CAGGAGGATGTTGAACTCGGCTT	23	FALSE	FALSE	-	-	FALSE	106284857	D	GAACTC	6	FALSE	FALSE	-	-	TRUE										WT/Frame-shift indel/In-frame indel	Hetero	3	WT/Mut/Mut	WT/N/F*	TRUE	TRUE	F/LoF
CRISPR_14d_P1	C53	106284848:106284861	D:M	GAGGATGTTGA:G	1899-12-31 11:01:00	FALSE	FALSE	-	S	FALSE	106284859	D	ACTCGGCTTCTG	12	FALSE	FALSE	-	-	TRUE	106284859:106284860	M:D	C:CTC	1899-12-31 01:03:00	FALSE	FALSE	F/S	M	TRUE										Frame-shift indel/In-frame indel/Pointmutation	Hetero	3	Mut/Mut/Mut	N/F*/F*	TRUE	TRUE	F/LoF
CRISPR_14d_P1	C54	106284857	D	GAACTC	6	FALSE	FALSE	-	-	TRUE	106284857	D	GAACTCGGCTTCTGCC	16	FALSE	FALSE	-	-	FALSE																			In-frame indel/Frame-shift indel	Hetero	2	Mut/Mut	F*/N	TRUE	TRUE	F/LoF
CRISPR_14d_P1	C55	0	-	-	1	FALSE	FALSE	-	-	-																												WT	Homo	1	WT	WT	TRUE	FALSE	F
CRISPR_14d_P1	C56	106284852	D	ATGTTGAACTCGGCTTCTGCCGC	23	FALSE	FALSE	-	-	FALSE																												Frame-shift indel	Homo	1	Mut	N	FALSE	TRUE	LoF
CRISPR_14d_P1	C57	106284849	D	AGGATGTTGAACTCGGCTTCTGC	23	FALSE	FALSE	-	-	FALSE	106284858	D	AACTCGGCTTCTGCCGCAGGA	21	FALSE	FALSE	-	-	TRUE																			Frame-shift indel/In-frame indel	Hetero	2	Mut/Mut	N/F*	TRUE	TRUE	F/LoF
CRISPR_14d_P1	C58	106284859	D	ACTCGGCTTCTGCCG	15	FALSE	FALSE	-	-	TRUE																												In-frame indel	Homo	1	Mut	F*	TRUE	FALSE	F
CRISPR_14d_P1	C59	0	-	-	1	FALSE	FALSE	-	-	-	106284855	D	TTGAAC	6	FALSE	FALSE	-	-	TRUE																			WT/In-frame indel	Hetero	2	WT/Mut	WT/F*	TRUE	FALSE	F
CRISPR_14d_P1	C60	106284858	I	A	1	FALSE	FALSE	-	-	FALSE	106284858:106284859:106284861	I:M:D	GC:C:T	1899-12-31 02:01:01	FALSE	FALSE	F/S	M	FALSE	106284860	M	T	1	FALSE	FALSE	-	S	-	106284905	I	CG	2	FALSE	FALSE	-	-	FALSE	Frame-shift indel/Frame-shift indel/Silent mutation/Frame-shift indel	Hetero	4	Mut/Mut/Mut/Mut	N/N/F*/N	TRUE	TRUE	F/LoF
CRISPR_14d_P1	C61	106284857	D	GAACTC	6	FALSE	FALSE	-	-	TRUE																												In-frame indel	Homo	1	Mut	F*	TRUE	FALSE	F
CRISPR_14d_P1	C62	106284849:106284853:106284860	I:D:D	AGTCGGTGGCC:TGT:CTCGGC	1899-12-31 11:03:06	FALSE	FALSE	-	-	FALSE	106284856	D	TGAACTCGGCTTC	13	FALSE	FALSE	-	-	FALSE																			Frame-shift indel/Frame-shift indel	Hetero	2	Mut/Mut	N/N	FALSE	TRUE	LoF
CRISPR_14d_P1	C64	106284856	D	TGAACTCGGCTTC	13	FALSE	FALSE	-	-	FALSE	106284858	D	A	1	FALSE	FALSE	-	-	FALSE	106284858	I	A	1	FALSE	FALSE	-	-	FALSE										Frame-shift indel/Frame-shift indel/Frame-shift indel	Hetero	3	Mut/Mut/Mut	N/N/N	FALSE	TRUE	LoF
CRISPR_14d_P1	C65	106284854:106284865	D:M	GTTGAACTCG:C	1899-12-31 10:01:00	FALSE	FALSE	-	S	FALSE	106284857	D	GAACTCGGCTTCTGC	15	FALSE	FALSE	-	-	TRUE																			Frame-shift indel/In-frame indel	Hetero	2	Mut/Mut	N/F*	TRUE	TRUE	F/LoF
CRISPR_14d_P1	C66	0	-	-	1	FALSE	FALSE	-	-	-	106284850	D	GGATGTTGAACTC	13	FALSE	FALSE	-	-	FALSE	106284855	D	TTGAACTCGGCTTCTGCCGCAGGA	24	FALSE	FALSE	-	-	TRUE										WT/Frame-shift indel/In-frame indel	Hetero	3	WT/Mut/Mut	WT/N/F*	TRUE	TRUE	F/LoF
CRISPR_14d_P1	C68	0	-	-	1	FALSE	FALSE	-	-	-																												WT	Homo	1	WT	WT	TRUE	FALSE	F
CRISPR_14d_P1	C69	0	-	-	1	FALSE	FALSE	-	-	-	106284857	D	GAACTCGGCTTCTGCCGCAG	20	FALSE	FALSE	-	-	FALSE																			WT/Frame-shift indel	Hetero	2	WT/Mut	WT/N	TRUE	TRUE	F/LoF
CRISPR_14d_P1	C72	0	-	-	1	FALSE	FALSE	-	-	-	106284847	D	GGAGGATGTTGAACTCGGCTTCTGCCGCAGGATTCATCTCGGGCC	45	TRUE	FALSE	-	-	TRUE	106284859	D	ACTCGGCTTCTG	12	FALSE	FALSE	-	-	TRUE										WT/Indel accross ATG/In-frame indel	Hetero	3	WT/Mut/Mut	WT/N/F*	TRUE	TRUE	F/LoF
CRISPR_14d_P1	C73	106284858	D	A	1	FALSE	FALSE	-	-	FALSE	106284860	D	CTC	3	FALSE	FALSE	-	-	TRUE																			Frame-shift indel/In-frame indel	Hetero	2	Mut/Mut	N/F*	TRUE	TRUE	F/LoF
CRISPR_14d_P1	C76	106284855	D	TTGAACTCGGCTTCTGCCGCAGGA	24	FALSE	FALSE	-	-	TRUE	106284858	I	A	1	FALSE	FALSE	-	-	FALSE	106284860:106284863	D:D	C:GG	1899-12-31 01:02:00	FALSE	FALSE	-	-	FALSE										In-frame indel/Frame-shift indel/Frame-shift indel	Hetero	3	Mut/Mut/Mut	F*/N/N	TRUE	TRUE	F/LoF
CRISPR_14d_P1	C77	106284852:106284853	I:D	TGGCC:TGTTGAACTC	1899-12-31 05:10:00	FALSE	FALSE	-	-	FALSE	106284859	D	ACTCGGCTTCTG	12	FALSE	FALSE	-	-	TRUE																			Frame-shift indel/In-frame indel	Hetero	2	Mut/Mut	N/F*	TRUE	TRUE	F/LoF
CRISPR_14d_P1	C78	106284814:106284858	M:D	A:AACT	1899-12-31 01:04:00	FALSE	FALSE	-	-	FALSE	106284845	D	CAGGAGGATGTTGAACTCGGCTTCTGCCG	29	FALSE	FALSE	-	-	FALSE	106284859	D	ACTCGGCTTCTGCCG	15	FALSE	FALSE	-	-	TRUE										Frame-shift indel/Frame-shift indel/In-frame indel	Hetero	3	Mut/Mut/Mut	N/N/F*	TRUE	TRUE	F/LoF
CRISPR_14d_P1	C79	106284847	D	GGAGGATGTTGAACTC	16	FALSE	FALSE	-	-	FALSE	106284859	D	ACTCGGCTTCTG	12	FALSE	FALSE	-	-	TRUE																			Frame-shift indel/In-frame indel	Hetero	2	Mut/Mut	N/F*	TRUE	TRUE	F/LoF
CRISPR_14d_P1	C80	106284850	D	GGATGTTGAACTC	13	FALSE	FALSE	-	-	FALSE	106284857	D	GAACTC	6	FALSE	FALSE	-	-	TRUE																			Frame-shift indel/In-frame indel	Hetero	2	Mut/Mut	N/F*	TRUE	TRUE	F/LoF
CRISPR_14d_P1	C82	106284850	D	GGATGTTGAACTC	13	FALSE	FALSE	-	-	FALSE																												Frame-shift indel	Homo	1	Mut	N	FALSE	TRUE	LoF
CRISPR_14d_P1	C83	0	-	-	1	FALSE	FALSE	-	-	-																												WT	Homo	1	WT	WT	TRUE	FALSE	F
CRISPR_14d_P1	C84	106284854:106284865	D:M	GTTGAACTCG:C	1899-12-31 10:01:00	FALSE	FALSE	-	S	FALSE	106284858	I	A	1	FALSE	FALSE	-	-	FALSE																			Frame-shift indel/Frame-shift indel	Hetero	2	Mut/Mut	N/N	FALSE	TRUE	LoF
CRISPR_14d_P1	C85	0	-	-	1	FALSE	FALSE	-	-	-	106284854:106284856:106284860	I:M:I	GCGGCCCCTGTCCTTCGGCCCGA:A:TC	1899-12-31 23:01:02	FALSE	FALSE	-	S	FALSE																			WT/Frame-shift indel	Hetero	2	WT/Mut	WT/N	TRUE	TRUE	F/LoF
CRISPR_14d_P1	C87	106284858	D	A	1	FALSE	FALSE	-	-	FALSE	106284859	D	ACTCGGCTTCTG	12	FALSE	FALSE	-	-	TRUE																			Frame-shift indel/In-frame indel	Hetero	2	Mut/Mut	N/F*	TRUE	TRUE	F/LoF
CRISPR_14d_P1	C88	106284856:106284858	I:D	GGCCAGGAGATGAATCC:AACT	1899-12-31 17:04:00	FALSE	FALSE	-	-	FALSE																												Frame-shift indel	Homo	1	Mut	N	FALSE	TRUE	LoF
CRISPR_14d_P2	C04	0	-	-	1	FALSE	FALSE	-	-	-	106284858	D	AAC	3	FALSE	FALSE	-	-	TRUE																			WT/In-frame indel	Hetero	2	WT/Mut	WT/F*	TRUE	FALSE	F
CRISPR_14d_P2	C05	106284855:106284860	D:I	TTGA:TC	1899-12-31 04:02:00	FALSE	FALSE	-	-	FALSE	106284858	I	A	1	FALSE	FALSE	-	-	FALSE																			Frame-shift indel/Frame-shift indel	Hetero	2	Mut/Mut	N/N	FALSE	TRUE	LoF
CRISPR_14d_P2	C07	106284850:106284860	D:I	GGATGTT:TC	1899-12-31 07:02:00	FALSE	FALSE	-	-	FALSE	106284850	D	GGATGTTGAACTC	13	FALSE	FALSE	-	-	FALSE																			Frame-shift indel/Frame-shift indel	Hetero	2	Mut/Mut	N/N	FALSE	TRUE	LoF
CRISPR_14d_P2	C08	0	-	-	1	FALSE	FALSE	-	-	-	106284855:106284860	D:I	TTGA:TC	1899-12-31 04:02:00	FALSE	FALSE	-	-	FALSE																			WT/Frame-shift indel	Hetero	2	WT/Mut	WT/N	TRUE	TRUE	F/LoF
CRISPR_14d_P2	C10	0	-	-	1	FALSE	FALSE	-	-	-	106284858	I	A	1	FALSE	FALSE	-	-	FALSE	106284859	D	ACTCGGCTTCTG	12	FALSE	FALSE	-	-	TRUE										WT/Frame-shift indel/In-frame indel	Hetero	3	WT/Mut/Mut	WT/N/F*	TRUE	TRUE	F/LoF
CRISPR_14d_P2	C11	0	-	-	1	FALSE	FALSE	-	-	-	106284856	D	TGAACTCGGCTTC	13	FALSE	FALSE	-	-	FALSE																			WT/Frame-shift indel	Hetero	2	WT/Mut	WT/N	TRUE	TRUE	F/LoF
CRISPR_14d_P2	C12	0	-	-	1	FALSE	FALSE	-	-	-	106284860	I	TC	2	FALSE	FALSE	-	-	FALSE																			WT/Frame-shift indel	Hetero	2	WT/Mut	WT/N	TRUE	TRUE	F/LoF
CRISPR_14d_P2	C14	0	-	-	1	FALSE	FALSE	-	-	-	106284854	D	GTTGAACTCG	10	FALSE	FALSE	-	-	FALSE	106284858	I	A	1	FALSE	FALSE	-	-	FALSE										WT/Frame-shift indel/Frame-shift indel	Hetero	3	WT/Mut/Mut	WT/N/N	TRUE	TRUE	F/LoF
CRISPR_14d_P2	C16	106284855	D	TTGAACTCGGC	11	FALSE	FALSE	-	-	FALSE																												Frame-shift indel	Homo	1	Mut	N	FALSE	TRUE	LoF
CRISPR_14d_P2	C17	106284842	D	GGCCAGGAGGATGTTGAACTC	21	FALSE	FALSE	-	-	TRUE	106284858	I	A	1	FALSE	FALSE	-	-	FALSE																			In-frame indel/Frame-shift indel	Hetero	2	Mut/Mut	F*/N	TRUE	TRUE	F/LoF
CRISPR_14d_P2	C18	0	-	-	1	FALSE	FALSE	-	-	-	106284857	D	GAACTC	6	FALSE	FALSE	-	-	TRUE																			WT/In-frame indel	Hetero	2	WT/Mut	WT/F*	TRUE	FALSE	F
CRISPR_14d_P2	C22	106284859	D	AC	2	FALSE	FALSE	-	-	FALSE																												Frame-shift indel	Homo	1	Mut	N	FALSE	TRUE	LoF
CRISPR_14d_P2	C23	106284858	I	A	1	FALSE	FALSE	-	-	FALSE																												Frame-shift indel	Homo	1	Mut	N	FALSE	TRUE	LoF
CRISPR_14d_P2	C26	106284855:106284861:106284863	D:M:D	TTGA:A:GG	1899-12-31 04:01:02	FALSE	FALSE	-	S	FALSE	106284856:106284865	D:M	TGAACTCG:C	1899-12-31 08:01:00	FALSE	FALSE	-	S	FALSE																			Frame-shift indel/Frame-shift indel	Hetero	2	Mut/Mut	N/N	FALSE	TRUE	LoF
CRISPR_14d_P2	C50	106284843	D	GCCAGGAGGATGTTGA	16	FALSE	FALSE	-	-	FALSE	106284858	I	A	1	FALSE	FALSE	-	-	FALSE																			Frame-shift indel/Frame-shift indel	Hetero	2	Mut/Mut	N/N	FALSE	TRUE	LoF
CRISPR_14d_P2	C52	106284857	D	GAACTCGGCTTCTGCCGCAG	20	FALSE	FALSE	-	-	FALSE	106284858:106284859	I:D	CC:ACTCGGCTTCTG	1899-12-31 02:12:00	FALSE	FALSE	-	-	FALSE																			Frame-shift indel/Frame-shift indel	Hetero	2	Mut/Mut	N/N	FALSE	TRUE	LoF
CRISPR_14d_P2	C54	106284856	D	TGAACTCGGCTTC	13	FALSE	FALSE	-	-	FALSE	106284859	D	ACTCGGCTT	9	FALSE	FALSE	-	-	TRUE																			Frame-shift indel/In-frame indel	Hetero	2	Mut/Mut	N/F*	TRUE	TRUE	F/LoF
CRISPR_14d_P2	C55	0	-	-	1	FALSE	FALSE	-	-	-	106284855	D	TTGAACTCGGC	11	FALSE	FALSE	-	-	FALSE																			WT/Frame-shift indel	Hetero	2	WT/Mut	WT/N	TRUE	TRUE	F/LoF
CRISPR_14d_P2	C56	106284858	I	A	1	FALSE	FALSE	-	-	FALSE																												Frame-shift indel	Homo	1	Mut	N	FALSE	TRUE	LoF
CRISPR_14d_P2	C60	106284855	D	TTGAACTCGGC	11	FALSE	FALSE	-	-	FALSE																												Frame-shift indel	Homo	1	Mut	N	FALSE	TRUE	LoF
CRISPR_14d_P2	C61	106284855	D	TTGAACTCGGCT	12	FALSE	FALSE	-	-	TRUE	106284855:106284856:106284859	M:M:D	C:C:ACTC	1899-12-31 01:01:04	FALSE	FALSE	N/T	M	FALSE																			In-frame indel/Frame-shift indel	Hetero	2	Mut/Mut	F*/N	TRUE	TRUE	F/LoF
CRISPR_14d_P2	C65	0	-	-	1	FALSE	FALSE	-	-	-	106284855	D	TTGAACT	7	FALSE	FALSE	-	-	FALSE	106284859	D	ACTCGGCTTCTG	12	FALSE	FALSE	-	-	TRUE										WT/Frame-shift indel/In-frame indel	Hetero	3	WT/Mut/Mut	WT/N/F*	TRUE	TRUE	F/LoF
CRISPR_14d_P2	C67	106284861:106284864:106284865	M:M:M	T:C:A	1899-12-31 01:01:01	FALSE	FALSE	E/D:A/D	M	-																												Pointmutation	Homo	1	Mut	F*	TRUE	FALSE	F
CRISPR_14d_P2	C68	106284854:106284860	D:M	GTTGA:C	1899-12-31 05:01:00	FALSE	FALSE	F/L	M	FALSE	106284859	D	ACTCGGCTTCTG	12	FALSE	FALSE	-	-	TRUE																			Frame-shift indel/In-frame indel	Hetero	2	Mut/Mut	N/F*	TRUE	TRUE	F/LoF
CRISPR_14d_P2	C70	0	-	-	1	FALSE	FALSE	-	-	-																												WT	Homo	1	WT	WT	TRUE	FALSE	F
CRISPR_14d_P2	C71	0	-	-	1	FALSE	FALSE	-	-	-	106284860	I	TC	2	FALSE	FALSE	-	-	FALSE																			WT/Frame-shift indel	Hetero	2	WT/Mut	WT/N	TRUE	TRUE	F/LoF
CRISPR_14d_P2	C72	0	-	-	1	FALSE	FALSE	-	-	-	106284854	D	GTTGAACTCG	10	FALSE	FALSE	-	-	FALSE	106284858	I	A	1	FALSE	FALSE	-	-	FALSE	106284861:106284864:106284865	M:M:M	T:C:A	1899-12-31 01:01:01	FALSE	FALSE	E/D:A/D	M	-	WT/Frame-shift indel/Frame-shift indel/Pointmutation	Hetero	4	WT/Mut/Mut/Mut	WT/N/N/F*	TRUE	TRUE	F/LoF
CRISPR_14d_P2	C73	106284847	D	GGAGGATGTTGAACTC	16	FALSE	FALSE	-	-	FALSE	106284856	D	TGAACTCGGCTTC	13	FALSE	FALSE	-	-	FALSE																			Frame-shift indel/Frame-shift indel	Hetero	2	Mut/Mut	N/N	FALSE	TRUE	LoF
CRISPR_14d_P2	C74	106284857	D	GAACTCGGCTTCTGC	15	FALSE	FALSE	-	-	TRUE	106284859	D	ACTCGG	6	FALSE	FALSE	-	-	TRUE																			In-frame indel/In-frame indel	Hetero	2	Mut/Mut	F*/F*	TRUE	FALSE	F
CRISPR_14d_P2	C81	0	-	-	1	FALSE	FALSE	-	-	-	106284860:106284863	D:D	C:GG	1899-12-31 01:02:00	FALSE	FALSE	-	-	FALSE																			WT/Frame-shift indel	Hetero	2	WT/Mut	WT/N	TRUE	TRUE	F/LoF
CRISPR_14d_P2	C82	0	-	-	1	FALSE	FALSE	-	-	-	106284854	D	GTTGAACTCG	10	FALSE	FALSE	-	-	FALSE	106284855	D	TTGAAC	6	FALSE	FALSE	-	-	TRUE	106284860:106284863	D:D	C:GG	1899-12-31 01:02:00	FALSE	FALSE	-	-	FALSE	WT/Frame-shift indel/In-frame indel/Frame-shift indel	Hetero	4	WT/Mut/Mut/Mut	WT/N/F*/N	TRUE	TRUE	F/LoF
CRISPR_14d_P2	C87	106284855	D	TTGAAC	6	FALSE	FALSE	-	-	TRUE	106284858	D	AACTCGGCTTCTGCCGC	17	FALSE	FALSE	-	-	FALSE																			In-frame indel/Frame-shift indel	Hetero	2	Mut/Mut	F*/N	TRUE	TRUE	F/LoF
CRISPR_14d_P2	C88	0	-	-	1	FALSE	FALSE	-	-	-	106284854	D	GTTGAACTCG	10	FALSE	FALSE	-	-	FALSE	106284855	D	TTGAAC	6	FALSE	FALSE	-	-	TRUE	106284855	D	TTGAACT	7	FALSE	FALSE	-	-	FALSE	WT/Frame-shift indel/In-frame indel/Frame-shift indel	Hetero	4	WT/Mut/Mut/Mut	WT/N/F*/N	TRUE	TRUE	F/LoF
CRISPR_14d_P2	C93	0	-	-	1	FALSE	FALSE	-	-	-																												WT	Homo	1	WT	WT	TRUE	FALSE	F
CRISPR_14d_P2	C94	0	-	-	1	FALSE	FALSE	-	-	-	106284854	D	GTTGAACTCG	10	FALSE	FALSE	-	-	FALSE																			WT/Frame-shift indel	Hetero	2	WT/Mut	WT/N	TRUE	TRUE	F/LoF
CRISPR_14d_P2	C95	106284837:106284860	D:M	TCGGTGGCCAGGAGGATGTT:T	1899-12-31 20:01:00	FALSE	FALSE	-	S	FALSE																												Frame-shift indel	Homo	1	Mut	N	FALSE	TRUE	LoF
CRISPR_18d_P1	C01	106284859:106284860	I:M	CAT:C	1899-12-31 03:01:00	FALSE	FALSE	F/L	M	TRUE																												Pointmutation	Homo	1	Mut	F*	TRUE	FALSE	F
CRISPR_18d_P1	C02	106284859	I	T	1	FALSE	FALSE	-	-	FALSE																												Frame-shift indel	Homo	1	Mut	N	FALSE	TRUE	LoF
CRISPR_18d_P1	C03	106284850:106284860:106284863	D:D:I	GGATGT:C:CA	1899-12-31 06:01:02	FALSE	FALSE	-	-	FALSE																												Frame-shift indel	Homo	1	Mut	N	FALSE	TRUE	LoF
CRISPR_18d_P1	C04	106284856	D	TGAACTCGGCTTC	13	FALSE	FALSE	-	-	FALSE																												Frame-shift indel	Homo	1	Mut	N	FALSE	TRUE	LoF
CRISPR_18d_P1	C05	0	-	-	1	FALSE	FALSE	-	-	-	106284807	D	GCCCGGGCCCCGAGCTTTACCTTGTAGGAGTCGGTGGCCAGGAGGATGTTGAACTCG	57	FALSE	TRUE	-	-	TRUE																			WT/Indel accross exon-intron junction	Hetero	2	WT/Mut	WT/N	TRUE	TRUE	F/LoF
CRISPR_18d_P1	C07	106284858	I	A	1	FALSE	FALSE	-	-	FALSE	106284859:106284860	M:M	G:C	1899-12-31 01:01:00	FALSE	FALSE	F/C:F/L	M	-																			Frame-shift indel/Pointmutation	Hetero	2	Mut/Mut	N/F*	TRUE	TRUE	F/LoF
CRISPR_18d_P1	C08	0	-	-	1	FALSE	FALSE	-	-	-	106284843	D	GCCAGGAGGATGTTGAACTCGGCTTCT	27	FALSE	FALSE	-	-	TRUE	106284858	I	A	1	FALSE	FALSE	-	-	FALSE	106284859	D	ACTCGGCTTCTG	12	FALSE	FALSE	-	-	TRUE	WT/In-frame indel/Frame-shift indel/In-frame indel	Hetero	4	WT/Mut/Mut/Mut	WT/F*/N/F*	TRUE	TRUE	F/LoF
CRISPR_18d_P1	C10	0	-	-	1	FALSE	FALSE	-	-	-	106284843	D	GCCAGGAGGATGTTGAACTCGGCTTCT	27	FALSE	FALSE	-	-	TRUE	106284859	D	ACTCGGCTTCTG	12	FALSE	FALSE	-	-	TRUE										WT/In-frame indel/In-frame indel	Hetero	3	WT/Mut/Mut	WT/F*/F*	TRUE	FALSE	F
CRISPR_18d_P1	C11	0	-	-	1	FALSE	FALSE	-	-	-	106284852	D	ATGTTGA	7	FALSE	FALSE	-	-	FALSE																			WT/Frame-shift indel	Hetero	2	WT/Mut	WT/N	TRUE	TRUE	F/LoF
CRISPR_18d_P1	C12	106284843	D	GCCAGGAGGATGTTGAACTCGGCTTCT	27	FALSE	FALSE	-	-	TRUE	106284859	D	ACTCGGCTTCTG	12	FALSE	FALSE	-	-	TRUE																			In-frame indel/In-frame indel	Hetero	2	Mut/Mut	F*/F*	TRUE	FALSE	F
CRISPR_18d_P1	C13	106284858	I	A	1	FALSE	FALSE	-	-	FALSE	106284859	D	ACTCGGCTTCTG	12	FALSE	FALSE	-	-	TRUE																			Frame-shift indel/In-frame indel	Hetero	2	Mut/Mut	N/F*	TRUE	TRUE	F/LoF
CRISPR_18d_P1	C14	106284849	D	AGGATGTTGAACTCGGCTTCTGCCGC	26	FALSE	FALSE	-	-	FALSE	106284858	I	A	1	FALSE	FALSE	-	-	FALSE																			Frame-shift indel/Frame-shift indel	Hetero	2	Mut/Mut	N/N	FALSE	TRUE	LoF
CRISPR_18d_P1	C18	106284849	D	AGGATGTTGAACTCGGCTTCTGCCGC	26	FALSE	FALSE	-	-	FALSE																												Frame-shift indel	Homo	1	Mut	N	FALSE	TRUE	LoF
CRISPR_18d_P1	C19	0	-	-	1	FALSE	FALSE	-	-	-	106284841	D	TGGCCAGGAGGATGTTGAACTCGGCTTC	28	FALSE	FALSE	-	-	FALSE	106284858	I	A	1	FALSE	FALSE	-	-	FALSE										WT/Frame-shift indel/Frame-shift indel	Hetero	3	WT/Mut/Mut	WT/N/N	TRUE	TRUE	F/LoF
CRISPR_18d_P1	C22	106284841	D	TGGCCAGGAGGATGTTGAACTCGGCTTC	28	FALSE	FALSE	-	-	FALSE																												Frame-shift indel	Homo	1	Mut	N	FALSE	TRUE	LoF
CRISPR_18d_P1	C23	106284860	I	TC	2	FALSE	FALSE	-	-	FALSE																												Frame-shift indel	Homo	1	Mut	N	FALSE	TRUE	LoF
CRISPR_18d_P1	C25	106284859	D	ACTCGG	6	FALSE	FALSE	-	-	TRUE																												In-frame indel	Homo	1	Mut	F*	TRUE	FALSE	F
CRISPR_18d_P1	C26	0	-	-	1	FALSE	FALSE	-	-	-	106284858	I	A	1	FALSE	FALSE	-	-	FALSE																			WT/Frame-shift indel	Hetero	2	WT/Mut	WT/N	TRUE	TRUE	F/LoF
CRISPR_18d_P1	C29	0	-	-	1	FALSE	FALSE	-	-	-																												WT	Homo	1	WT	WT	TRUE	FALSE	F
CRISPR_18d_P1	C31	106284850	D	GGATGTTGAACTCGGCTTCTGCC	23	FALSE	FALSE	-	-	FALSE																												Frame-shift indel	Homo	1	Mut	N	FALSE	TRUE	LoF
CRISPR_18d_P1	C32	106284858	I	A	1	FALSE	FALSE	-	-	FALSE																												Frame-shift indel	Homo	1	Mut	N	FALSE	TRUE	LoF
CRISPR_18d_P1	C33	106284859	M	G	1	FALSE	FALSE	F/C	M	-																												Pointmutation	Homo	1	Mut	F*	TRUE	FALSE	F
CRISPR_18d_P1	C34	106284858	I	A	1	FALSE	FALSE	-	-	FALSE																												Frame-shift indel	Homo	1	Mut	N	FALSE	TRUE	LoF
CRISPR_18d_P1	C36	0	-	-	1	FALSE	FALSE	-	-	-	106284858	I	A	1	FALSE	FALSE	-	-	FALSE																			WT/Frame-shift indel	Hetero	2	WT/Mut	WT/N	TRUE	TRUE	F/LoF
CRISPR_18d_P1	C37	106284850	D	GGATGTTGAACTC	13	FALSE	FALSE	-	-	FALSE																												Frame-shift indel	Homo	1	Mut	N	FALSE	TRUE	LoF
CRISPR_18d_P1	C38	106284857	D	GAACTC	6	FALSE	FALSE	-	-	TRUE	106284859	D	ACTCGGCTTCTG	12	FALSE	FALSE	-	-	TRUE																			In-frame indel/In-frame indel	Hetero	2	Mut/Mut	F*/F*	TRUE	FALSE	F
CRISPR_18d_P1	C39	106284859	D	ACT	3	FALSE	FALSE	-	-	TRUE																												In-frame indel	Homo	1	Mut	F*	TRUE	FALSE	F
CRISPR_18d_P1	C40	106284858	D	A	1	FALSE	FALSE	-	-	FALSE																												Frame-shift indel	Homo	1	Mut	N	FALSE	TRUE	LoF
CRISPR_18d_P1	C41	0	-	-	1	FALSE	FALSE	-	-	-	106284850	D	GGATGTTGAACTC	13	FALSE	FALSE	-	-	FALSE	106284858	D	A	1	FALSE	FALSE	-	-	FALSE										WT/Frame-shift indel/Frame-shift indel	Hetero	3	WT/Mut/Mut	WT/N/N	TRUE	TRUE	F/LoF
CRISPR_18d_P1	C42	106284850	D	GGATGTTGAACTC	13	FALSE	FALSE	-	-	FALSE																												Frame-shift indel	Homo	1	Mut	N	FALSE	TRUE	LoF
CRISPR_18d_P1	C44	0	-	-	1	FALSE	FALSE	-	-	-	106284858	I	A	1	FALSE	FALSE	-	-	FALSE																			WT/Frame-shift indel	Hetero	2	WT/Mut	WT/N	TRUE	TRUE	F/LoF
CRISPR_18d_P1	C45	0	-	-	1	FALSE	FALSE	-	-	-	106284857	D	GAACTCGGCTTC	12	FALSE	FALSE	-	-	TRUE																			WT/In-frame indel	Hetero	2	WT/Mut	WT/F*	TRUE	FALSE	F
CRISPR_18d_P1	C48	106284855:106284864	D:I	TTGAACTC:CCAGTCGGTGGCCAGGAG	1899-12-31 08:18:00	FALSE	FALSE	-	-	FALSE																												Frame-shift indel	Homo	1	Mut	N	FALSE	TRUE	LoF
CRISPR_18d_P1	C51	106284859	D	ACTCGGCTT	9	FALSE	FALSE	-	-	TRUE																												In-frame indel	Homo	1	Mut	F*	TRUE	FALSE	F
CRISPR_18d_P1	C53	106284858:106284860	D:M	A:G	1899-12-31 01:01:00	FALSE	FALSE	F/V	M	FALSE																												Frame-shift indel	Homo	1	Mut	N	FALSE	TRUE	LoF
CRISPR_18d_P1	C55	106284859	D	ACT	3	FALSE	FALSE	-	-	TRUE																												In-frame indel	Homo	1	Mut	F*	TRUE	FALSE	F
CRISPR_18d_P1	C57	0	-	-	1	FALSE	FALSE	-	-	-	106284843	D	GCCAGGAGGATGTTGAACTCGGCTTCT	27	FALSE	FALSE	-	-	TRUE	106284859	D	ACTCGGCTTCTG	12	FALSE	FALSE	-	-	TRUE										WT/In-frame indel/In-frame indel	Hetero	3	WT/Mut/Mut	WT/F*/F*	TRUE	FALSE	F
CRISPR_18d_P1	C58	0	-	-	1	FALSE	FALSE	-	-	-																												WT	Homo	1	WT	WT	TRUE	FALSE	F
CRISPR_18d_P1	C59	0	-	-	1	FALSE	FALSE	-	-	-	106284857:106284881	D:M	GAACTCGGCTTCTGCCGCAG:G	1899-12-31 20:01:00	FALSE	FALSE	N/D	M	FALSE																			WT/Frame-shift indel	Hetero	2	WT/Mut	WT/N	TRUE	TRUE	F/LoF
CRISPR_18d_P1	C64	0	-	-	1	FALSE	FALSE	-	-	-																												WT	Homo	1	WT	WT	TRUE	FALSE	F
CRISPR_18d_P1	C67	106284858	I	A	1	FALSE	FALSE	-	-	FALSE																												Frame-shift indel	Homo	1	Mut	N	FALSE	TRUE	LoF
CRISPR_18d_P1	C69	106284858	D	A	1	FALSE	FALSE	-	-	FALSE																												Frame-shift indel	Homo	1	Mut	N	FALSE	TRUE	LoF
CRISPR_18d_P1	C71	106284856	D	TGA	3	FALSE	FALSE	-	-	TRUE																												In-frame indel	Homo	1	Mut	F*	TRUE	FALSE	F
CRISPR_18d_P1	C77	0	-	-	1	FALSE	FALSE	-	-	-																												WT	Homo	1	WT	WT	TRUE	FALSE	F
CRISPR_18d_P1	C79	106284855	D	TTGAACTCGGCTTCTGCCGCAGGA	24	FALSE	FALSE	-	-	TRUE																												In-frame indel	Homo	1	Mut	F*	TRUE	FALSE	F
CRISPR_18d_P1	C81	106284858	D	AACTCGGCTTCT	12	FALSE	FALSE	-	-	TRUE																												In-frame indel	Homo	1	Mut	F*	TRUE	FALSE	F
CRISPR_18d_P1	C82	106284859	D	ACTCGGCTTCTG	12	FALSE	FALSE	-	-	TRUE																												In-frame indel	Homo	1	Mut	F*	TRUE	FALSE	F
CRISPR_18d_P1	C83	0	-	-	1	FALSE	FALSE	-	-	-	106284858	I	A	1	FALSE	FALSE	-	-	FALSE																			WT/Frame-shift indel	Hetero	2	WT/Mut	WT/N	TRUE	TRUE	F/LoF
CRISPR_18d_P1	C84	106284857:106284858	I:D	GTGGCCAGGAG:AACTCGGCTTC	1899-12-31 11:11:00	FALSE	FALSE	-	-	FALSE																												Frame-shift indel	Homo	1	Mut	N	FALSE	TRUE	LoF
CRISPR_18d_P1	C85	106284849	D	AGGATGTTGAACTCGGCTTCTGCCGC	26	FALSE	FALSE	-	-	FALSE																												Frame-shift indel	Homo	1	Mut	N	FALSE	TRUE	LoF
CRISPR_18d_P1	C87	0	-	-	1	FALSE	FALSE	-	-	-	106284858	D	AACTCGGCTTCT	12	FALSE	FALSE	-	-	TRUE																			WT/In-frame indel	Hetero	2	WT/Mut	WT/F*	TRUE	FALSE	F
CRISPR_18d_P1	C89	106284853	D	TGTTGAACTCGGCTTC	16	FALSE	FALSE	-	-	FALSE																												Frame-shift indel	Homo	1	Mut	N	FALSE	TRUE	LoF
CRISPR_18d_P1	C91	0	-	-	1	FALSE	FALSE	-	-	-																												WT	Homo	1	WT	WT	TRUE	FALSE	F
CRISPR_18d_P1	C93	0	-	-	1	FALSE	FALSE	-	-	-	106284858	D	AACTCGGCTTCT	12	FALSE	FALSE	-	-	TRUE	106284858	I	A	1	FALSE	FALSE	-	-	FALSE										WT/In-frame indel/Frame-shift indel	Hetero	3	WT/Mut/Mut	WT/F*/N	TRUE	TRUE	F/LoF
CRISPR_18d_P1	C95	0	-	-	1	FALSE	FALSE	-	-	-																												WT	Homo	1	WT	WT	TRUE	FALSE	F
CRISPR_18d_P2	C01	0	-	-	1	FALSE	FALSE	-	-	-	106284860	I	ATC	3	FALSE	FALSE	-	-	TRUE																			WT/In-frame indel	Hetero	2	WT/Mut	WT/F*	TRUE	FALSE	F
CRISPR_18d_P2	C02	106284855	D	TTGAACTCGGC	11	FALSE	FALSE	-	-	FALSE	106284858	D	A	1	FALSE	FALSE	-	-	FALSE																			Frame-shift indel/Frame-shift indel	Hetero	2	Mut/Mut	N/N	FALSE	TRUE	LoF
CRISPR_18d_P2	C04	0	-	-	1	FALSE	FALSE	-	-	-																												WT	Homo	1	WT	WT	TRUE	FALSE	F
CRISPR_18d_P2	C05	0	-	-	1	FALSE	FALSE	-	-	-																												WT	Homo	1	WT	WT	TRUE	FALSE	F
CRISPR_18d_P2	C06	106284859	D	ACTCGGCTTCTG	12	FALSE	FALSE	-	-	TRUE																												In-frame indel	Homo	1	Mut	F*	TRUE	FALSE	F
CRISPR_18d_P2	C07	0	-	-	1	FALSE	FALSE	-	-	-																												WT	Homo	1	WT	WT	TRUE	FALSE	F
CRISPR_18d_P2	C08	106284858	I	A	1	FALSE	FALSE	-	-	FALSE																												Frame-shift indel	Homo	1	Mut	N	FALSE	TRUE	LoF
CRISPR_18d_P2	C09	106284847	D	GGAGGATGTTGAACTC	16	FALSE	FALSE	-	-	FALSE	106284858:106284859	I:M	GTTCATCTCGGGAGT:T	1899-12-31 15:01:00	FALSE	FALSE	-	S	TRUE																			Frame-shift indel/In-frame indel	Hetero	2	Mut/Mut	N/F*	TRUE	TRUE	F/LoF
CRISPR_18d_P2	C11	106284851	D	GATGTT	6	FALSE	FALSE	-	-	TRUE																												In-frame indel	Homo	1	Mut	F*	TRUE	FALSE	F
CRISPR_18d_P2	C12	0	-	-	1	FALSE	FALSE	-	-	-	106284849:106284860:106284862	D:M:I	AGGATGTT:G:C	1899-12-31 08:01:01	FALSE	FALSE	F/V	M	FALSE																			WT/Frame-shift indel	Hetero	2	WT/Mut	WT/N	TRUE	TRUE	F/LoF
CRISPR_18d_P2	C13	0	-	-	1	FALSE	FALSE	-	-	-																												WT	Homo	1	WT	WT	TRUE	FALSE	F
CRISPR_18d_P2	C17	106284848:106284860	D:M	GAGGATGTTGA:C	1899-12-31 11:01:00	FALSE	FALSE	F/L	M	FALSE																												Frame-shift indel	Homo	1	Mut	N	FALSE	TRUE	LoF
CRISPR_18d_P2	C19	106284859	D	ACTCGGCTTCTG	12	FALSE	FALSE	-	-	TRUE	106284860	I	TC	2	FALSE	FALSE	-	-	FALSE																			In-frame indel/Frame-shift indel	Hetero	2	Mut/Mut	F*/N	TRUE	TRUE	F/LoF
CRISPR_18d_P2	C20	106284853	D	TGTTGAACT	9	FALSE	FALSE	-	-	TRUE																												In-frame indel	Homo	1	Mut	F*	TRUE	FALSE	F
CRISPR_18d_P2	C21	106284857	D	GAACTCGGCTTCTGCCGCA	19	FALSE	FALSE	-	-	FALSE																												Frame-shift indel	Homo	1	Mut	N	FALSE	TRUE	LoF
CRISPR_18d_P2	C27	0	-	-	1	FALSE	FALSE	-	-	-	106284857:106284859	I:M	GCCGCA:G	1899-12-31 06:01:00	FALSE	FALSE	F/C	M	TRUE																			WT/Pointmutation	Hetero	2	WT/Mut	WT/F*	TRUE	FALSE	F
CRISPR_18d_P2	C28	106284858	I	A	1	FALSE	FALSE	-	-	FALSE	106284859	D	ACTCGGCTTCTGCCGCAG	18	FALSE	FALSE	-	-	TRUE																			Frame-shift indel/In-frame indel	Hetero	2	Mut/Mut	N/F*	TRUE	TRUE	F/LoF
CRISPR_18d_P2	C30	106284851	D	GATGTTGAACTCGGCTTCTGCCGCAGGATTCATCTCGGGCCGGAGGACAGGGGCCGCGCGCCGCGAGCTCCCTGGCGCGGCTGCGAGGAAGGA	93	TRUE	FALSE	-	-	TRUE																												Indel accross ATG	Homo	1	Mut	N	FALSE	TRUE	LoF
CRISPR_18d_P2	C32	106284850	D	GGATGTTGAACTC	13	FALSE	FALSE	-	-	FALSE	106284858	D	AACTCGGCTTCT	12	FALSE	FALSE	-	-	TRUE																			Frame-shift indel/In-frame indel	Hetero	2	Mut/Mut	N/F*	TRUE	TRUE	F/LoF
CRISPR_18d_P2	C34	106284855	D	TTGAACTCGGC	11	FALSE	FALSE	-	-	FALSE																												Frame-shift indel	Homo	1	Mut	N	FALSE	TRUE	LoF
CRISPR_18d_P2	C39	106284857	D	GAACTC	6	FALSE	FALSE	-	-	TRUE																												In-frame indel	Homo	1	Mut	F*	TRUE	FALSE	F
CRISPR_18d_P2	C42	106284860:106284863	D:D	C:GG	1899-12-31 01:02:00	FALSE	FALSE	-	-	FALSE																												Frame-shift indel	Homo	1	Mut	N	FALSE	TRUE	LoF
CRISPR_18d_P2	C48	106284858	I	A	1	FALSE	FALSE	-	-	FALSE																												Frame-shift indel	Homo	1	Mut	N	FALSE	TRUE	LoF
CRISPR_18d_P2	C49	106284855	D	TTGAACTCGGCTT	13	FALSE	FALSE	-	-	FALSE	106284859	M	T	1	FALSE	FALSE	-	S	-																			Frame-shift indel/Silent mutation	Hetero	2	Mut/Mut	N/F*	FALSE	TRUE	F/LoF
CRISPR_18d_P2	C52	106284849	D	AGGATGTTGA	10	FALSE	FALSE	-	-	FALSE	106284857	D	GAACTC	6	FALSE	FALSE	-	-	TRUE																			Frame-shift indel/In-frame indel	Hetero	2	Mut/Mut	N/F*	TRUE	TRUE	F/LoF
CRISPR_18d_P2	C54	106284859	D	ACTCGGCTT	9	FALSE	FALSE	-	-	TRUE																												In-frame indel	Homo	1	Mut	F*	TRUE	FALSE	F
CRISPR_18d_P2	C56	106284850	D	GGATGTTGAACTCGGCTTCT	20	FALSE	FALSE	-	-	FALSE	106284857	D	GAACTC	6	FALSE	FALSE	-	-	TRUE																			Frame-shift indel/In-frame indel	Hetero	2	Mut/Mut	N/F*	TRUE	TRUE	F/LoF
CRISPR_18d_P2	C57	106284854	D	GTTGAACTCG	10	FALSE	FALSE	-	-	FALSE																												Frame-shift indel	Homo	1	Mut	N	FALSE	TRUE	LoF
CRISPR_18d_P2	C58	0	-	-	1	FALSE	FALSE	-	-	-	106284856:106284873	D:M	TGAACTCGGCTTC:A	1899-12-31 13:01:00	FALSE	FALSE	-	S	FALSE																			WT/Frame-shift indel	Hetero	2	WT/Mut	WT/N	TRUE	TRUE	F/LoF
CRISPR_18d_P2	C59	0	-	-	1	FALSE	FALSE	-	-	-	106284856	D	TGAACTCGGCTTC	13	FALSE	FALSE	-	-	FALSE																			WT/Frame-shift indel	Hetero	2	WT/Mut	WT/N	TRUE	TRUE	F/LoF
CRISPR_18d_P2	C60	0	-	-	1	FALSE	FALSE	-	-	-	106284860	I	TC	2	FALSE	FALSE	-	-	FALSE																			WT/Frame-shift indel	Hetero	2	WT/Mut	WT/N	TRUE	TRUE	F/LoF
CRISPR_18d_P2	C61	0	-	-	1	FALSE	FALSE	-	-	-	106284859	D	ACTCGGCTTCTG	12	FALSE	FALSE	-	-	TRUE	106284860	D	CTCGGCT	7	FALSE	FALSE	-	-	FALSE										WT/In-frame indel/Frame-shift indel	Hetero	3	WT/Mut/Mut	WT/F*/N	TRUE	TRUE	F/LoF
CRISPR_18d_P2	C63	0	-	-	1	FALSE	FALSE	-	-	-	106284853:106284860	D:I	TGT:TC	1899-12-31 03:02:00	FALSE	FALSE	-	-	FALSE																			WT/Frame-shift indel	Hetero	2	WT/Mut	WT/N	TRUE	TRUE	F/LoF
CRISPR_18d_P2	C64	106284856	D	TGAACTCGGCTTC	13	FALSE	FALSE	-	-	FALSE																												Frame-shift indel	Homo	1	Mut	N	FALSE	TRUE	LoF
CRISPR_18d_P2	C65	0	-	-	1	FALSE	FALSE	-	-	-	106284854	D	GTTGAACTCGGCTTCTGCC	19	FALSE	FALSE	-	-	FALSE																			WT/Frame-shift indel	Hetero	2	WT/Mut	WT/N	TRUE	TRUE	F/LoF
CRISPR_18d_P2	C66	106284859:106284862:106284864	D:I:M	AC:GAATC:T	1899-12-31 02:05:01	FALSE	FALSE	-	S	FALSE	106284859	D	ACTCGGCTT	9	FALSE	FALSE	-	-	TRUE																			Frame-shift indel/In-frame indel	Hetero	2	Mut/Mut	N/F*	TRUE	TRUE	F/LoF
CRISPR_18d_P2	C68	106284857	D	GAACTC	6	FALSE	FALSE	-	-	TRUE	106284859	D	ACTCGGCTTCTG	12	FALSE	FALSE	-	-	TRUE																			In-frame indel/In-frame indel	Hetero	2	Mut/Mut	F*/F*	TRUE	FALSE	F
CRISPR_18d_P2	C69	0	-	-	1	FALSE	FALSE	-	-	-	106284855:106284856:106284858	M:M:D	T:C:AACT	1899-12-31 01:01:04	FALSE	FALSE	N/T	M	FALSE																			WT/Frame-shift indel	Hetero	2	WT/Mut	WT/N	TRUE	TRUE	F/LoF
CRISPR_18d_P2	C71	106284853	D	TGTTGAACTCGGCTTC	16	FALSE	FALSE	-	-	FALSE																												Frame-shift indel	Homo	1	Mut	N	FALSE	TRUE	LoF
CRISPR_18d_P2	C73	106284842	D	GGCCAGGAGGATGTTGAACTC	21	FALSE	FALSE	-	-	TRUE	106284851:106284854:106284865	I:D:M	AT:GTTGAACTCG:C	1899-12-31 02:10:01	FALSE	FALSE	-	S	FALSE																			In-frame indel/Frame-shift indel	Hetero	2	Mut/Mut	F*/N	TRUE	TRUE	F/LoF
CRISPR_18d_P2	C76	106284856	D	TGAACTCGGCTTC	13	FALSE	FALSE	-	-	FALSE	106284860:106284862	I:I	TC:G	1899-12-31 02:01:00	FALSE	FALSE	-	-	FALSE																			Frame-shift indel/Frame-shift indel	Hetero	2	Mut/Mut	N/N	FALSE	TRUE	LoF
CRISPR_18d_P2	C77	0	-	-	1	FALSE	FALSE	-	-	-	106284858	D	AACT	4	FALSE	FALSE	-	-	FALSE																			WT/Frame-shift indel	Hetero	2	WT/Mut	WT/N	TRUE	TRUE	F/LoF
CRISPR_18d_P2	C78	106284857	D	GAACTCGGCTTCTGCCGCAG	20	FALSE	FALSE	-	-	FALSE																												Frame-shift indel	Homo	1	Mut	N	FALSE	TRUE	LoF
CRISPR_18d_P2	C81	106284857	D	GAACTC	6	FALSE	FALSE	-	-	TRUE																												In-frame indel	Homo	1	Mut	F*	TRUE	FALSE	F
CRISPR_18d_P2	C83	106284838:106284900	D:D	CGGTGGCCAGGAGGATGTTGAACTCGGCTTCTGCCGCAGGATTCATCTCGGGC:G	1900-01-02 05:01:00	TRUE	FALSE	-	-	FALSE	106284859	D	ACTCGGCTT	9	FALSE	FALSE	-	-	TRUE																			Indel accross ATG/In-frame indel	Hetero	2	Mut/Mut	N/F*	TRUE	TRUE	F/LoF
CRISPR_18d_P2	C87	106284858	I	AA	2	FALSE	FALSE	-	-	FALSE	106284859	D	ACTCGGCTTCTG	12	FALSE	FALSE	-	-	TRUE																			Frame-shift indel/In-frame indel	Hetero	2	Mut/Mut	N/F*	TRUE	TRUE	F/LoF
CRISPR_18d_P2	C90	106284850:106284872	D:M	GGATGTTGAACTCGGCTTCT:T	1899-12-31 20:01:00	FALSE	FALSE	A/S	M	FALSE	106284859	D	ACTCGGCTTCTGCCG	15	FALSE	FALSE	-	-	TRUE																			Frame-shift indel/In-frame indel	Hetero	2	Mut/Mut	N/F*	TRUE	TRUE	F/LoF
CRISPR_18d_P2	C91	106284860	I	TC	2	FALSE	FALSE	-	-	FALSE																												Frame-shift indel	Homo	1	Mut	N	FALSE	TRUE	LoF
CRISPR_18d_P2	C92	106284857	D	GAACTC	6	FALSE	FALSE	-	-	TRUE																												In-frame indel	Homo	1	Mut	F*	TRUE	FALSE	F
CRISPR_18d_P2	C95	106284856	D	TGAACTCGGCTTCTG	15	FALSE	FALSE	-	-	TRUE	106284860	D	CTCGGC	6	FALSE	FALSE	-	-	TRUE																			In-frame indel/In-frame indel	Hetero	2	Mut/Mut	F*/F*	TRUE	FALSE	F
CRISPR_18d_P2	C96	0	-	-	1	FALSE	FALSE	-	-	-	106284844	D	CCAGGAGGATGTTGAA	16	FALSE	FALSE	-	-	FALSE																			WT/Frame-shift indel	Hetero	2	WT/Mut	WT/N	TRUE	TRUE	F/LoF
CRISPR_21d_P1	C01	106284860	D	CTCGGC	6	FALSE	FALSE	-	-	TRUE																												In-frame indel	Homo	1	Mut	F*	TRUE	FALSE	F
CRISPR_21d_P1	C02	106284859	D	ACTCGGCTTCTG	12	FALSE	FALSE	-	-	TRUE																												In-frame indel	Homo	1	Mut	F*	TRUE	FALSE	F
CRISPR_21d_P1	C07	106284854	D	GTTGAACTCG	10	FALSE	FALSE	-	-	FALSE																												Frame-shift indel	Homo	1	Mut	N	FALSE	TRUE	LoF
CRISPR_21d_P1	C10	106284837	D	TCGGTGGCCAGGAGGATGTTGAAC	24	FALSE	FALSE	-	-	TRUE	106284861:106284862:106284864	M:M:M	T:C:T	1899-12-31 01:01:01	FALSE	FALSE	E/D:E/A	M/S	-																			In-frame indel/Pointmutation	Hetero	2	Mut/Mut	F*/F*	TRUE	FALSE	F
CRISPR_21d_P1	C11	106284856	D	TGAACTCGGCTTC	13	FALSE	FALSE	-	-	FALSE																												Frame-shift indel	Homo	1	Mut	N	FALSE	TRUE	LoF
CRISPR_21d_P1	C12	106284856	D	TGAACTCGGCTTC	13	FALSE	FALSE	-	-	FALSE	106284858	M	A	1	FALSE	FALSE	F/L	M	-																			Frame-shift indel/Pointmutation	Hetero	2	Mut/Mut	N/F*	TRUE	TRUE	F/LoF
CRISPR_21d_P1	C13	0	-	-	1	FALSE	FALSE	-	-	-	106284858	I	A	1	FALSE	FALSE	-	-	FALSE																			WT/Frame-shift indel	Hetero	2	WT/Mut	WT/N	TRUE	TRUE	F/LoF
CRISPR_21d_P1	C14	106284850	D	GGATGTTGAACTC	13	FALSE	FALSE	-	-	FALSE	106284855	D	TTGAACTCGGCTTCTGCCGCAGGA	24	FALSE	FALSE	-	-	TRUE																			Frame-shift indel/In-frame indel	Hetero	2	Mut/Mut	N/F*	TRUE	TRUE	F/LoF
CRISPR_21d_P1	C15	106284842	D	GGCCAGGAGGATGTTGAACTC	21	FALSE	FALSE	-	-	TRUE	106284857	D	GAACTC	6	FALSE	FALSE	-	-	TRUE																			In-frame indel/In-frame indel	Hetero	2	Mut/Mut	F*/F*	TRUE	FALSE	F
CRISPR_21d_P1	C16	106284849	D	AGGATGTTGAACTCGGCTTCTGCCGC	26	FALSE	FALSE	-	-	FALSE																												Frame-shift indel	Homo	1	Mut	N	FALSE	TRUE	LoF
CRISPR_21d_P1	C18	106284848:106284850	I:D	GAAGCC:GGATGTTGAACTCG	1899-12-31 06:14:00	FALSE	FALSE	-	-	FALSE																												Frame-shift indel	Homo	1	Mut	N	FALSE	TRUE	LoF
CRISPR_21d_P1	C19	0	-	-	1	FALSE	FALSE	-	-	-	106284858	D	AACTCGGCTTCTGCCGCAGGA	21	FALSE	FALSE	-	-	TRUE																			WT/In-frame indel	Hetero	2	WT/Mut	WT/F*	TRUE	FALSE	F
CRISPR_21d_P1	C20	106284860	I	TC	2	FALSE	FALSE	-	-	FALSE																												Frame-shift indel	Homo	1	Mut	N	FALSE	TRUE	LoF
CRISPR_21d_P1	C22	0	-	-	1	FALSE	FALSE	-	-	-																												WT	Homo	1	WT	WT	TRUE	FALSE	F
CRISPR_21d_P1	C23	0	-	-	1	FALSE	FALSE	-	-	-	106284860	D	CTCGGCTTCTGC	12	FALSE	FALSE	-	-	TRUE																			WT/In-frame indel	Hetero	2	WT/Mut	WT/F*	TRUE	FALSE	F
CRISPR_21d_P1	C25	106284833	D	GGAGTCGGTGGCCAGGAGGATGTTGAACTC	30	FALSE	FALSE	-	-	TRUE	106284859	D	ACTCGGCTT	9	FALSE	FALSE	-	-	TRUE																			In-frame indel/In-frame indel	Hetero	2	Mut/Mut	F*/F*	TRUE	FALSE	F
CRISPR_21d_P1	C26	0	-	-	1	FALSE	FALSE	-	-	-																												WT	Homo	1	WT	WT	TRUE	FALSE	F
CRISPR_21d_P1	C27	106284850	D	GGATGTT	7	FALSE	FALSE	-	-	FALSE	106284859	D	ACTCGG	6	FALSE	FALSE	-	-	TRUE																			Frame-shift indel/In-frame indel	Hetero	2	Mut/Mut	N/F*	TRUE	TRUE	F/LoF
CRISPR_21d_P1	C29	106284857	D	GAACTC	6	FALSE	FALSE	-	-	TRUE																												In-frame indel	Homo	1	Mut	F*	TRUE	FALSE	F
CRISPR_21d_P1	C33	106284858	I	A	1	FALSE	FALSE	-	-	FALSE																												Frame-shift indel	Homo	1	Mut	N	FALSE	TRUE	LoF
CRISPR_21d_P1	C34	106284855	D	TTGAACTCGGCTT	13	FALSE	FALSE	-	-	FALSE	106284858	D	A	1	FALSE	FALSE	-	-	FALSE																			Frame-shift indel/Frame-shift indel	Hetero	2	Mut/Mut	N/N	FALSE	TRUE	LoF
CRISPR_21d_P1	C35	106284858	I	A	1	FALSE	FALSE	-	-	FALSE	106284858:106284861	I:I	TT:A	1899-12-31 02:01:00	FALSE	FALSE	-	-	FALSE																			Frame-shift indel/Frame-shift indel	Hetero	2	Mut/Mut	N/N	FALSE	TRUE	LoF
CRISPR_21d_P1	C37	106284842	D	GGCCAGGAGGATGTTGAACTC	21	FALSE	FALSE	-	-	TRUE	106284857	D	GAACTC	6	FALSE	FALSE	-	-	TRUE																			In-frame indel/In-frame indel	Hetero	2	Mut/Mut	F*/F*	TRUE	FALSE	F
CRISPR_21d_P1	C38	106284855	D	TTGAACTCGGCTTCTGCCGCAGGA	24	FALSE	FALSE	-	-	TRUE																												In-frame indel	Homo	1	Mut	F*	TRUE	FALSE	F
CRISPR_21d_P1	C39	106284850	D	GGATGTTGAACTC	13	FALSE	FALSE	-	-	FALSE	106284859	D	ACTCGGCTTCTG	12	FALSE	FALSE	-	-	TRUE																			Frame-shift indel/In-frame indel	Hetero	2	Mut/Mut	N/F*	TRUE	TRUE	F/LoF
CRISPR_21d_P1	C41	106284850	D	GGATGTTGAACTC	13	FALSE	FALSE	-	-	FALSE	106284859	D	ACTCGGCTT	9	FALSE	FALSE	-	-	TRUE																			Frame-shift indel/In-frame indel	Hetero	2	Mut/Mut	N/F*	TRUE	TRUE	F/LoF
CRISPR_21d_P1	C43	106284847:106284857	D:D	GGAGGATG:GA	1899-12-31 08:02:00	FALSE	FALSE	-	-	FALSE																												Frame-shift indel	Homo	1	Mut	N	FALSE	TRUE	LoF
CRISPR_21d_P1	C44	106284845	D	CAGGAGGATGTTGAA	15	FALSE	FALSE	-	-	TRUE	106284859:106284867	D:I	ACTCGGC:G	1899-12-31 07:01:00	FALSE	FALSE	-	-	FALSE																			In-frame indel/Frame-shift indel	Hetero	2	Mut/Mut	F*/N	TRUE	TRUE	F/LoF
CRISPR_21d_P1	C49	106284858	D	AACTCGGCTTCTGCCGC	17	FALSE	FALSE	-	-	FALSE	106284860:106284863	D:D	C:GG	1899-12-31 01:02:00	FALSE	FALSE	-	-	FALSE																			Frame-shift indel/Frame-shift indel	Hetero	2	Mut/Mut	N/N	FALSE	TRUE	LoF
CRISPR_21d_P1	C50	106284858:106284868	D:M	AACTCGGCT:C	1899-12-31 09:01:00	FALSE	FALSE	E/A	M	TRUE																												Pointmutation	Homo	1	Mut	F*	TRUE	FALSE	F
CRISPR_21d_P1	C51	106284858	D	A	1	FALSE	FALSE	-	-	FALSE																												Frame-shift indel	Homo	1	Mut	N	FALSE	TRUE	LoF
CRISPR_21d_P1	C52	106284859	D	ACTCGGCTTCTG	12	FALSE	FALSE	-	-	TRUE																												In-frame indel	Homo	1	Mut	F*	TRUE	FALSE	F
CRISPR_21d_P1	C53	106284855	D	TTGAAC	6	FALSE	FALSE	-	-	TRUE	106284859:106284870	D:I	ACTCGGCTTC:G	1899-12-31 10:01:00	FALSE	FALSE	-	-	FALSE																			In-frame indel/Frame-shift indel	Hetero	2	Mut/Mut	F*/N	TRUE	TRUE	F/LoF
CRISPR_21d_P1	C54	106284857	D	GAACTC	6	FALSE	FALSE	-	-	TRUE	106284858:106284859	I:D	CCGC:ACTC	1899-12-31 04:04:00	FALSE	FALSE	-	-	FALSE																			In-frame indel/Frame-shift indel	Hetero	2	Mut/Mut	F*/N	TRUE	TRUE	F/LoF
CRISPR_21d_P1	C56	106284845	D	CAGGAGGATGTTGAACTCGGCTTCTGCCG	29	FALSE	FALSE	-	-	FALSE	106284860:106284862	I:I	TC:G	1899-12-31 02:01:00	FALSE	FALSE	-	-	FALSE																			Frame-shift indel/Frame-shift indel	Hetero	2	Mut/Mut	N/N	FALSE	TRUE	LoF
CRISPR_21d_P1	C59	106284858	I	A	1	FALSE	FALSE	-	-	FALSE																												Frame-shift indel	Homo	1	Mut	N	FALSE	TRUE	LoF
CRISPR_21d_P1	C60	106284855	D	TTGAACTCGGCTTCTGCCGCAGGA	24	FALSE	FALSE	-	-	TRUE	106284857	I	GACTCCTG	8	FALSE	FALSE	-	-	FALSE																			In-frame indel/Frame-shift indel	Hetero	2	Mut/Mut	F*/N	TRUE	TRUE	F/LoF
CRISPR_21d_P1	C61	0	-	-	1	FALSE	FALSE	-	-	-	106284847	D	GGAGGATGTTGAACTC	16	FALSE	FALSE	-	-	FALSE																			WT/Frame-shift indel	Hetero	2	WT/Mut	WT/N	TRUE	TRUE	F/LoF
CRISPR_21d_P1	C62	106284859	D	ACTCGGCTTCTG	12	FALSE	FALSE	-	-	TRUE																												In-frame indel	Homo	1	Mut	F*	TRUE	FALSE	F
CRISPR_21d_P1	C63	106284858	D	A	1	FALSE	FALSE	-	-	FALSE																												Frame-shift indel	Homo	1	Mut	N	FALSE	TRUE	LoF
CRISPR_21d_P1	C64	106284857	D	GAACTC	6	FALSE	FALSE	-	-	TRUE	106284859	I	GCGGGGGATGAGG	13	FALSE	FALSE	-	-	FALSE																			In-frame indel/Frame-shift indel	Hetero	2	Mut/Mut	F*/N	TRUE	TRUE	F/LoF
CRISPR_21d_P1	C65	0	-	-	1	FALSE	FALSE	-	-	-																												WT	Homo	1	WT	WT	TRUE	FALSE	F
CRISPR_21d_P1	C66	0	-	-	1	FALSE	FALSE	-	-	-	106284855	D	TTGAACTCGGC	11	FALSE	FALSE	-	-	FALSE																			WT/Frame-shift indel	Hetero	2	WT/Mut	WT/N	TRUE	TRUE	F/LoF
CRISPR_21d_P1	C67	106284852	D	ATGTTGA	7	FALSE	FALSE	-	-	FALSE	106284857	D	GAACTC	6	FALSE	FALSE	-	-	TRUE																			Frame-shift indel/In-frame indel	Hetero	2	Mut/Mut	N/F*	TRUE	TRUE	F/LoF
CRISPR_21d_P1	C69	106284858	D	AACT	4	FALSE	FALSE	-	-	FALSE	106284859	D	ACTCGGCTTCTG	12	FALSE	FALSE	-	-	TRUE																			Frame-shift indel/In-frame indel	Hetero	2	Mut/Mut	N/F*	TRUE	TRUE	F/LoF
CRISPR_21d_P1	C70	106284859	D	ACTCGGCTT	9	FALSE	FALSE	-	-	TRUE																												In-frame indel	Homo	1	Mut	F*	TRUE	FALSE	F
CRISPR_21d_P1	C71	0	-	-	1	FALSE	FALSE	-	-	-	106284856	D	TGAACTCGGCTTC	13	FALSE	FALSE	-	-	FALSE																			WT/Frame-shift indel	Hetero	2	WT/Mut	WT/N	TRUE	TRUE	F/LoF
CRISPR_21d_P1	C72	106284859	D	ACT	3	FALSE	FALSE	-	-	TRUE																												In-frame indel	Homo	1	Mut	F*	TRUE	FALSE	F
CRISPR_21d_P1	C73	106284830	D	GTAGGAGTCGGTGGCCAGGAGGATGTTGA	29	FALSE	FALSE	-	-	FALSE	106284858:106284862	D:M	AAC:C	1899-12-31 03:01:00	FALSE	FALSE	E/A	M	TRUE																			Frame-shift indel/Pointmutation	Hetero	2	Mut/Mut	N/F*	TRUE	TRUE	F/LoF
CRISPR_21d_P1	C74	106284849	D	AGGATGTTGAACTCGGCTTCTGCCGC	26	FALSE	FALSE	-	-	FALSE																												Frame-shift indel	Homo	1	Mut	N	FALSE	TRUE	LoF
CRISPR_21d_P1	C75	106284859	D	ACTCGGCTT	9	FALSE	FALSE	-	-	TRUE																												In-frame indel	Homo	1	Mut	F*	TRUE	FALSE	F
CRISPR_21d_P1	C77	0	-	-	1	FALSE	FALSE	-	-	-	106284858:106284862	D:M	AAC:C	1899-12-31 03:01:00	FALSE	FALSE	E/A	M	TRUE																			WT/Pointmutation	Hetero	2	WT/Mut	WT/F*	TRUE	FALSE	F
CRISPR_21d_P1	C78	106284853	D	TGTTGAACTCGGCTTC	16	FALSE	FALSE	-	-	FALSE	106284857	D	GAACTCGGCTTCTGCCGC	18	FALSE	FALSE	-	-	TRUE																			Frame-shift indel/In-frame indel	Hetero	2	Mut/Mut	N/F*	TRUE	TRUE	F/LoF
CRISPR_21d_P1	C79	0	-	-	1	FALSE	FALSE	-	-	-	106284859	M	G	1	FALSE	FALSE	F/C	M	-																			WT/Pointmutation	Hetero	2	WT/Mut	WT/F*	TRUE	FALSE	F
CRISPR_21d_P1	C80	106284848:106284858	I:D	GAGGATGTTGCGGCAGAAGCC:AACT	1899-12-31 21:04:00	FALSE	FALSE	-	-	FALSE	106284859	D	ACTCGGCTTCTGCCG	15	FALSE	FALSE	-	-	TRUE																			Frame-shift indel/In-frame indel	Hetero	2	Mut/Mut	N/F*	TRUE	TRUE	F/LoF
CRISPR_21d_P1	C81	106284850:106284853:106284855	M:M:D	T:C:TTGAACT	1899-12-31 01:01:07	FALSE	FALSE	I/T	M	FALSE	106284858	I	A	1	FALSE	FALSE	-	-	FALSE																			Frame-shift indel/Frame-shift indel	Hetero	2	Mut/Mut	N/N	FALSE	TRUE	LoF
CRISPR_21d_P1	C84	106284852	D	ATGTTGA	7	FALSE	FALSE	-	-	FALSE	106284857	D	GAACTC	6	FALSE	FALSE	-	-	TRUE																			Frame-shift indel/In-frame indel	Hetero	2	Mut/Mut	N/F*	TRUE	TRUE	F/LoF
CRISPR_21d_P1	C85	106284857	D	GAACTC	6	FALSE	FALSE	-	-	TRUE																												In-frame indel	Homo	1	Mut	F*	TRUE	FALSE	F
CRISPR_21d_P1	C89	0	-	-	1	FALSE	FALSE	-	-	-																												WT	Homo	1	WT	WT	TRUE	FALSE	F
CRISPR_21d_P1	C90	106284858	D	AACT	4	FALSE	FALSE	-	-	FALSE																												Frame-shift indel	Homo	1	Mut	N	FALSE	TRUE	LoF
CRISPR_21d_P1	C91	106284842	D	GGCCAGGAGGATGTTGAACTC	21	FALSE	FALSE	-	-	TRUE	106284858	D	AACTCGGCTTCTGCCGCAGGA	21	FALSE	FALSE	-	-	TRUE																			In-frame indel/In-frame indel	Hetero	2	Mut/Mut	F*/F*	TRUE	FALSE	F
CRISPR_21d_P1	C92	106284846:106284851	I:D	CTACCTTGT:GATGTTGAAC	1899-12-31 09:10:00	FALSE	FALSE	-	-	FALSE	106284848	D	GAGGATGTTGAACTCGGCTTCTGCC	25	FALSE	FALSE	-	-	FALSE																			Frame-shift indel/Frame-shift indel	Hetero	2	Mut/Mut	N/N	FALSE	TRUE	LoF
CRISPR_21d_P1	C93	106284859	D	ACTCGGC	7	FALSE	FALSE	-	-	FALSE																												Frame-shift indel	Homo	1	Mut	N	FALSE	TRUE	LoF
CRISPR_21d_P1	C95	106284845	D	CAGGAGGATGTTGAACTCGGCTTCTGCCG	29	FALSE	FALSE	-	-	FALSE	106284846:106284860	D:M	AGGAGGATGTTGA:C	1899-12-31 13:01:00	FALSE	FALSE	F/L	M	FALSE																			Frame-shift indel/Frame-shift indel	Hetero	2	Mut/Mut	N/N	FALSE	TRUE	LoF
CRISPR_21d_P1	C96	106284855	D	TTGAACT	7	FALSE	FALSE	-	-	FALSE																												Frame-shift indel	Homo	1	Mut	N	FALSE	TRUE	LoF
