# Supplementary material for: Identification of a novel NAMPT inhibitor by CRISPR/Cas9 chemogenomic profiling in mammalian cells
Source: Sci Rep. 2017 Feb 16;7:42728. doi: 10.1038/srep42728 (PMC5311948; doi:10.1038/srep42728)
Supplement: Supplementary Table S3 [file srep42728-s4.xls]

## Sheet: Legend
Legend for Chemoproteomics data:
PROTEIN_AC	Representative IPI (International Protein Index) human protein accession number
GENE_NAME	Entrez gene name associated with IPI protein accession number
DESCRIPTION	Protein description
PROTEIN_PROB_REP_1	ProteinProphet-derived protein probability, replicate 1 (low coupling density)
SPECTRUM_COUNT_REP_1	Number of total redundant Mascot-derived peptide spectrum matches for this protein, replicate 1 (low coupling density)
Q_PEP_REP_1	Number of unique peptide sequences for this protein that were used for protein quantitation (not shared with any other protein sequence in list of identified proteins), replicate 1 (low coupling density)
Q_SPEC_REP_1	Number of unique spectra matched to this protein that were used for quantitation (not shared with any other protein sequence in list of identified proteins), replicate 1 (low coupling density)
LOG10FC_100UM_REP_1	Log10 fold change 100µM ND-37-YO30 over DMSO, replicate 1 (low coupling density)
ADJ_PV_100UM_REP_1	Adjusted P-value 100µM ND-37-YO30 over DMSO, replicate 1 (low coupling density)
LOG10FC_10UM_REP_1	Log10 fold change 10µM ND-37-YO30 over DMSO, replicate 1 (low coupling density)
ADJ_PV_10UM_REP_1	Adjusted P-value 10µM ND-37-YO30 over DMSO, replicate 1 (low coupling density)
LOG10FC_1UM_REP_1	Log10 fold change 1µM ND-37-YO30 over DMSO, replicate 1 (low coupling density)
ADJ_PV_1UM_REP_1	Adjusted P-value 1µM ND-37-YO30 over DMSO, replicate 1 (low coupling density)
PROTEIN_PROB_REP_2	ProteinProphet-derived protein probability, replicate 2 (high coupling density)
SPECTRUM_COUNT_REP_2	Number of total redundant Mascot-derived peptide spectrum matches for this protein, replicate 2 (high coupling density)
Q_PEP_REP_2	Number of unique peptide sequences for this protein that were used for protein quantitation (not shared with any other protein sequence in list of identified proteins), replicate 2 (high coupling density)
Q_SPEC_REP_2	Number of unique spectra matched to this protein that were used for quantitation (not shared with any other protein sequence in list of identified proteins), replicate 2 (high coupling density)
LOG10FC_100UM_REP_2	Log10 fold change 100µM ND-37-YO30 over DMSO, replicate 2 (high coupling density)
ADJ_PV_100UM_REP_2	Adjusted P-value 100µM ND-37-YO30 over DMSO, replicate 2 (high coupling density)
LOG10FC_10UM_REP_2	Log10 fold change 10µM ND-37-YO30 over DMSO, replicate 2 (high coupling density)
ADJ_PV_10UM_REP_2	Adjusted P-value 10µM ND-37-YO30 over DMSO, replicate 2 (high coupling density)
LOG10FC_1UM_REP_2	Log10 fold change 1µM ND-37-YO30 over DMSO, replicate 2 (high coupling density)
ADJ_PV_1UM_REP_2	Adjusted P-value 1µM ND-37-YO30 over DMSO, replicate 2 (high coupling density)

## Sheet: Chemoproteomics data
PROTEIN_AC	GENE_NAME	DESCRIPTION	PROTEIN_PROB_REP_1	SPECTRUM_COUNT_REP_1	Q_PEP_REP_1	Q_SPEC_REP_1	LOG10FC_100UM_REP_1	ADJ_PV_100UM_REP_1	LOG10FC_10UM_REP_1	ADJ_PV_10UM_REP_1	LOG10FC_1UM_REP_1	ADJ_PV_1UM_REP_1	PROTEIN_PROB_REP_2	SPECTRUM_COUNT_REP_2	Q_PEP_REP_2	Q_SPEC_REP_2	LOG10FC_100UM_REP_2	ADJ_PV_100UM_REP_2	LOG10FC_10UM_REP_2	ADJ_PV_10UM_REP_2	LOG10FC_1UM_REP_2	ADJ_PV_1UM_REP_2
IPI00018873.1	NAMPT	Nicotinamide phosphoribosyltransferase	1	701	36	685	-1.38112	4.35719e-27	-0.532118	6.2212e-38	-0.223563	5.35625e-21	1	520	37	512	-1.17111	6.39982e-29	-0.332419	8.64444e-23	-0.153455	1.9144e-12
IPI00004974.2	RABGEF1	cDNA FLJ55772: highly similar to Rab5 GDP/GTP exchange factor	0.9966	16	2	16	-0.749828	0.572975	-0.2862	0.547938	-0.165304	0.607364	0.9999	5	2	5	-0.675514	0.53423	0.207794	0.837578	0.110363	0.839739
IPI00010415.2	ACOT7	Isoform 1 of Cytosolic acyl coenzyme A thioester hydrolase	1	222	26	222	-0.827051	7.21199e-18	-0.368522	7.95102e-17	-0.257085	1.70124e-13	1	123	20	121	-0.63169	1.33018e-14	-0.214191	6.81992e-07	-0.169286	4.09011e-11
IPI00219129.10	NQO2	Ribosyldihydronicotinamide dehydrogenase [quinone]	1	32	10	32	-0.711699	5.84595e-08	-0.354504	2.63573e-06	-0.225355	3.84937e-07	1	29	9	29	-0.576801	2.02842e-12	-0.193663	0.0011374	-0.141316	0.00137441
IPI00167515.1	PTGR2	Isoform 1 of Prostaglandin reductase 2	0.9999	6	2	6	-0.700356	0.182043	-0.496147	0.0895558	-0.0661645	0.168933	0.9998	3	2	3	-0.518075	0.379141	-0.366342	0.224269	-0.293119	0.0178593
IPI00002525.3	NENF	Neudesin	1	6	2	6	0.310579	0.106545	0.400602	0.101815	0.44464	0.146857	1	4	2	4	-0.509587	0.370949	0.177671	0.270879	0.240348	0.220936
IPI00022648.2	EIF5	Eukaryotic translation initiation factor 5	1	9	5	9	0.462857	0.0193488	0.518217	0.00764144	0.516004	0.0879805	1	7	4	7	-0.505062	0.0249074	0.228843	0.00270971	0.207687	0.111568
IPI00465248.5	ENO1	Isoform alpha-enolase of Alpha-enolase	1	96	20	84	0.375008	9.79363e-15	0.50145	8.43342e-15	0.528934	3.48499e-12	1	80	20	72	-0.495621	4.98768e-11	0.210187	3.4991e-09	0.239051	1.25469e-11
IPI00303832.6	RTF1	RNA polymerase-associated protein RTF1 homolog	1	5	4	5	0.186998	0.0431016	0.0823305	0.0528728	0.143824	0.262146	1	5	2	5	-0.494406	0.0353467	0.186355	0.106614	0.255385	0.0842981
IPI00017704.3	COTL1	Coactosin-like protein	1	12	5	12	0.38859	0.00716067	0.510478	2.73645e-07	0.594645	0.00106127	1	15	6	15	-0.458889	0.000759909	0.236787	0.000138964	0.280564	0.000407809
IPI00216088.3	CRABP2	Cellular retinoic acid-binding protein 2	1	34	11	34	0.488753	5.66288e-09	0.623709	8.03179e-09	0.542902	0.000172982	1	24	8	24	-0.448587	6.07436e-05	0.208108	5.41965e-05	0.177994	0.0420976
IPI00299000.5	PA2G4	Proliferation-associated protein 2G4	1	39	16	39	0.233773	1.40192e-09	0.349119	1.31269e-08	0.383914	1.97103e-08	1	34	5	16	-0.442922	0.000904313	0.196612	0.0311124	0.175779	0.00770798
IPI00239077.5	HINT1	Histidine triad nucleotide-binding protein 1	1	7	4	7	0.295322	0.000774657	0.414467	0.000701555	0.379722	0.0466889	1	7	2	4	-0.442458	0.257563	0.175451	0.112119	0.23818	0.138361
IPI00294619.2	TFG	Protein TFG	0.9999	3	2	3	0.232988	0.398709	0.275714	0.459653	0.385885	0.365658	0.9993	4	2	4	-0.435426	0.288899	0.111086	0.339965	0.181545	0.34542
IPI00003815.3	ARHGDIA	Rho GDP-dissociation inhibitor 1	1	16	8	16	0.228645	0.0255949	0.338118	0.000116049	0.332334	9.7113e-05	1	22	8	22	-0.432497	0.000298906	0.12247	0.0216581	0.162089	0.00140377
IPI00009032.1	SSB	Lupus La protein	1	33	14	33	0.449608	4.02819e-09	0.584794	3.35066e-10	0.420453	0.00022193	1	25	13	25	-0.429857	2.35002e-07	0.150793	0.000102066	0.209286	6.58339e-06
IPI00219446.5	PEBP1	Phosphatidylethanolamine-binding protein 1	1	10	5	10	0.302421	0.0195907	0.409256	0.00559667	0.454072	0.0209139	1	11	6	11	-0.429362	0.000556315	0.158292	0.107769	0.223757	0.00227378
IPI00479186.7	PKM2	Isoform M2 of Pyruvate kinase isozymes M1/M2	1	105	29	103	0.441362	2.1279e-12	0.528041	2.71137e-12	0.57543	1.24623e-09	1	108	29	108	-0.429028	9.76905e-16	0.221114	1.03188e-12	0.241856	7.2823e-11
IPI00604620.3	NCL	Nucleolin	1	150	49	146	0.474786	2.07528e-28	0.582112	1.08439e-28	0.524574	6.30714e-21	1	128	39	126	-0.428836	6.29742e-18	0.209999	8.886e-21	0.232149	4.80555e-21
IPI00020599.1	CALR	Calreticulin	1	69	17	69	0.484654	9.66184e-11	0.597569	1.5102e-11	0.611135	1.26369e-08	1	61	17	61	-0.425673	4.60549e-07	0.201865	2.75562e-10	0.204018	5.48062e-05
IPI00169383.3	PGK1	Phosphoglycerate kinase 1	1	68	25	68	0.450712	3.27395e-10	0.553849	1.21078e-10	0.519481	9.7633e-09	1	60	19	60	-0.417996	5.7701e-09	0.22781	1.12292e-15	0.222429	8.41397e-08
IPI00744692.1	TALDO1	Transaldolase	1	31	12	31	0.302271	1.09334e-05	0.381743	2.99614e-05	0.451454	1.37341e-05	1	22	9	21	-0.416884	0.000109055	0.156786	1.95864e-07	0.220319	3.40209e-08
IPI00152671.7	FAM91A1	Protein FAM91A1	0.9987	8	3	8	-0.0111085	0.58422	-0.031338	0.432685	0.0387837	0.410648	1	7	4	7	-0.415092	0.0246482	-0.0184403	0.891771	-0.0893952	0.0583647
IPI00219018.7	GAPDH	Glyceraldehyde-3-phosphate dehydrogenase	1	120	17	106	0.338615	1.10892e-10	0.445523	3.73067e-13	0.485452	1.40848e-11	1	118	18	118	-0.413632	1.06908e-09	0.211515	9.83186e-14	0.243217	3.9247e-11
IPI00018352.1	UCHL1	Ubiquitin carboxyl-terminal hydrolase isozyme L1	1	34	12	31	0.310048	3.76453e-09	0.415361	5.18127e-09	0.409424	8.71598e-05	1	33	13	33	-0.411845	9.76588e-07	0.214149	5.00695e-05	0.174082	0.000352408
IPI00549248.4	NPM1	Isoform 1 of Nucleophosmin	1	72	16	64	0.27423	7.42408e-10	0.434675	9.74252e-15	0.441605	1.24214e-11	1	73	16	65	-0.411776	3.12747e-10	0.168237	2.48102e-07	0.174664	3.24688e-06
IPI00645078.1	UBA1	Ubiquitin-like modifier-activating enzyme 1	1	45	20	45	0.43522	1.27088e-09	0.556443	8.28719e-12	0.573908	8.48155e-06	1	44	18	44	-0.410838	5.71838e-09	0.197345	8.52477e-08	0.215718	2.27679e-09
IPI00167572.4	FAM98B	Protein FAM98B	1	5	3	5	-0.0192855	0.932566	0.269698	0.0402524	0.300029	0.0209139	1	4	3	4	-0.408128	0.0331227	0.00704042	0.979288	0.214368	0.185621
IPI00220362.5	HSPE1	10 kDa heat shock protein: mitochondrial	1	18	5	10	0.274525	0.00645227	0.395546	0.000992497	0.424269	0.00429484	1	16	4	10	-0.406159	0.0107301	0.174105	0.000380887	0.233978	0.00175475
IPI00219217.3	LDHB	L-lactate dehydrogenase B chain	1	43	12	35	0.502853	1.45838e-08	0.628602	1.62375e-08	0.637222	1.05702e-07	1	65	11	53	-0.404283	1.54158e-07	0.204965	2.22494e-07	0.212613	2.59951e-07
IPI00002966.2	HSPA4	Heat shock 70 kDa protein 4	1	92	29	85	0.420945	1.35845e-16	0.518361	5.4562e-16	0.585809	8.92983e-16	1	90	33	84	-0.399335	6.82279e-16	0.16952	2.40365e-20	0.230344	4.62797e-15
IPI00554742.3	API5	Isoform 2 of Apoptosis inhibitor 5	1	17	8	17	0.368387	2.87757e-07	0.480379	4.36903e-05	0.533177	2.65922e-06	1	21	8	21	-0.398194	0.000144481	0.178762	4.5568e-05	0.245592	1.72473e-06
IPI00219525.10	PGD	6-phosphogluconate dehydrogenase: decarboxylating	1	36	13	36	0.403326	3.64469e-05	0.524838	4.59615e-06	0.520922	8.4977e-06	1	35	15	33	-0.396783	1.12768e-07	0.141781	0.00186884	0.19289	1.86368e-08
IPI00017596.3	MAPRE1	Microtubule-associated protein RP/EB family member 1	1	29	14	29	0.321684	2.19769e-07	0.460782	1.28393e-08	0.448264	6.78031e-06	1	19	9	19	-0.396488	5.57809e-06	0.182105	2.64128e-07	0.221824	2.38305e-06
IPI00027442.4	AARS	Alanyl-tRNA synthetase: cytoplasmic	1	62	24	62	0.42162	8.77864e-09	0.498148	8.0574e-10	0.583311	1.08202e-11	1	73	33	73	-0.394422	2.60883e-15	0.198438	4.4755e-18	0.198378	8.87351e-16
IPI00025849.1	ANP32A;ANP32AP1	Acidic leucine-rich nuclear phosphoprotein 32 family member A	1	14	5	9	0.360118	0.0130785	0.491039	0.0159356	0.400343	0.00702878	1	17	7	15	-0.393499	0.000120754	0.165211	0.00904835	0.25178	0.00279121
IPI00549725.6	PGAM1	Phosphoglycerate mutase 1	1	38	14	38	0.301333	0.000791116	0.324338	0.00716853	0.219573	0.0403651	1	63	15	63	-0.391833	2.31714e-07	0.197218	2.37205e-05	0.20812	0.000227316
IPI00298547.3	PARK7	Protein DJ-1	1	19	9	19	0.120915	3.82076e-05	0.201687	0.000170138	0.171707	0.0302493	1	16	8	16	-0.390615	7.92668e-05	0.0760174	0.711821	0.102304	0.225688
IPI00479997.4	STMN1	Isoform 1 of Stathmin	1	32	10	28	0.185158	8.20792e-06	0.244226	0.000359423	0.258241	1.57485e-05	1	37	12	37	-0.390316	4.19275e-08	0.169766	3.03677e-06	0.175935	6.37811e-06
IPI00003406.4	DBN1	Isoform 1 of Drebrin	1	21	10	21	0.124569	0.00029085	0.183104	0.00385909	0.154739	6.06765e-05	1	11	5	11	-0.3903	0.00659051	0.179051	0.0222498	0.244494	0.00122069
IPI00021728.3	EIF2S2	Eukaryotic translation initiation factor 2 subunit 2	1	16	9	16	0.156523	0.178847	0.360839	0.00121391	0.0575855	0.800853	1	18	9	18	-0.388012	9.26172e-05	0.150561	0.0067568	0.153141	0.0071902
IPI00023004.7	EIF1AY	Eukaryotic translation initiation factor 1A: Y-chromosomal	1	12	5	12	0.268816	0.00964659	0.363152	0.00510108	0.364788	0.00360038	1	9	4	9	-0.387281	0.0101598	0.210963	0.0053043	0.22303	0.00152803
IPI00003438.2	DNAJC8	DnaJ homolog subfamily C member 8	1	11	6	11	0.254766	0.00635531	0.3357	0.00592294	0.374412	0.00160774	1	11	6	11	-0.385703	0.0137	0.139634	0.00434062	0.12268	0.0148982
IPI00015018.1	PPA1	Inorganic pyrophosphatase	1	26	12	26	0.262877	1.87415e-06	0.389966	4.02067e-07	0.356009	1.94879e-06	1	20	8	20	-0.383914	0.000244222	0.147766	0.000133516	0.173798	0.00215614
IPI00396378.3	HNRNPA2B1	Isoform B1 of Heterogeneous nuclear ribonucleoproteins A2/B1	1	39	13	37	0.315717	1.84992e-06	0.369926	3.82417e-07	0.378187	3.09909e-05	1	39	11	37	-0.382788	6.09804e-06	0.172264	9.52345e-05	0.245197	4.25808e-06
IPI00329801.12	ANXA5	Annexin A5	1	14	7	12	0.39213	0.000106466	0.532785	6.79097e-05	0.575798	8.9663e-05	1	17	8	17	-0.382763	1.43393e-05	0.223288	9.62958e-07	0.279036	2.10727e-06
IPI00307200.9	SWAP70	Switch-associated protein 70	1	4	3	4	0.29183	0.0619779	0.310213	0.0623588	0.46448	0.0671096	1	2	2	2	-0.381851	0.244665	0.142169	0.183464	0.181404	0.239892
IPI00165230.1	DAZAP1	Isoform 1 of DAZ-associated protein 1	1	9	5	9	0.272367	0.00554552	0.316038	0.01399	0.219474	0.293831	1	6	3	6	-0.381719	0.014271	0.131458	0.109698	0.0936217	0.0536485
IPI00219678.3	EIF2S1	Eukaryotic translation initiation factor 2 subunit 1	1	17	9	17	0.386435	0.000177174	0.505627	0.000142326	0.518972	0.00445106	1	14	7	14	-0.380548	5.41076e-05	0.201021	3.14095e-05	0.286914	8.97192e-07
IPI00020956.1	HDGF	Hepatoma-derived growth factor	1	29	9	27	0.351581	7.12329e-06	0.450833	3.75294e-06	0.392465	0.000481102	1	26	8	24	-0.380127	1.62278e-05	0.210149	8.53562e-07	0.2145	4.07678e-06
IPI00216694.3	PLS3	Plastin-3	1	2	2	2	0.227954	0.402561	0.242715	0.3479	0.229693	0.492826	1	7	3	5	-0.37955	0.132409	0.237791	0.272946	0.272943	0.0560795
IPI00013894.1	STIP1	Stress-induced-phosphoprotein 1	1	72	32	72	0.289958	7.89481e-13	0.376848	1.84177e-15	0.403677	2.69764e-11	1	78	37	78	-0.379514	3.04538e-14	0.183507	1.18507e-18	0.217038	1.34951e-15
IPI00015361.1	PFDN5	Prefoldin subunit 5	1	6	3	6	0.176557	0.112636	0.249745	0.0496246	0.373151	0.00361528	1	7	4	7	-0.378901	0.00461583	0.079772	0.0385959	0.135476	0.0198173
IPI00014808.1	PAFAH1B3	Platelet-activating factor acetylhydrolase IB subunit gamma	1	6	2	6	0.379338	0.302426	0.495637	0.231225	0.557805	0.255348	1	6	2	6	-0.378816	0.246062	0.174782	0.23073	0.222759	0.178418
IPI00027485.3	EIF4E	Eukaryotic translation initiation factor 4E	1	10	4	10	0.278719	0.00374679	0.369554	0.000308358	0.424583	0.00223991	1	17	5	17	-0.378547	0.0027272	0.159487	0.00694992	0.211267	0.00130116
IPI00012011.6	CFL1	Cofilin-1	1	50	11	29	0.304943	1.83073e-06	0.406656	1.11399e-07	0.316147	0.0722549	1	35	10	26	-0.378428	1.7017e-05	-0.0498532	0.747669	0.134487	0.0580225
IPI00032826.1	ST13	Hsc70-interacting protein	1	29	14	29	0.211769	0.00156816	0.355254	6.09014e-06	0.323434	9.77628e-05	1	31	10	31	-0.372247	2.48173e-05	0.13042	0.00087086	0.193593	0.000156033
IPI00294495.5	UFC1	Ubiquitin-fold modifier-conjugating enzyme 1	1	6	3	5	0.134907	0.520074	0.213137	0.153114	0.196676	0.280578	0.9994	5	3	5	-0.371585	0.178107	-0.0449456	0.906175	0.00449011	0.991183
IPI00219097.4	HMGB2	High mobility group protein B2	1	31	9	16	0.183873	0.0270792	0.34157	2.49011e-06	0.194073	0.0319745	1	40	8	20	-0.370569	1.68254e-05	0.259031	2.48463e-07	0.189168	1.43437e-05
IPI00395627.3	CACYBP	Isoform 1 of Calcyclin-binding protein	1	23	11	23	0.336446	1.90028e-07	0.438009	4.94827e-09	0.404677	2.26902e-05	1	19	9	19	-0.370014	6.03141e-06	0.179143	0.000297982	0.186918	0.000534035
IPI00026087.1	BANF1	Barrier-to-autointegration factor	1	6	3	6	0.287627	0.00210771	0.359957	0.056488	-0.172522	0.378107	1	4	2	4	-0.369755	0.178355	-0.10218	0.856714	0.211592	0.195676
IPI00290416.3	OLA1	Isoform 1 of Obg-like ATPase 1	1	18	8	18	0.386703	0.000401944	0.443561	0.00123237	0.501835	0.000198759	1	17	8	17	-0.369686	0.000133303	0.231886	1.33535e-06	0.2431	4.29206e-05
IPI00220834.8	XRCC5	X-ray repair cross-complementing protein 5	1	53	22	51	0.410985	3.07168e-15	0.558311	6.11019e-15	0.551928	1.5506e-09	1	44	17	42	-0.369023	6.22561e-09	0.130124	5.57819e-06	0.202529	5.36726e-08
IPI00016746.1	CBFB	Isoform 1 of Core-binding factor subunit beta	1	6	3	6	0.390902	0.0567359	0.455097	0.109988	0.499113	0.146483	1	8	2	8	-0.367633	0.313132	-0.0314549	0.930146	0.206861	0.228212
IPI00022145.6	NUCKS1	Isoform 1 of Nuclear ubiquitous casein and cyclin-dependent kinases substrate	1	19	8	19	0.256436	0.000232639	0.321358	0.000211315	0.256479	0.000577638	1	20	9	20	-0.367063	0.00338398	0.223347	0.00392302	0.221211	0.00678365
IPI00419585.9	PPIA	Peptidyl-prolyl cis-trans isomerase A	1	69	9	51	0.374374	3.16353e-05	0.448608	0.000914835	0.561267	0.000784949	1	65	13	63	-0.365082	0.00101069	0.175881	0.000796633	0.185175	0.000262325
IPI00010896.3	CLIC1	Chloride intracellular channel protein 1	1	17	6	13	0.563868	1.53876e-06	0.678674	4.53678e-08	0.727296	6.54219e-05	1	18	8	14	-0.363859	0.00335778	0.166682	0.0219116	0.207429	0.00472809
IPI00072377.1	SET	Isoform 1 of Protein SET	1	17	8	17	0.470892	1.73737e-05	0.610134	1.20181e-05	0.561056	3.95627e-05	1	23	8	23	-0.363721	0.000255649	0.219879	0.00154427	0.257913	0.000132222
IPI00219005.3	FKBP4	Peptidyl-prolyl cis-trans isomerase FKBP4	1	49	23	48	0.337667	2.69142e-10	0.409211	1.15624e-07	0.469026	1.93597e-09	1	38	17	38	-0.362765	0.000132222	0.188461	4.58081e-11	0.226849	1.39037e-12
IPI00783862.2	BLVRB	Flavin reductase	1	4	2	4	0.305897	0.118993	0.385192	0.0545677	0.475145	0.0305693	1	7	4	7	-0.362183	0.0410863	0.198318	0.0752756	0.268044	0.000739755
IPI00218474.6	ENO3	Isoform 1 of Beta-enolase	1	20	3	5	0.326986	0.0427953	0.362953	0.0575702	0.212915	0.372166	1	20	4	10	-0.359712	0.0499637	0.187689	0.028933	0.230599	0.00420043
IPI00646917.1	NUDT21	Cleavage and polyadenylation specificity factor subunit 5	1	15	6	15	0.150195	0.219057	0.178465	0.122688	0.231942	0.0943637	1	12	6	12	-0.35926	0.000365723	0.18189	3.99133e-05	0.233493	2.06396e-05
IPI00219526.6	PGM1	Isoform 1 of Phosphoglucomutase-1	1	17	9	15	0.347306	0.000371633	0.349774	0.0108945	0.296554	0.0311405	1	14	7	12	-0.35748	0.000241837	0.213512	0.000387685	0.242118	0.000477979
IPI00001734.3	PSAT1	Phosphoserine aminotransferase	1	64	21	62	0.447514	7.38549e-14	0.559869	1.60957e-13	0.538152	1.89384e-14	1	55	17	53	-0.357262	1.19544e-06	0.152994	1.07876e-10	0.233662	1.14753e-14
IPI00024911.1	ERP29	Endoplasmic reticulum resident protein 29	1	16	7	16	0.413724	2.51201e-05	0.468322	6.12192e-05	0.513109	9.68014e-05	1	23	9	21	-0.356625	1.1487e-06	0.183853	6.38489e-06	0.198905	4.76793e-05
IPI00027350.3	PRDX2	Peroxiredoxin-2	1	29	8	21	0.088125	0.00772127	0.194371	2.76908e-06	0.210067	0.000161172	1	24	9	18	-0.355172	3.1237e-06	0.161735	1.02733e-05	0.203859	0.000359856
IPI00006167.1	PPM1G	Protein phosphatase 1G	1	15	9	15	0.248148	0.000857123	0.297742	0.00429484	0.337604	0.0099205	1	13	5	13	-0.35483	0.00794359	0.177734	0.00179416	0.19798	0.0619837
IPI00291175.7	VCL	Isoform 1 of Vinculin	1	128	52	128	0.331069	2.19932e-23	0.456498	1.23643e-24	0.461574	2.64124e-23	1	116	50	116	-0.354762	5.17406e-16	0.17008	2.43814e-29	0.211928	1.24521e-35
IPI00016179.1	S100A13	Protein S100-A13	1	14	7	14	0.187496	5.97726e-05	0.285922	4.71446e-06	0.374648	4.33297e-08	1	13	6	13	-0.354146	0.0034877	0.122848	0.00726617	0.144733	0.00905694
IPI00376005.2	EIF5A	Isoform 2 of Eukaryotic translation initiation factor 5A-1	1	7	4	7	0.029445	0.886838	0.168821	0.198314	0.0686227	0.860391	1	11	7	11	-0.352945	0.000998238	0.120008	0.547775	0.157601	0.0184644
IPI00103554.1	GATAD2B	Transcriptional repressor p66-beta	0.9975	5	3	5	0.148948	0.503502	-0.0294954	0.916615	0.102547	0.478788	0.9999	2	2	2	-0.351427	0.232128	0.206975	0.0923054	0.277195	0.244386
IPI00014197.2	CDV3	Isoform 1 of Protein CDV3 homolog	1	5	3	5	0.194618	0.00144054	0.286374	0.0422246	0.315799	0.00272693	1	4	2	4	-0.351229	0.0111286	0.185616	0.0388055	0.238251	0.00831139
IPI00022774.3	VCP	Transitional endoplasmic reticulum ATPase	1	72	32	68	0.308308	4.24997e-10	0.402873	3.51088e-14	0.474463	8.65914e-10	1	66	26	60	-0.3511	8.33435e-10	0.173231	1.31239e-09	0.210404	1.71771e-08
IPI00219229.3	LSM3	U6 snRNA-associated Sm-like protein LSm3	1	6	2	6	0.143756	0.402903	0.270647	0.239743	0.353816	0.118332	1	4	2	4	-0.350593	0.192105	0.162838	0.152158	0.236726	0.195562
IPI00178440.3	SNORA41;EEF1B2	Elongation factor 1-beta	1	15	7	15	0.309993	0.000197367	0.457365	0.00092979	0.433655	0.00161069	1	13	6	13	-0.350427	0.0146694	0.147821	0.00011098	0.195148	3.03677e-06
IPI00643041.3	RANP1;RAN	GTP-binding nuclear protein Ran	1	22	9	22	0.292361	5.84012e-05	0.428984	1.75827e-07	0.482118	9.47437e-07	1	29	9	29	-0.349674	3.3765e-05	0.151382	5.13529e-05	0.196798	0.0010154
IPI00216138.6	TAGLN	Transgelin	1	11	6	11	0.282654	0.0273567	0.408095	0.0144354	0.462371	0.00892742	1	9	4	9	-0.349082	0.032822	0.191392	0.000593855	0.218411	0.00491155
IPI00291006.2	MDH2	Malate dehydrogenase: mitochondrial	1	34	14	34	0.459659	5.82199e-09	0.583182	1.96422e-08	0.518272	0.00080188	1	42	18	42	-0.346963	6.21733e-11	0.19685	0.000139643	0.228523	9.64213e-09
IPI00003856.1	ATP6V1E1	V-type proton ATPase subunit E 1	1	4	3	4	0.313436	0.000573146	0.412799	0.00409952	0.415668	0.00813052	1	6	3	6	-0.346779	0.00958865	0.156077	0.0240038	0.21464	0.00114357
IPI00001661.3	RCC1	Isoform 2 of Regulator of chromosome condensation	1	10	5	10	0.301071	0.00577195	0.404228	0.00117153	0.459496	2.19346e-05	1	7	4	7	-0.346322	0.0533539	0.189442	0.000998275	0.242737	0.000584861
IPI00025252.1	PDIA3	Protein disulfide-isomerase A3	1	67	21	53	0.341221	2.77822e-07	0.458965	6.97706e-09	0.508066	4.27354e-08	1	64	21	52	-0.346014	2.43587e-08	0.180754	2.22195e-13	0.177103	3.26474e-07
IPI00419258.4	HMGB1	High mobility group protein B1	1	35	7	22	0.332517	0.00250758	0.480918	4.59236e-05	0.492134	0.00022193	1	51	10	34	-0.345789	0.000255951	0.232497	1.92013e-05	0.170694	0.00020261
IPI00013297.1	PDAP1	28 kDa heat- and acid-stable phosphoprotein	1	24	9	22	0.239886	0.000287575	0.301703	1.22283e-08	0.331282	2.98998e-05	1	17	7	17	-0.344769	0.00131266	0.164971	0.0172422	0.122883	0.0696305
IPI00027497.5	GPI	Glucose-6-phosphate isomerase	1	60	23	56	0.443888	4.8226e-16	0.573759	4.8226e-16	0.619802	1.58419e-15	1	54	19	46	-0.344604	1.40161e-09	0.192341	7.10389e-11	0.23445	5.01322e-11
IPI00030320.4	DDX6	Probable ATP-dependent RNA helicase DDX6	1	15	7	14	0.319001	0.0043804	0.397083	0.0086046	0.351006	0.032213	1	16	8	16	-0.34336	5.28961e-07	0.150794	0.00885204	0.213594	0.0693021
IPI00023234.3	UBA2	SUMO-activating enzyme subunit 2	1	19	9	19	0.425272	5.71126e-06	0.564246	5.03191e-07	0.578455	1.01734e-05	1	20	9	20	-0.342959	0.000161571	0.195035	5.67045e-09	0.236156	2.41573e-06
IPI00419373.1	HNRNPA3	Isoform 1 of Heterogeneous nuclear ribonucleoprotein A3	1	24	9	20	0.194744	0.000167578	0.298141	7.60355e-07	0.366314	8.64273e-08	1	26	10	22	-0.342956	2.1544e-07	0.177399	4.39165e-05	0.178428	0.000269199
IPI00216691.5	PFN1	Profilin-1	1	39	8	37	0.559561	5.03191e-07	0.668798	5.54397e-06	0.686545	2.40314e-05	1	31	8	29	-0.342898	0.000578151	0.186109	4.71924e-05	0.248447	0.000161571
IPI00335385.4	DCPS	Scavenger mRNA-decapping enzyme DcpS	1	18	9	18	0.228415	0.0994687	0.309501	0.0539299	0.320411	0.0946908	1	8	5	8	-0.342428	0.00331202	0.160899	0.000251063	0.263086	2.47708e-05
IPI00413344.3	CFL2	Cofilin-2	1	25	2	4	0.357037	0.0738457	0.465405	0.117547	0.230521	0.658605	1	13	2	4	-0.341558	0.258036	0.0125319	0.970011	0.229483	0.157965
IPI00005160.3	ARPC1B;ARPC1A	Actin-related protein 2/3 complex subunit 1B	1	12	7	12	0.269384	0.0638977	0.321329	0.0851369	0.371603	0.0492374	1	11	6	11	-0.340957	6.07436e-05	0.161126	0.00137946	0.182101	1.17602e-05
IPI00411706.1	ESD	S-formylglutathione hydrolase	1	6	3	6	0.43702	0.00441183	0.522037	0.00744617	0.583603	0.000121974	1	7	4	7	-0.3408	0.0348402	0.219592	0.00153215	0.231024	0.00933009
IPI00008223.3	RAD23B	UV excision repair protein RAD23 homolog B	1	20	8	20	0.299136	2.40967e-05	0.415244	1.54831e-05	0.432145	2.30737e-06	1	15	8	13	-0.340308	0.00112509	0.230681	4.39735e-05	0.199001	4.14941e-07
IPI00021634.3	KLC2	Kinesin light chain 2	1	7	4	7	0.299818	0.00400028	0.353571	0.00119958	0.423378	0.00146333	1	4	3	4	-0.339637	0.00941931	0.0823328	0.27311	0.179333	0.101662
IPI00008575.3	KHDRBS1	Isoform 1 of KH domain-containing: RNA-binding: signal transduction-associated protein 1	1	22	10	22	0.196539	0.0018887	0.269666	0.00326039	0.270545	0.000733175	1	19	10	19	-0.338521	1.00578e-05	0.118952	0.000258858	0.160546	5.41313e-05
IPI00009904.1	PDIA4	Protein disulfide-isomerase A4	1	62	28	62	0.279914	9.53958e-10	0.373679	3.67057e-11	0.436745	6.30717e-11	1	58	23	54	-0.338197	5.24041e-11	0.196306	1.62751e-09	0.214242	1.0622e-11
IPI00023640.3	PDCD5	Programmed cell death protein 5	1	5	3	5	0.284992	0.185715	0.299699	0.0183565	0.304768	0.0916064	1	9	4	7	-0.337915	0.028506	0.131119	0.0810261	0.136081	0.125641
IPI00216318.5	YWHAB	Isoform Long of 14-3-3 protein beta/alpha	1	53	6	15	0.189588	0.00117764	0.297225	0.00446338	0.327486	0.00165693	1	44	7	15	-0.337807	3.65706e-05	0.150235	0.0202996	0.20903	0.000198023
IPI00056357.3	C19orf10	UPF0556 protein C19orf10	1	8	3	8	0.230198	0.0068444	0.32298	0.102753	0.334879	0.0272599	1	6	3	6	-0.337367	0.2857	0.269083	0.000713573	0.196562	0.0693913
IPI00032158.3	NAA15	Isoform 2 of N-alpha-acetyltransferase 15: NatA auxiliary subunit	1	19	8	13	0.290447	0.0144682	0.427426	0.000982363	0.486836	0.00103938	1	21	7	14	-0.336983	7.9388e-06	0.158024	0.00020479	0.205179	0.000753052
IPI00293126.1	TBCB	Tubulin-folding cofactor B	1	17	7	17	0.334643	0.000150755	0.42904	7.16839e-05	0.356288	0.00799815	1	14	8	14	-0.335688	0.000497672	0.127773	0.0142968	0.206953	0.00104591
IPI00418471.6	VIM	Vimentin	1	124	28	104	0.227074	3.24005e-11	0.360654	3.03347e-12	0.385884	6.21424e-12	1	141	29	121	-0.335487	3.93773e-09	0.147485	7.42399e-09	0.187703	6.25206e-13
IPI00783097.4	GARS	Glycyl-tRNA synthetase	1	43	20	42	0.328356	4.45006e-13	0.393432	2.38422e-11	0.436486	5.45785e-10	1	41	20	41	-0.335443	8.49667e-10	0.168952	1.37134e-13	0.184974	1.80468e-06
IPI00014263.1	EIF4H	Isoform Long of Eukaryotic translation initiation factor 4H	1	20	9	18	0.149575	0.0748586	0.337309	3.90033e-05	0.439748	7.54679e-07	1	17	7	17	-0.335331	0.000105544	0.194078	3.64995e-05	0.242484	0.00110218
IPI00013122.1	CDC37	Hsp90 co-chaperone Cdc37	1	21	9	18	0.325793	2.14715e-06	0.379816	1.25359e-05	0.437708	2.24963e-05	1	16	9	14	-0.334779	0.000665786	0.136864	0.15958	0.169255	0.00678365
IPI00020906.1	IMPA1	Inositol monophosphatase 1	1	9	6	9	0.0982064	0.280796	0.196205	0.0512137	0.249591	0.0495352	1	5	3	5	-0.334768	0.0190378	0.201887	0.352499	0.254209	0.00535743
IPI00014516.2	CALD1	Isoform 1 of Caldesmon	0.9995	11	2	3	0.263042	0.211699	0.276855	0.361186	0.236668	0.227762	1	9	4	7	-0.334341	0.109728	0.160882	0.0762781	0.145355	0.0389885
IPI00007074.5	YARS	Tyrosyl-tRNA synthetase: cytoplasmic	1	51	24	51	0.379015	2.69142e-10	0.469154	5.5388e-12	0.497337	6.43689e-12	1	53	26	53	-0.333389	3.50278e-11	0.180803	4.35716e-14	0.203032	6.43956e-11
IPI00644712.4	XRCC6	X-ray repair cross-complementing protein 6	1	43	21	43	0.30161	0.000103289	0.405957	7.98862e-06	0.450653	2.71597e-05	1	46	20	46	-0.331246	4.8354e-06	0.16184	1.77296e-08	0.171277	1.49164e-07
IPI00006980.1	C14orf166	UPF0568 protein C14orf166	1	6	3	6	0.2545	0.0415122	0.282466	0.00209699	0.368197	0.0629071	1	5	3	5	-0.331154	0.00580264	0.0915359	0.000975734	0.159873	0.00904237
IPI00027230.3	HSP90B1	Endoplasmin	1	111	31	93	0.435447	1.13909e-14	0.57937	9.06203e-21	0.63603	5.3316e-18	1	89	22	67	-0.330058	1.93424e-08	0.162101	6.32022e-11	0.240448	2.50475e-16
IPI00759715.1	FH	Isoform Cytoplasmic of Fumarate hydratase: mitochondrial	1	25	14	25	0.377086	3.23551e-06	0.443309	8.62773e-08	0.533617	7.66608e-07	1	35	16	35	-0.329248	1.68338e-09	0.178886	6.79273e-08	0.212782	1.01563e-06
IPI00306280.4	DENR	Density-regulated protein	1	17	4	14	0.222409	0.0305828	0.314275	0.0106313	0.421326	0.00225088	1	10	3	10	-0.328434	0.00996754	0.157213	0.137823	0.224659	0.020658
IPI00220642.7	YWHAG	14-3-3 protein gamma	1	44	6	15	0.219454	0.00319537	0.353323	0.00127591	0.355507	0.0012343	1	35	6	13	-0.328219	0.0269061	0.133665	0.0161612	0.214068	1.44505e-05
IPI00217223.1	PAICS	Multifunctional protein ADE2	1	35	14	33	0.375242	2.1742e-10	0.480908	3.18937e-07	0.393519	0.000591584	1	34	17	34	-0.327933	1.31864e-07	0.164288	1.86368e-08	0.203163	4.69847e-07
IPI00218568.7	PCBD1	Pterin-4-alpha-carbinolamine dehydratase	1	15	5	13	0.152496	0.000693388	0.238753	0.00175454	0.31473	1.46105e-05	1	9	5	9	-0.327458	0.00125588	0.142121	0.044783	0.160163	0.00543314
IPI00219604.3	MAP2K1	Isoform 1 of Dual specificity mitogen-activated protein kinase kinase 1	1	7	3	5	0.571978	0.000834609	0.509774	0.00624832	0.56704	0.0586925	1	7	4	7	-0.327027	0.0047027	0.173258	0.000683308	0.155586	0.0469859
IPI00019932.4	UBE2D2	ubiquitin-conjugating enzyme E2 D2 isoform 2	0.9995	6	2	6	0.28179	0.0590922	0.379996	0.106928	0.464967	0.0787009	0.9998	6	2	4	-0.326828	0.121987	0.208335	0.096997	0.261177	0.0650517
IPI00293867.7	DDT	D-dopachrome decarboxylase	1	7	3	7	0.196789	0.0328573	0.307443	0.0106924	0.360114	0.122688	1	5	3	5	-0.326585	0.137574	0.156523	0.203432	0.232483	0.0583189
IPI00219219.3	LGALS1	Galectin-1	1	14	5	14	0.0728389	0.0969658	0.191443	0.00140809	0.10501	0.0841845	1	7	4	7	-0.326393	0.00463709	0.0141631	0.806952	0.0848972	0.0133315
IPI00022745.1	MVD	Diphosphomevalonate decarboxylase	1	4	3	4	0.230514	0.0654787	0.194067	0.137722	0.266934	0.297712	0.9999	4	2	4	-0.326085	0.265968	0.0845679	0.634785	0.150493	0.415696
IPI00219365.3	MSN	Moesin	1	30	12	22	0.317596	1.19628e-05	0.383404	5.31308e-07	0.434055	8.63137e-06	1	38	10	17	-0.325468	0.00963716	0.169038	8.68308e-06	0.222638	9.58241e-05
IPI00028122.1	PSIP1	Isoform 1 of PC4 and SFRS1-interacting protein	1	24	12	22	0.256428	0.00117153	0.333185	5.85303e-05	0.209775	0.0264874	1	25	15	23	-0.324537	6.69164e-09	0.159829	4.63312e-09	0.133844	0.00130367
IPI00328748.5	MANF	cDNA FLJ77177: highly similar to Homo sapiens arginine-rich: mutated in early stage tumors (ARMET): mRNA	1	9	5	9	0.175123	0.00203452	0.247442	0.00894637	0.258775	0.166699	0.9999	4	2	4	-0.32452	0.157753	-0.193826	0.741744	0.113999	0.216424
IPI00643920.4	TKT	cDNA FLJ54957: highly similar to Transketolase	1	54	21	54	0.341627	3.52074e-09	0.4337	1.46458e-14	0.445755	1.01629e-12	1	44	20	44	-0.324417	1.56292e-08	0.164487	3.766e-07	0.191131	1.85485e-08
IPI00019178.2	PSPH	Phosphoserine phosphatase	1	14	6	14	0.221759	0.00015835	0.30975	0.00210564	0.4006	0.000128457	1	11	5	11	-0.32413	0.0576192	0.143497	0.0309656	0.195138	0.00527523
IPI00291419.6	ACAT2	cDNA FLJ53975: highly similar to Acetyl-CoA acetyltransferase: cytosolic	1	6	5	6	0.13611	0.00368716	0.173869	0.079681	0.219456	0.0793243	1	4	2	4	-0.323012	0.042993	0.185224	0.0833468	0.249088	0.0758481
IPI00013949.1	SGTA	Small glutamine-rich tetratricopeptide repeat-containing protein alpha	1	9	5	9	0.136145	0.0324567	0.187037	0.00950673	0.269424	0.0445564	1	10	5	10	-0.322517	0.00721487	0.0965467	0.0867427	0.18809	0.0083054
IPI00019962.3	C4orf43	UPF0534 protein C4orf43	1	7	3	5	0.095112	0.123697	0.0652607	0.207594	-0.0157939	0.929359	0.9999	4	2	4	-0.321478	0.159245	-0.0320697	0.920696	0.16979	0.157521
IPI00059292.3	MAGOHB	Protein mago nashi homolog 2	1	5	3	5	0.190898	0.000547605	0.256562	0.000526779	0.307927	0.00245305	0.9998	4	2	4	-0.321215	0.143979	0.167518	0.0118616	0.190209	0.231216
IPI00010779.4	TPM4	Isoform 1 of Tropomyosin alpha-4 chain	1	80	11	25	0.198382	0.000244118	0.290071	1.59245e-06	0.317352	6.78745e-08	1	62	10	26	-0.320381	0.000602506	0.183332	3.00375e-06	0.203089	6.21267e-05
IPI00005657.1	PFDN6	Prefoldin subunit 6	1	14	5	14	0.201126	0.000610002	0.205161	0.00200107	0.302218	0.00233218	1	13	6	13	-0.319793	0.00546884	0.126579	0.00105305	0.1712	3.71303e-05
IPI00179953.2	NASP	Isoform 1 of Nuclear autoantigenic sperm protein	1	46	20	46	0.287556	2.59168e-09	0.369099	1.69365e-07	0.411083	3.36924e-05	1	37	16	37	-0.319606	1.17532e-09	0.230296	8.86697e-07	0.237369	1.05886e-06
IPI00021370.1	UBE2K	Isoform 1 of Ubiquitin-conjugating enzyme E2 K	0.9998	5	2	5	0.356544	0.491794	0.499353	0.336749	0.631289	0.315806	1	6	4	6	-0.31836	0.0367316	0.266645	0.014198	0.302814	0.0243143
IPI00414554.5	ARPC5L	Actin-related protein 2/3 complex subunit 5-like protein	1	7	2	3	0.231543	0.419382	0.319073	0.206434	0.339521	0.330991	1	4	2	4	-0.318138	0.337132	0.0772625	0.38446	0.129909	0.0533741
IPI00306960.3	NARS	Asparaginyl-tRNA synthetase: cytoplasmic	1	44	19	42	0.351304	2.98567e-07	0.470328	5.01668e-08	0.391979	6.09014e-06	1	33	16	33	-0.317686	2.23313e-06	0.146994	0.000105625	0.20085	1.01563e-06
IPI00550917.3	TWF2	Twinfilin-2	0.9997	8	2	4	0.294881	0.238933	0.38502	0.220292	0.448486	0.120522	1	8	2	4	-0.317262	0.0792131	0.17114	0.155459	0.256272	0.174023
IPI00007926.1	C6orf108	Isoform 1 of Deoxyribonucleoside 5'-monophosphate N-glycosidase	1	11	5	11	0.172896	0.046587	0.260521	0.0138213	0.323219	0.0306381	1	12	4	12	-0.316781	0.00384896	0.186039	0.00195329	0.222197	0.0522943
IPI00025491.1	EIF4A1	Eukaryotic initiation factor 4A-I	1	49	6	16	0.359587	0.000401944	0.463125	0.000488387	0.50213	0.00148557	1	42	7	18	-0.316188	0.000555381	0.21097	0.000500778	0.208017	0.00420374
IPI00219029.3	GOT1	Aspartate aminotransferase: cytoplasmic	1	29	16	29	0.392285	3.10501e-05	0.486372	1.53876e-06	0.4891	1.57485e-05	1	22	12	22	-0.3153	0.000302178	0.254226	1.78013e-08	0.270688	1.31864e-07
IPI00021347.1	UBE2L3	Ubiquitin-conjugating enzyme E2 L3	1	8	4	8	0.344697	0.00361528	0.44976	0.00704615	0.404396	0.00289377	1	11	5	11	-0.314356	0.000361319	0.25295	5.55608e-05	0.273304	0.00335618
IPI00171844.3	COPS4	COP9 signalosome complex subunit 4	1	13	8	13	0.209471	0.100695	0.263622	0.147502	0.32641	0.0510802	1	9	6	9	-0.313884	0.0173551	0.0855571	0.199365	0.138486	0.00411218
IPI00219757.13	GSTP1	Glutathione S-transferase P	1	13	5	13	0.269534	0.0577671	0.354529	0.0624454	0.274877	0.112293	1	9	3	9	-0.313466	0.11799	0.182205	0.0160767	0.140788	0.0293395
IPI00328268.10	EIF4G3	eukaryotic translation initiation factor 4 gamma 3 isoform 1	1	8	5	8	0.276628	0.108034	0.403619	0.030564	0.291568	0.00677058	1	15	7	15	-0.312524	0.00838676	0.139009	5.80379e-05	0.212333	0.00179416
IPI00414127.3	RANBP1	Ran-specific GTPase-activating protein	1	12	6	12	0.164348	0.0269714	0.269525	0.0123503	0.254152	0.11852	1	19	5	15	-0.311988	0.000526036	0.104117	0.0684699	0.152348	5.41313e-05
IPI00183530.2	SNX1	cDNA FLJ46302 fis: clone TESTI4036048: highly similar to Sorting nexin 1	1	10	5	8	0.196587	0.0806037	0.41147	0.000710409	0.372714	0.0057419	1	9	3	5	-0.310783	0.219045	0.128799	0.00177222	0.150068	0.0132177
IPI00418262.5	ALDOC	Fructose-bisphosphate aldolase	1	36	8	12	0.31991	0.013446	0.35195	0.00980263	0.425539	0.00464621	1	37	8	18	-0.310774	0.00278899	0.170496	0.00401529	0.207611	0.000175348
IPI00010882.3	DFFA	Isoform DFF45 of DNA fragmentation factor subunit alpha (Fragment)	0.9967	4	2	4	0.121862	0.690058	0.757514	0.424194	-0.342083	0.4205	1	11	5	11	-0.310711	9.64016e-05	-0.0481679	0.506742	0.185143	0.0197796
IPI00382470.3	HSP90AA1	Isoform 2 of Heat shock protein HSP 90-alpha	1	190	23	92	0.379758	1.19011e-08	0.477413	4.85126e-11	0.542177	3.7424e-10	1	160	17	69	-0.310253	8.23159e-05	0.160375	6.68427e-07	0.169566	3.98121e-07
IPI00006362.1	EDF1	Isoform 2 of Endothelial differentiation-related factor 1	1	8	5	8	0.12285	0.0199353	0.21845	0.0359302	0.225278	0.000894632	1	7	5	7	-0.310002	0.0316422	0.145171	0.00180508	0.120458	0.00842887
IPI00973977.1	LOC728825;SUMO2	small ubiquitin-related modifier 2 isoform a precursor	1	19	7	19	0.16773	0.000336692	0.263815	0.000279717	0.283005	0.00019011	1	17	4	17	-0.308438	0.0586543	0.145208	0.00238636	0.119105	0.0912729
IPI00290460.3	EIF3G	Eukaryotic translation initiation factor 3 subunit G	1	8	4	8	0.249592	0.0265039	0.346532	0.0234762	0.372055	0.0290927	1	8	5	8	-0.307839	1.19171e-05	0.170521	0.00384264	0.160946	0.0579715
IPI00010740.1	SFPQ	Isoform Long of Splicing factor: proline- and glutamine-rich	1	37	15	33	0.219586	1.80703e-08	0.322762	2.68929e-07	0.346104	8.79528e-08	1	33	11	25	-0.307294	2.15845e-05	0.123146	3.50155e-06	0.152411	1.98435e-05
IPI00016910.1	EIF3C;EIF3CL	Eukaryotic translation initiation factor 3 subunit C	1	30	16	30	0.217805	4.74503e-05	0.280112	4.77868e-05	0.331886	0.00015835	1	25	13	25	-0.306746	2.16505e-07	0.111775	0.00139068	0.165012	4.43343e-06
IPI00027120.1	CDC34	Ubiquitin-conjugating enzyme E2 R1	1	3	2	3	0.284224	0.172908	0.401019	0.139227	0.397677	0.111554	0.9999	3	2	3	-0.306585	0.455457	-0.00531813	0.986682	0.0885209	0.733572
IPI00306708.5	PBK	Lymphokine-activated killer T-cell-originated protein kinase	1	7	3	7	0.225238	3.68084e-06	0.308339	0.0380624	0.210383	0.159474	1	11	5	11	-0.305494	0.0949252	0.0323529	0.744764	0.109638	0.0222875
IPI00221222.7	SUB1	Activated RNA polymerase II transcriptional coactivator p15	1	9	5	9	0.266393	0.00281562	0.366561	0.00150846	0.433132	0.000990167	1	6	4	6	-0.305194	0.0118681	0.192772	0.0222752	0.273356	0.00543715
IPI00473014.5	DSTN	Destrin	1	19	3	7	0.107998	0.293831	0.200289	0.33397	0.0921929	0.432999	1	7	2	3	-0.305126	0.183464	-0.080619	0.855945	0.132279	0.338895
IPI00029048.2	TTLL12	Tubulin--tyrosine ligase-like protein 12	1	8	5	8	0.0826278	0.233231	0.26999	0.20829	0.305886	0.193816	1	6	2	4	-0.304838	0.107906	0.22016	0.200227	0.287433	0.0576192
IPI00396370.6	EIF3B	Isoform 1 of Eukaryotic translation initiation factor 3 subunit B	1	28	16	28	0.307386	3.36421e-11	0.403301	4.35002e-11	0.42995	3.47039e-08	1	31	16	31	-0.304571	7.10389e-11	0.14433	2.03422e-07	0.170505	1.27697e-07
IPI00013862.7	DTYMK	Thymidylate kinase	1	5	4	5	0.232176	0.150787	0.263534	0.117744	0.237006	0.303482	1	10	6	10	-0.304081	0.00396114	0.183412	0.000830596	0.19732	0.0083111
IPI00642042.3	TPM3	Putative uncharacterized protein DKFZp686J1372	1	84	17	46	0.185056	5.79622e-07	0.28087	2.94984e-08	0.223105	0.00198177	1	60	11	32	-0.303677	3.14481e-07	0.148364	2.48143e-05	0.199552	1.31864e-07
IPI00217236.4	TBCA	Tubulin-specific chaperone A	1	29	11	27	0.294113	1.5242e-08	0.39846	4.14074e-07	0.333379	0.000121974	1	20	8	18	-0.30358	2.32567e-05	0.197437	0.00228376	0.265993	0.00210778
IPI00031461.2	GDI2	cDNA FLJ60299: highly similar to Rab GDP dissociation inhibitor beta	1	35	12	21	0.451831	5.32634e-06	0.574181	1.71835e-06	0.526833	0.00135557	1	28	10	22	-0.303339	0.0266759	0.0131496	0.626885	0.142619	0.0306487
IPI00297579.4	CBX3	Chromobox protein homolog 3	1	9	6	9	0.0970955	0.0572922	0.248548	0.000105963	0.152353	0.112636	1	16	5	16	-0.303313	8.09669e-05	0.124913	0.00954894	0.188048	0.00580787
IPI00012795.3	EIF3I	Eukaryotic translation initiation factor 3 subunit I	1	13	8	13	0.139177	0.114868	0.216057	0.0511017	0.171836	0.425142	1	12	7	12	-0.302735	0.000313643	0.130702	0.00171619	0.172794	0.00261768
IPI00427330.3	SBDS	Ribosome maturation protein SBDS	1	13	6	12	0.355781	0.000404431	0.472008	0.000364847	0.449471	0.00327958	1	11	6	11	-0.302465	0.00229852	0.194769	0.0143052	0.246101	0.000686143
IPI00219913.10	USP14	Ubiquitin carboxyl-terminal hydrolase 14	1	24	9	22	0.349159	0.00103938	0.472601	0.0010577	0.554496	0.000372127	1	22	11	20	-0.302168	0.00105305	0.173234	1.61925e-07	0.165156	0.00743312
IPI00024919.3	PRDX3	Thioredoxin-dependent peroxide reductase: mitochondrial	1	12	5	12	0.0518272	0.000654668	0.126057	0.000704422	0.197295	0.000243919	1	13	5	13	-0.301896	0.00366799	0.127847	0.00460426	0.151503	0.00020074
IPI00936352.1	ACTN3	alpha-actinin-3	1	25	6	11	0.419069	0.0949285	0.484228	0.0603071	0.640624	0.0175113	1	27	6	12	-0.300912	0.00529064	0.137509	0.000883604	0.210561	0.00441156
IPI00140420.4	SND1	Staphylococcal nuclease domain-containing protein 1	1	51	27	51	0.366411	1.92175e-09	0.496485	5.9849e-15	0.500617	1.21078e-10	1	48	25	48	-0.300899	2.08743e-09	0.173757	5.24861e-12	0.222047	4.9947e-11
IPI00000051.4	PFDN1	Prefoldin subunit 1	1	6	5	6	0.0666285	0.0511926	0.187139	0.00103804	0.14332	0.00127383	1	11	4	9	-0.300358	0.0082175	0.165323	0.0423901	0.172379	0.0633781
IPI00020127.1	RPA1	Replication protein A 70 kDa DNA-binding subunit	1	31	16	29	0.355062	3.75242e-08	0.436352	4.96455e-08	0.392557	1.46719e-06	1	25	13	23	-0.29987	3.01409e-05	0.174216	3.91122e-05	0.209076	6.23172e-07
IPI00220301.5	PRDX6	Peroxiredoxin-6	1	28	13	26	0.275914	8.05657e-05	0.36407	3.9932e-05	0.334236	0.00573333	1	27	12	25	-0.299565	0.000246059	0.214909	1.91429e-05	0.196782	6.98041e-05
IPI00170935.1	LRRC47	Leucine-rich repeat-containing protein 47	1	11	7	11	0.166083	0.259038	0.225529	0.0525066	0.310456	0.00455563	1	6	3	6	-0.299211	0.34632	0.181261	0.000521705	0.21423	0.00693483
IPI00007797.3	FABP5	Fatty acid-binding protein: epidermal	1	12	6	12	0.00488181	0.944758	0.0743704	0.360415	0.165083	0.0951801	1	17	6	17	-0.298719	0.0119204	0.0676576	0.688256	0.262907	6.70036e-05
IPI00449049.5	PARP1	Poly [ADP-ribose] polymerase 1	1	57	26	57	0.196457	5.33698e-10	0.283742	9.16827e-14	0.29851	4.19765e-12	1	59	27	59	-0.298627	1.61508e-13	0.157811	1.4529e-12	0.18397	8.12565e-13
IPI00218733.6	SOD1	Superoxide dismutase [Cu-Zn]	1	25	10	25	0.148715	0.000692467	0.298658	4.62654e-08	0.232137	0.016913	1	21	8	21	-0.298578	0.00165504	0.132364	0.0178823	0.0885667	0.327421
IPI00419802.4	HIBCH	Isoform 1 of 3-hydroxyisobutyryl-CoA hydrolase: mitochondrial	1	10	6	10	0.227206	0.0140626	0.372337	0.0126896	0.347502	0.0237644	1	7	4	7	-0.298232	0.0441544	0.22295	0.00814198	0.206166	0.0596624
IPI00293276.10	MIF	Macrophage migration inhibitory factor	1	9	3	9	0.158027	0.14416	0.138136	0.0461263	0.00362244	0.978884	1	10	2	10	-0.298141	0.170656	0.198049	0.14987	0.0516047	0.875642
IPI00218728.4	PAFAH1B1	Isoform 1 of Platelet-activating factor acetylhydrolase IB subunit alpha	1	9	5	8	0.145015	0.183091	0.281247	0.10728	0.293689	0.139617	1	15	8	15	-0.298106	0.000523919	0.186772	1.23197e-07	0.182872	8.49743e-05
IPI00302592.2	FLNA	Isoform 2 of Filamin-A	1	120	7	11	0.118502	0.169792	0.204085	0.188799	0.198287	0.189578	1	116	55	111	-0.298079	1.6589e-19	0.15542	4.43488e-21	0.179058	4.02585e-20
IPI00024993.4	ECHS1	Enoyl-CoA hydratase: mitochondrial	1	8	4	8	0.350484	0.00106127	0.386421	4.0237e-05	0.45719	0.00030768	1	9	5	9	-0.297579	0.00233173	0.156505	0.00448069	0.156636	0.0101583
IPI00299254.4	EIF5B	Eukaryotic translation initiation factor 5B	1	12	9	12	0.241184	0.000643861	0.30177	0.000362703	0.282977	0.00671465	1	13	7	13	-0.296789	0.00121044	0.156432	0.000811123	0.153491	4.81784e-05
IPI00289499.3	ATIC	Bifunctional purine biosynthesis protein PURH	1	32	14	32	0.371205	0.00628519	0.517436	0.000426856	0.458395	0.00446934	1	32	15	32	-0.296134	6.2083e-05	0.178398	7.91913e-06	0.239383	2.05242e-06
IPI00024660.1	IST1	Isoform 1 of IST1 homolog	1	9	5	9	0.288569	0.000774657	0.370639	0.00114477	0.377463	0.0469053	1	9	4	9	-0.295734	0.011592	0.187091	2.54106e-05	0.177449	0.0020467
IPI00027009.2	PACSIN2	Isoform 1 of Protein kinase C and casein kinase substrate in neurons protein 2	1	5	4	5	0.365751	0.0317388	0.424843	0.0216892	0.456034	0.0834202	1	5	3	5	-0.295586	0.0220142	0.106183	7.2788e-05	0.158361	0.00510762
IPI00218782.3	CAPZB	cDNA FLJ60094: highly similar to F-actin capping protein subunit beta	1	23	12	23	0.14801	0.028196	0.222348	5.9614e-05	0.191422	0.0585998	1	23	10	23	-0.295559	2.1869e-07	0.123506	1.9848e-05	0.169696	6.69116e-05
IPI00010800.2	NES	Nestin	1	76	17	30	0.257322	5.09109e-06	0.319053	1.30602e-06	0.348739	7.14864e-06	1	54	11	26	-0.294137	0.00108516	0.202527	0.000130593	0.172585	0.00225296
IPI00413641.7	AKR1B1	Aldose reductase	1	17	8	14	0.460452	0.000158839	0.59214	3.37926e-05	0.573106	0.000537772	1	18	8	14	-0.293	0.00782442	0.192179	0.0111036	0.236192	3.72349e-05
IPI00027223.2	IDH1	Isocitrate dehydrogenase [NADP] cytoplasmic	1	26	10	17	0.249279	5.72041e-06	0.322921	1.68409e-06	0.267662	0.0032524	1	29	9	17	-0.292326	8.03659e-05	0.141513	2.6545e-06	0.159011	0.0020825
IPI00297982.7	EIF2S3	Eukaryotic translation initiation factor 2 subunit 3	1	22	8	18	0.315406	2.83344e-05	0.375824	8.39992e-05	0.384903	0.0124938	1	12	5	10	-0.291859	0.00653583	0.182602	0.0123501	0.179463	0.000196769
IPI00026215.1	FEN1	Flap endonuclease 1	1	14	10	14	0.120978	0.212178	0.215449	0.0228029	0.283901	0.006985	1	9	5	9	-0.290351	0.254699	0.150977	0.0232127	0.213676	1.49263e-06
IPI00022418.2	FN1	Isoform 1 of Fibronectin	0.9993	6	5	6	-0.0665525	0.548961	-0.0684787	0.654885	-0.102387	0.102391	0.9994	6	4	6	-0.289796	0.429999	-0.13546	0.574762	-0.188638	0.447014
IPI00007694.5	PPME1	Isoform 1 of Protein phosphatase methylesterase 1	0.9995	3	2	3	0.271932	0.300876	0.332057	0.265991	0.282879	0.461507	1	3	2	3	-0.289589	0.226617	0.134866	0.105437	0.178288	0.19753
IPI00292657.3	PTGR1	Prostaglandin reductase 1	0.9995	6	2	4	0.296864	0.187986	0.351442	0.289331	0.415669	0.0483451	1	8	4	7	-0.289217	0.0891768	0.192863	0.0393315	0.193972	0.00719419
IPI00018931.6	VPS35	Vacuolar protein sorting-associated protein 35	1	19	10	19	0.172135	0.0242805	0.241508	0.00673453	0.22302	0.0215001	1	21	11	19	-0.288838	8.09669e-05	0.136015	0.000168149	0.153736	0.000232946
IPI00017855.1	ACO2	Aconitate hydratase: mitochondrial	1	21	12	20	0.391485	0.000358564	0.50088	0.000518497	0.498701	0.00144735	1	23	14	23	-0.287807	0.000202101	0.191138	1.64228e-06	0.183847	3.78397e-06
IPI00465439.5	ALDOA	Fructose-bisphosphate aldolase A	1	76	18	52	0.4005	4.07089e-06	0.56635	1.52632e-07	0.553088	0.000159213	1	60	14	41	-0.287426	0.0430665	0.183026	0.000206109	0.225885	0.000130784
IPI00182757.10	KIAA1967	Isoform 1 of Protein KIAA1967	1	14	7	13	0.264908	0.0309383	0.328053	0.0135017	0.342786	0.0114025	1	11	7	11	-0.286656	0.0105811	0.0341015	0.121489	0.0547341	0.0154625
IPI00246058.10	PDCD6IP	Programmed cell death 6-interacting protein	1	27	15	27	0.329389	5.58476e-08	0.407953	5.56467e-08	0.418333	7.40627e-07	1	39	20	39	-0.286639	2.08219e-08	0.133726	6.14144e-07	0.178298	2.92853e-08
IPI00479058.2	RPS15	40S ribosomal protein S15	1	5	3	5	0.0666452	0.00137728	0.131357	0.107597	0.112604	0.577947	1	6	2	6	-0.286483	0.0828744	0.0422866	0.74201	0.000359389	0.998643
IPI00007423.1	ANP32B	Isoform 1 of Acidic leucine-rich nuclear phosphoprotein 32 family member B	1	23	8	18	0.43076	0.000116248	0.540765	0.00048385	0.451449	4.63447e-05	1	21	8	19	-0.286296	0.00290063	0.0878401	0.0726282	0.225134	1.2789e-05
IPI00215901.1	AK2	Isoform 1 of Adenylate kinase 2: mitochondrial	1	13	6	13	0.34614	0.00453747	0.44996	0.00497661	0.370603	0.108761	1	13	6	13	-0.286136	0.037191	0.17142	0.0186074	0.188171	0.000539498
IPI00006052.3	PFDN2	Prefoldin subunit 2	1	9	5	9	0.221814	1.68843e-05	0.235051	0.00467202	0.299168	0.000108886	1	6	3	6	-0.285862	0.12132	0.0605883	0.168588	0.1494	0.0911957
IPI00015891.1	PFDN4	Prefoldin subunit 4	1	10	5	10	0.10092	0.150173	0.271035	0.0888937	0.286524	0.0564112	1	13	5	13	-0.285522	0.0543523	0.16811	0.00294306	0.211287	0.0116443
IPI00216592.2	HNRNPC	Isoform C1 of Heterogeneous nuclear ribonucleoproteins C1/C2	1	39	14	39	0.0517177	0.0228704	0.166097	9.94494e-07	0.174084	1.3194e-05	1	15	7	15	-0.284719	8.65969e-05	0.125808	0.000231913	0.139139	0.000140586
IPI00220503.9	DCTN2	Isoform 2 of Dynactin subunit 2	1	6	4	6	0.265397	0.0250817	0.307398	0.0214972	0.348253	0.0233623	0.9999	6	2	4	-0.284567	0.140279	0.142642	0.016108	0.26796	0.290825
IPI00425560.2	SCRIB	Isoform 1 of Protein scribble homolog	1	8	5	7	0.150266	0.172463	0.151446	0.423139	0.256738	0.249791	1	4	2	4	-0.282448	0.0664291	0.176183	0.0712835	0.232365	0.105437
IPI00216319.3	YWHAH	14-3-3 protein eta	1	41	7	14	0.295392	1.69174e-05	0.356282	5.32978e-06	0.432118	0.00210998	1	35	7	17	-0.281648	6.89788e-06	0.133147	3.13902e-05	0.190731	0.0002212
IPI00470779.2	TXLNA	Alpha-taxilin	1	5	3	5	0.0992296	0.157377	0.226866	0.0935006	0.213512	0.0245643	1	7	5	7	-0.281595	0.199547	0.0966534	0.316067	0.140611	0.104214
IPI00018402.1	TBCE	Tubulin-specific chaperone E	1	9	5	9	0.253711	0.0204781	0.28995	0.047719	0.381697	0.138431	1	9	5	9	-0.281258	0.00121916	0.120821	0.121814	0.243315	2.27262e-06
IPI00029267.1	SNRPB2	U2 small nuclear ribonucleoprotein B''	0.9884	13	3	6	0.302955	0.0332771	0.355953	0.0575943	0.349301	0.0563504	0.9997	8	2	4	-0.280903	0.26073	0.187021	0.155179	0.195613	0.0393744
IPI00217477.5	HMGB3	High mobility group protein B3	1	9	4	7	0.127804	0.397522	0.167443	0.418801	0.0451616	0.857148	1	12	6	9	-0.280571	0.0309678	0.211357	0.000934256	0.132475	0.0346521
IPI00010402.2	SH3BGRL3	Putative uncharacterized protein	0.9995	4	3	4	0.231277	0.0907012	0.317986	0.181194	0.277198	0.271391	0.9982	3	2	3	-0.279964	0.148488	0.136933	0.313556	0.139874	0.38731
IPI00007306.1	CFDP1	Isoform 1 of Craniofacial development protein 1	1	5	3	5	0.0734842	0.00127183	0.16545	0.390652	0.134902	0.116765	1	4	2	4	-0.279931	0.39583	0.197686	0.142066	0.187113	0.315472
IPI00005996.1	HMGA2	High mobility group protein HMGI-C	1	16	7	16	0.0976372	0.167504	0.0879539	0.411756	0.00733546	0.0582822	1	18	6	18	-0.279837	0.139647	0.204102	0.000704432	0.1126	0.0584163
IPI00013939.3	RPA2	Isoform 1 of Replication protein A 32 kDa subunit	1	13	6	13	0.327373	0.000597031	0.353347	0.00547635	0.286619	0.0457124	1	8	5	8	-0.279756	0.0050616	0.0967844	0.0515438	0.164755	1.42384e-05
IPI00289862.5	SCRN1	Secernin-1	1	4	3	4	0.28279	0.16794	0.391425	0.101367	0.420744	0.222496	1	9	6	9	-0.279391	0.0129562	0.229799	6.20139e-06	0.25129	4.59793e-05
IPI00170796.1	VPS29	Isoform 1 of Vacuolar protein sorting-associated protein 29	1	11	6	11	0.231976	0.00782078	0.371802	0.00156711	0.281746	0.136779	1	11	6	11	-0.279382	0.00241964	0.164485	0.000232946	0.18477	0.0019654
IPI00873344.1	TPD52	Isoform 3 of Tumor protein D52	1	4	3	4	0.249478	0.115992	0.301589	0.0140917	0.385933	0.0089703	1	7	5	7	-0.279367	0.0925101	0.147158	0.0206967	0.135052	0.234891
IPI00008552.6	GLRX3	Glutaredoxin-3	1	15	7	15	0.320891	0.0360559	0.431031	0.00309247	0.470796	0.0155555	1	19	8	19	-0.278206	0.00813485	0.142242	0.00456406	0.181849	5.66644e-05
IPI00396131.4	YTHDF3	cDNA FLJ56221: highly similar to YTH domain protein 3	0.9985	11	2	3	0.232253	0.20347	0.328658	0.173945	0.360058	0.0801639	1	11	3	5	-0.278061	0.00108078	0.162982	0.0858732	0.172781	0.0528943
IPI00017963.1	SNRPD2	Small nuclear ribonucleoprotein Sm D2	1	13	6	13	0.131296	0.0111913	0.213404	0.0028722	0.197367	0.00074324	1	8	4	8	-0.27795	0.0111215	0.12474	0.0252355	0.125648	0.00560222
IPI00305092.7	WIBG	Isoform 1 of Partner of Y14 and mago	0.9997	3	2	3	0.0296407	0.807882	0.0314405	0.863778	-0.0407677	0.807834	0.9933	4	2	4	-0.277842	0.0560458	0.214646	0.164919	0.277914	0.136524
IPI00013256.1	CSTF2	Isoform 1 of Cleavage stimulation factor subunit 2	1	9	5	8	0.129854	0.223079	0.205593	0.0149625	0.274056	0.0266616	1	6	3	6	-0.27778	0.00533474	0.150227	0.111362	0.203119	0.0662279
IPI00294627.3	SF1	Isoform 2 of Splicing factor 1	1	9	5	9	0.124205	0.0160128	0.251327	0.00525456	-0.105942	0.794257	1	10	5	10	-0.276253	0.0023044	0.152436	0.00892376	0.163371	0.00410152
IPI00024320.1	RBM3	Putative RNA-binding protein 3	1	4	2	4	0.138139	0.133842	0.212029	0.0709592	0.263122	0.048333	1	7	4	7	-0.275986	0.000477942	0.156223	0.000696068	0.145112	0.00561856
IPI00646689.1	TXNDC17	Thioredoxin domain-containing protein 17	1	5	3	5	-0.154727	0.502381	-0.0935611	0.254575	0.119704	0.6197	1	9	5	9	-0.275732	0.0204927	0.106015	0.0266733	0.21091	0.000313552
IPI00003949.1	UBE2N	Ubiquitin-conjugating enzyme E2 N	1	8	4	8	0.374695	0.0245631	0.441554	0.0525553	0.378661	0.0105397	1	5	3	5	-0.275092	0.074295	0.160808	0.112243	0.171971	0.0378413
IPI00003362.3	HSPA5	78 kDa glucose-regulated protein	1	137	38	120	0.169591	6.87851e-19	0.267358	8.43342e-15	0.272191	8.91496e-19	1	122	36	107	-0.274769	1.37027e-15	0.104328	6.69236e-20	0.120951	9.07205e-11
IPI00220709.3	TPM2	Isoform 2 of Tropomyosin beta chain	1	77	4	10	0.174249	0.0043541	0.215525	0.0315428	0.273403	0.029723	1	56	11	23	-0.274101	1.20342e-05	0.175321	0.000138447	0.167693	0.00190865
IPI00018206.4	GOT2	Aspartate aminotransferase: mitochondrial	1	32	15	32	0.246313	0.000447285	0.367413	0.00264278	0.361703	0.00159597	1	32	14	32	-0.273781	3.66704e-07	0.233125	2.11428e-09	0.254595	1.75423e-07
IPI00184330.5	MCM2	DNA replication licensing factor MCM2	1	43	21	43	0.312459	4.61797e-06	0.367227	6.3922e-07	0.345145	0.000198759	1	50	23	50	-0.273716	1.45673e-07	0.113459	7.71833e-07	0.164606	7.31921e-11
IPI00470891.2	CSDE1	Isoform Long of Cold shock domain-containing protein E1	1	19	11	17	0.247211	7.20056e-05	0.332958	1.03614e-05	0.328767	1.09704e-05	1	18	11	18	-0.273657	1.04539e-07	0.0902493	0.0252881	0.143808	0.000198306
IPI00302925.4	CCT8	59 kDa protein	1	54	24	54	0.285356	3.63024e-13	0.361092	1.84347e-12	0.435158	5.75551e-12	1	51	22	51	-0.273187	8.92321e-11	0.124726	4.52428e-08	0.187926	1.61508e-13
IPI00001466.3	EML4	Echinoderm microtubule-associated protein-like 4	1	11	6	11	0.221412	0.00337043	0.309712	8.04917e-05	0.307695	0.0551404	1	6	4	6	-0.273175	0.0115585	0.146247	0.0170599	0.203203	0.0337569
IPI00148063.1	HEBP1	Heme-binding protein 1	1	6	3	6	0.275526	0.202621	0.390283	0.145723	0.438771	0.0460205	1	9	5	9	-0.272348	1.08094e-05	0.167134	0.0144691	0.233524	0.000378543
IPI00011274.3	HNRPDL	Isoform 1 of Heterogeneous nuclear ribonucleoprotein D-like	1	9	4	6	0.156227	0.0151109	0.199	0.0217614	0.245675	0.0346791	1	13	5	10	-0.272165	0.000738411	0.137229	0.0259287	0.183488	0.00106183
IPI00303300.3	FKBP10	Peptidyl-prolyl cis-trans isomerase FKBP10	1	29	11	27	0.201117	0.000141653	0.239361	0.00403119	0.329645	0.0004326	1	19	7	17	-0.271932	0.000302178	0.187336	0.000926401	0.229072	1.73757e-06
IPI00293434.2	SRP14	Signal recognition particle 14 kDa protein	1	7	4	7	0.187926	0.113881	0.264497	0.0524615	0.235287	0.0778054	1	8	3	6	-0.271744	0.0129015	0.16177	0.0311406	0.139866	0.0882548
IPI00329692.3	NMT1	Isoform Long of Glycylpeptide N-tetradecanoyltransferase 1	1	7	4	7	0.254396	0.0708154	0.338753	0.0207266	0.332269	0.00163028	1	6	3	6	-0.271234	0.00410327	0.1792	0.0522116	0.159813	0.0515448
IPI00401264.5	ERP44	Endoplasmic reticulum resident protein 44	1	14	7	14	0.262125	0.00274473	0.361806	0.0010131	0.402244	0.0258376	1	11	5	11	-0.271091	0.00117282	0.150806	0.0168997	0.198259	0.00680788
IPI00171438.2	TXNDC5;MUTED;MUTED-TXNDC5	Thioredoxin domain-containing protein 5	1	23	11	21	0.0919889	0.00293536	0.20738	3.07332e-07	0.278571	0.00746609	1	26	12	24	-0.269824	1.11435e-06	0.201594	0.000194688	0.164646	0.0080278
IPI00465315.6	CYCS	Cytochrome c	1	15	7	15	0.214799	0.0112585	0.269395	0.0630826	0.337437	0.0404265	1	4	2	4	-0.269655	0.266809	0.248999	0.190663	0.276947	0.0846306
IPI00018968.2	NAE1	NEDD8-activating enzyme E1 regulatory subunit	0.9998	2	2	2	0.38705	0.414909	0.486989	0.250641	0.178288	0.619556	1	4	2	4	-0.269542	0.130915	-0.0734991	0.868341	0.191478	0.247133
IPI00414676.6	HSP90AB1	Heat shock protein HSP 90-beta	1	218	25	93	0.355199	5.0223e-14	0.486905	4.35188e-15	0.526731	2.62125e-14	1	194	21	89	-0.269343	9.00452e-14	0.154629	4.99016e-08	0.1676	1.95864e-07
IPI00843975.1	EZR	Ezrin	1	22	9	16	0.170806	0.1498	0.301409	0.0401954	0.295396	0.032298	1	24	11	18	-0.268125	2.35002e-07	0.161493	1.08094e-05	0.266985	8.32847e-07
IPI00015029.1	PTGES3	Prostaglandin E synthase 3	1	10	5	10	0.399333	0.00391052	0.426228	0.0816134	0.0202177	0.96715	1	19	8	19	-0.26782	0.000774426	-0.0572244	0.819011	0.153474	0.110943
IPI00009148.1	NUDT3	Diphosphoinositol polyphosphate phosphohydrolase 1	0.9982	3	2	3	0.147136	0.460438	0.285845	0.310774	0.359713	0.267797	0.9998	6	2	6	-0.26764	0.393302	0.155426	0.143142	0.187091	0.258424
IPI00382516.5	PRMT1	protein arginine N-methyltransferase 1 isoform 3	1	28	14	28	0.172073	0.00176524	0.260163	4.00026e-06	0.237347	0.00170976	1	35	10	24	-0.267467	0.000452626	0.16647	0.00175979	0.134039	0.0022765
IPI00031836.3	DRG1	Developmentally-regulated GTP-binding protein 1	1	6	3	6	0.273034	0.0173754	0.305351	0.0681696	0.389058	0.0655416	1	5	3	5	-0.267425	0.11499	0.187382	0.0239117	0.245051	0.00193191
IPI00412792.2	BTF3L4	Transcription factor BTF3 homolog 4	0.9999	5	2	3	0.0976572	0.637368	0.21544	0.312426	0.239695	0.358879	1	6	3	6	-0.267423	0.109413	0.0670178	0.305066	0.182098	0.0655769
IPI00018146.1	YWHAQ	14-3-3 protein theta	1	45	8	15	0.240703	0.00477166	0.25458	0.0633384	0.141905	0.42155	1	36	7	13	-0.267344	0.00113527	0.123262	0.0117407	0.123917	0.123606
IPI00333215.1	TCEA1	Isoform 1 of Transcription elongation factor A protein 1	1	15	9	15	0.245467	0.00098987	0.278643	3.621e-06	0.315432	0.000102951	1	13	8	13	-0.267222	0.024199	0.128677	0.00215614	0.15684	0.00197023
IPI00297779.7	CCT2	T-complex protein 1 subunit beta	1	34	16	34	0.251339	4.08776e-05	0.302181	8.22644e-06	0.34863	1.67693e-05	1	34	18	34	-0.266934	1.73757e-06	0.139129	4.09445e-09	0.152029	1.50086e-13
IPI00010796.1	P4HB	Protein disulfide-isomerase	1	63	27	63	0.260853	2.00724e-19	0.383936	1.89448e-20	0.396987	1.95899e-18	1	50	20	50	-0.265912	3.14881e-11	0.150543	6.47356e-10	0.186177	6.25206e-13
IPI00010720.1	CCT5	T-complex protein 1 subunit epsilon	1	36	17	36	0.198561	1.37904e-07	0.27655	4.45698e-09	0.340518	9.67022e-09	1	49	21	49	-0.265671	5.84053e-08	0.110314	5.3463e-08	0.127099	6.3816e-07
IPI00007765.5	HSPA9	Stress-70 protein: mitochondrial	1	91	32	83	0.170054	2.49443e-06	0.275385	1.98638e-10	0.278038	1.59617e-07	1	76	30	69	-0.263644	4.60017e-13	0.0930915	9.4481e-08	0.102741	5.51023e-06
IPI00003527.5	SLC9A3R1	Na(+)/H(+) exchange regulatory cofactor NHE-RF1	1	5	3	5	0.374364	0.00634294	0.437411	0.00359906	0.428513	0.0244444	1	8	4	8	-0.263523	0.00814185	0.0999318	0.0226625	0.194135	0.0220605
IPI00008524.1	PABPC1	Isoform 1 of Polyadenylate-binding protein 1	1	80	25	64	0.0899244	2.16398e-09	0.159804	4.02819e-09	0.184596	2.13827e-05	1	80	2	6	-0.2634	0.171597	0.053799	0.235784	0.120679	0.0048191
IPI00297477.3	SNRPA1	U2 small nuclear ribonucleoprotein A'	1	11	5	9	0.291823	0.0124528	0.415208	0.00627988	0.409921	0.0231522	1	15	6	13	-0.263312	0.0210501	0.194876	0.00155172	0.268883	3.60215e-05
IPI00029557.3	GRPEL1	GrpE protein homolog 1: mitochondrial	1	9	6	9	0.329539	0.00177543	0.397312	0.0030377	0.426607	0.00931291	1	10	4	10	-0.262958	0.0554739	0.100891	0.0258773	0.124999	0.0170358
IPI00305692.5	TXNL1	Thioredoxin-like protein 1	1	5	3	5	-0.0460975	0.227733	0.0203822	0.84324	0.0998403	0.390113	0.9999	4	2	4	-0.262849	0.164788	0.113019	0.169823	0.150824	0.0780204
IPI00013415.1	RPS7	40S ribosomal protein S7	1	25	8	25	0.0391088	0.096077	0.160981	0.00198892	0.16542	0.00221222	1	26	10	26	-0.262491	7.81512e-07	0.116793	0.0320263	0.118331	0.00229643
IPI00019812.1	PPP5C	Serine/threonine-protein phosphatase 5	1	9	6	9	0.269901	0.00121491	0.277427	0.00933033	0.21726	0.116701	1	7	4	7	-0.262409	0.0220355	0.146469	0.0316051	0.176412	0.000452884
IPI00028091.3	ACTR3	Actin-related protein 3	1	16	9	16	0.360889	0.000211971	0.440121	4.66318e-05	0.397138	0.00348624	1	12	7	12	-0.262249	0.00392302	0.151394	0.00208373	0.196618	6.05764e-05
IPI00024662.1	CBX5;MIR3198-1	Chromobox protein homolog 5	1	6	4	6	0.175781	0.0376351	0.225231	0.0398416	0.198472	0.0755577	1	6	4	6	-0.261686	0.00164177	0.133664	0.00260985	0.171322	0.0155552
IPI00220766.5	GLO1	Isoform 1 of Lactoylglutathione lyase	1	15	7	15	0.204684	0.000641428	0.279264	0.000121528	0.312887	0.000121974	1	8	4	8	-0.261668	0.0345476	0.155014	0.00221412	0.19233	0.010224
IPI00296913.1	NUDT5	ADP-sugar pyrophosphatase	1	13	6	13	0.199123	0.000884356	0.324301	0.000615624	0.285908	0.000781956	1	17	6	17	-0.261454	0.00129578	0.127534	0.00797231	0.218601	6.32942e-05
IPI00024157.1	FKBP3	Peptidyl-prolyl cis-trans isomerase FKBP3	1	18	8	18	0.193281	1.25359e-05	0.309249	0.000509984	0.299557	0.00104677	1	22	9	20	-0.260544	0.000179337	0.146849	0.00102729	0.128223	0.00284644
IPI00025333.4	CIAPIN1	Isoform 3 of Anamorsin	1	9	5	9	0.174858	0.000962368	0.171303	0.00268396	0.266249	0.0135032	1	6	4	6	-0.260517	0.13038	0.133968	0.00806343	0.182812	0.0619996
IPI00012340.1	SRSF9	Serine/arginine-rich splicing factor 9	1	16	7	12	-0.0215101	0.405825	0.0757886	0.0923464	0.0837363	0.116852	1	10	4	8	-0.260256	0.0372901	0.0527131	0.251206	0.120845	0.0902348
IPI00083708.5	PRRC2C	Isoform 7 of Protein PRRC2C	1	9	6	9	0.0574581	0.432391	0.207754	0.0659076	0.207561	0.13334	1	16	11	16	-0.259536	0.00106434	0.166032	0.000705412	0.181418	7.86975e-05
IPI00165360.5	MPST	3-mercaptopyruvate sulfurtransferase	1	4	2	4	0.355278	0.346868	0.425849	0.257538	0.495749	0.224554	0.9998	3	2	3	-0.259315	0.413175	0.219537	0.0340944	0.201204	0.203137
IPI00438229.2	TRIM28	Isoform 1 of Transcription intermediary factor 1-beta	1	53	22	49	0.264797	5.65153e-09	0.34216	5.17764e-11	0.360904	1.46001e-06	1	55	22	49	-0.259169	1.86368e-08	0.132054	5.61058e-06	0.151928	1.85085e-08
IPI00163230.5	COPS6	COP9 signalosome complex subunit 6	1	4	2	4	0.297748	0.488552	0.407483	0.419764	0.45489	0.336077	1	6	3	6	-0.258351	0.020738	0.186104	0.00156302	0.21893	0.00956793
IPI00013468.1	BUB3	Isoform 1 of Mitotic checkpoint protein BUB3	1	10	6	10	0.326786	0.0181981	0.405589	0.00503745	0.487577	0.00496939	1	6	4	6	-0.257992	0.00399942	0.206703	0.00230285	0.172472	0.000741624
IPI00026546.1	PAFAH1B2	Platelet-activating factor acetylhydrolase IB subunit beta	0.9996	3	2	3	-0.027011	0.159188	-0.019952	0.519524	-0.0339575	0.126067	0.9998	4	2	4	-0.25759	0.259894	0.194685	0.156759	0.189511	0.220078
IPI00295400.1	WARS	Isoform 1 of Tryptophanyl-tRNA synthetase: cytoplasmic	1	48	19	48	0.338869	4.22704e-11	0.399523	3.47039e-08	0.406761	2.39149e-06	1	43	16	43	-0.257168	6.3816e-07	0.131737	0.000463104	0.146955	1.62034e-06
IPI00018768.1	TSN	Translin	1	6	3	6	0.211925	0.354277	0.220779	0.596335	0.24287	0.532055	1	7	3	7	-0.257093	0.165378	0.124818	0.0601403	0.104601	0.255004
IPI00019755.3	GSTO1	Glutathione S-transferase omega-1	1	8	6	8	0.322331	0.0273671	0.473602	0.0236429	0.243666	0.0549796	1	10	5	10	-0.256979	0.00148365	0.139168	0.0376977	0.124711	6.21248e-05
IPI00550069.3	RNH1	Ribonuclease inhibitor	1	19	10	19	0.301216	0.000315161	0.42485	0.00015343	0.344406	0.149603	1	22	9	22	-0.256253	0.00157665	0.277465	9.15609e-05	0.272687	0.000387121
IPI00219871.5	NAA38	N-alpha-acetyltransferase 38: NatC auxiliary subunit	1	5	3	5	0.0127808	0.967522	0.180475	0.567144	0.242117	0.430202	1	6	3	6	-0.255406	0.127449	0.168666	0.44487	0.252982	0.345188
IPI00022694.3	PSMD4	Isoform Rpn10A of 26S proteasome non-ATPase regulatory subunit 4	1	9	4	7	0.220067	0.00996877	0.279574	0.00442882	0.386023	0.000108886	1	11	5	11	-0.254291	0.00679959	0.140959	0.0854549	0.0862289	0.288757
IPI00016832.1	PSMA1	Isoform Short of Proteasome subunit alpha type-1	1	22	9	22	0.136301	0.000658252	0.265893	2.96196e-08	0.329978	2.11152e-10	1	29	12	29	-0.253977	0.000733882	0.128744	5.41965e-05	0.172215	1.67046e-05
IPI00221234.7	ALDH7A1	Isoform 1 of Alpha-aminoadipic semialdehyde dehydrogenase	1	22	10	20	0.223934	0.0254829	0.312794	0.00275246	0.281535	0.0317388	1	27	11	27	-0.25353	0.00154619	0.148549	5.00935e-05	0.181631	3.35737e-06
IPI00177728.3	CNDP2	Isoform 1 of Cytosolic non-specific dipeptidase	1	19	9	17	0.403706	3.77281e-05	0.3835	0.0010644	0.404578	0.00232946	1	10	5	9	-0.253419	0.00263404	0.158879	0.00259153	0.210444	0.000327488
IPI00167368.2	NAA16	Isoform 1 of N-alpha-acetyltransferase 16: NatA auxiliary subunit	0.9109	9	2	4	0.0894627	0.919664	0.352012	0.545354	0.573893	0.289793	0.9752	12	4	5	-0.253391	0.299521	0.0332004	0.715108	-0.0186018	0.811577
IPI00000861.1	LASP1	Isoform 1 of LIM and SH3 domain protein 1	1	5	3	5	0.138089	0.0207005	0.180427	0.146386	0.197228	0.00501501	1	7	5	7	-0.253168	0.00814198	0.17354	0.00188029	0.134994	0.00641513
IPI00478657.4	GRSF1	G-rich sequence factor 1	1	6	4	6	0.220629	0.0909296	0.330797	0.0530297	0.353541	0.0994777	1	6	3	6	-0.253037	0.0785345	0.124931	0.192367	0.181184	0.011829
IPI00022228.2	HDLBP	Vigilin	1	61	27	58	0.188409	1.41839e-07	0.251501	1.11623e-06	0.27729	4.91582e-06	1	44	19	44	-0.253035	1.99324e-06	0.115586	4.2039e-05	0.124581	0.000199313
IPI00219616.7	PRPS1	Ribose-phosphate pyrophosphokinase 1	1	9	6	9	0.192796	0.00360038	0.21303	0.0178434	0.280753	0.00646106	1	10	6	10	-0.252754	0.000189824	0.12907	0.00161807	0.156576	0.00692307
IPI00026328.3	TXNDC12	Thioredoxin domain-containing protein 12	1	11	7	11	0.00165757	0.973731	0.0634061	0.205026	0.154328	0.041306	1	9	4	9	-0.252622	0.000796689	0.0809279	0.0318858	0.148459	0.00373005
IPI00419979.3	PAK2;LOC646214	Serine/threonine-protein kinase PAK 2	1	11	7	9	0.229365	0.144241	0.299248	0.0341457	0.204792	0.122071	1	13	5	13	-0.252217	0.117501	0.152968	0.0233519	0.179633	0.000980145
IPI00644079.4	HNRNPU	cDNA FLJ44920 fis: clone BRAMY3011501: highly similar to Heterogeneous nuclear ribonucleoprotein U	1	59	20	55	0.249871	1.30906e-09	0.334339	5.97898e-11	0.306448	8.65613e-08	1	59	23	55	-0.25195	3.89115e-10	0.170127	1.45934e-09	0.15928	8.95882e-05
IPI00000581.6	OTUB1	cDNA FLJ56307: highly similar to Ubiquitin thioesterase protein OTUB1	1	14	8	14	0.169373	0.00128473	0.24266	0.00315054	0.308725	0.0148094	1	12	7	12	-0.251248	0.00472809	0.210618	0.00305464	0.222471	0.00135649
IPI00031517.1	MCM6	DNA replication licensing factor MCM6	1	46	23	45	0.253051	3.70955e-07	0.319329	3.89993e-10	0.285479	4.91582e-06	1	41	19	40	-0.251235	8.35034e-10	0.112306	9.7832e-06	0.168752	5.25877e-09
IPI00027834.3	HNRNPL	Heterogeneous nuclear ribonucleoprotein L	1	26	13	24	0.264995	6.378e-05	0.389299	9.38226e-07	0.357441	6.22528e-06	1	15	7	15	-0.250995	0.00371271	0.14269	9.20176e-05	0.222195	1.1656e-05
IPI00008529.1	RPLP2	60S acidic ribosomal protein P2	1	7	3	7	0.0832204	0.0308262	0.130549	0.0220064	0.192641	0.0288518	1	8	3	7	-0.25066	0.00193537	0.115523	0.277058	0.0736383	0.407748
IPI00008164.2	PREP	Prolyl endopeptidase	1	19	10	17	0.423848	1.546e-05	0.495285	0.000394496	0.580722	0.000510831	1	17	10	15	-0.250116	5.49911e-05	0.208588	6.75836e-06	0.242348	4.75372e-08
IPI00220797.1	ENSA	Isoform 2 of Alpha-endosulfine	1	8	3	6	0.227069	0.0103723	0.351102	0.00106271	0.336961	0.00290883	1	14	5	14	-0.250031	0.0231586	0.194022	4.12711e-05	0.205543	5.56058e-05
IPI00000856.7	FERMT2	Isoform 1 of Fermitin family homolog 2	1	51	22	45	0.310683	2.21701e-07	0.377449	8.8012e-07	0.38481	1.73737e-05	1	47	23	46	-0.249388	7.62096e-10	0.166563	4.29526e-09	0.161218	7.75078e-09
IPI00179330.6	RPS27A	Ubiquitin-40S ribosomal protein S27a	1	65	4	8	0.0712102	0.358879	0.171441	0.0865547	0.0937869	0.296627	0.9997	45	2	4	-0.24865	0.14478	-0.15865	0.667213	-0.0160981	0.928015
IPI00011619.4	PAPSS1	Bifunctional 3'-phosphoadenosine 5'-phosphosulfate synthase 1	1	6	3	6	0.0318631	0.85732	-0.0817232	0.371216	0.0777994	0.330991	1	8	6	8	-0.248577	0.0214588	0.101445	0.10577	0.138742	0.00292295
IPI00027443.5	CARS	cysteinyl-tRNA synthetase: cytoplasmic isoform c	1	15	7	15	0.193166	0.00815686	0.193436	1.32232e-05	0.239056	0.00103154	1	21	11	21	-0.248019	0.000167172	0.117018	0.0360147	0.136769	1.45587e-05
IPI00479722.2	PSME1	Proteasome activator complex subunit 1	1	28	11	26	0.108957	0.0156227	0.172011	0.00107705	0.184046	0.0101709	1	36	13	34	-0.247454	3.87527e-06	0.132985	0.000108934	0.16018	4.23303e-05
IPI00745272.3	GLOD4	Isoform 2 of Glyoxalase domain-containing protein 4	1	13	8	13	0.194407	0.00955228	0.246416	0.000132527	0.189376	0.101205	1	15	7	15	-0.247377	0.000111853	0.184105	0.000566382	0.197298	0.000516964
IPI00413324.6	RPL17	60S ribosomal protein L17	1	23	7	21	-0.0348714	0.289424	0.10551	0.00336674	0.119527	0.0236744	1	23	7	21	-0.247291	9.3159e-05	0.105344	0.00980736	0.0478067	0.44424
IPI00856098.2	-	p180/ribosome receptor	1	60	34	60	0.0787549	0.000143974	0.158072	1.6049e-05	0.153206	3.51889e-06	1	51	18	31	-0.24708	2.75336e-06	0.119659	3.61704e-08	0.0808186	0.0076222
IPI00185919.3	LARP1	Isoform 1 of La-related protein 1	1	6	4	6	0.0960222	0.177467	0.0680312	0.126275	0.0913937	0.109052	1	8	6	8	-0.246755	0.00408854	0.147661	7.33026e-07	0.168026	0.00176116
IPI00003927.5	PPID	Peptidyl-prolyl cis-trans isomerase D	1	18	6	12	0.194599	0.00530687	0.201747	0.0200077	0.325318	0.0510802	1	15	7	13	-0.246328	0.0163869	0.123278	0.00912626	0.198807	3.46255e-05
IPI00026519.1	PPIF	Peptidyl-prolyl cis-trans isomerase F: mitochondrial	1	10	3	4	0.167799	0.337229	0.205214	0.406256	0.205313	0.436542	1	10	4	6	-0.245824	0.0204485	0.171606	0.00345732	0.195405	0.000255567
IPI00060627.2	CCDC124	Coiled-coil domain-containing protein 124	1	10	6	10	0.13321	0.000279314	0.191131	0.00702758	0.191069	0.00373126	1	10	6	10	-0.245711	5.01863e-05	0.158463	0.000253591	0.195843	0.00104344
IPI00293655.3	DDX1	ATP-dependent RNA helicase DDX1	1	14	8	14	0.383718	1.23049e-06	0.438071	1.75458e-06	0.444704	0.000571891	1	20	12	20	-0.245705	1.47084e-05	0.156601	0.00010708	0.191441	2.1869e-07
IPI00010951.2	EPPK1	Epiplakin	0.9999	13	4	6	0.063452	0.665441	0.277216	0.0916796	0.284986	0.0486356	0.9706	5	2	4	-0.245566	0.360999	0.119013	0.256184	0.145106	0.293408
IPI00031420.3	UGDH	UDP-glucose 6-dehydrogenase	1	8	4	8	0.233815	0.0299363	0.335159	0.0545051	0.396001	0.00484432	1	6	4	6	-0.245374	0.0587848	0.0989303	0.142187	0.209819	0.00343481
IPI00019599.2	TMEM189;UBE2V1;TMEM189-UBE2V1	Isoform 1 of Ubiquitin-conjugating enzyme E2 variant 1	0.9995	17	3	6	0.336273	0.179219	0.431025	0.109746	0.381473	0.229808	0.9979	21	2	3	-0.244047	0.395203	0.146161	0.378617	0.256929	0.213996
IPI00029629.4	TRIM25	E3 ubiquitin/ISG15 ligase TRIM25	1	9	6	9	0.161723	0.115206	0.192678	0.00490241	0.204861	0.04539	1	9	6	9	-0.244035	0.0587848	0.123346	0.00116054	0.181174	0.00547085
IPI00010706.1	GSS	Glutathione synthetase	1	14	8	14	0.276601	4.38085e-06	0.340254	5.42924e-05	0.425164	2.64536e-07	1	13	7	13	-0.243928	0.000191007	0.199423	0.000450178	0.266413	7.90161e-06
IPI00186290.6	EEF2	Elongation factor 2	1	117	43	117	0.294343	2.08636e-22	0.366379	2.22642e-22	0.342964	1.10691e-10	1	110	33	110	-0.243398	1.70093e-16	0.158244	1.72674e-14	0.165543	3.57284e-12
IPI00011253.3	RPS3	40S ribosomal protein S3	1	41	15	41	-0.00295234	0.904657	0.16782	6.29788e-08	0.158074	1.01854e-05	1	38	13	38	-0.243214	2.50632e-08	0.100327	0.000418321	0.104912	0.00010786
IPI00303318.2	FAM49B	Protein FAM49B	1	4	2	4	0.368143	0.209331	0.437703	0.184469	0.456669	0.182691	1	5	3	5	-0.24316	0.225396	0.14554	0.028419	0.15021	0.232224
IPI00550746.4	NUDC	Nuclear migration protein nudC	1	26	12	26	0.263909	0.00398217	0.350367	0.000152833	0.379948	0.000213692	1	31	16	31	-0.242952	0.00684907	0.135313	3.90632e-07	0.128892	0.000142003
IPI00008918.1	LIMA1	Isoform Beta of LIM domain and actin-binding protein 1	0.9998	5	3	5	0.235393	0.0422135	0.121285	0.710672	0.124488	0.762602	0.9998	6	3	6	-0.242629	0.183219	0.0817419	0.0858732	0.161342	0.0676014
IPI00303105.3	SUMO1	Small ubiquitin-related modifier 1	1	7	4	7	0.225235	0.0280379	0.319739	0.00442008	0.250011	0.0888937	0.999	5	3	5	-0.241381	0.0392541	0.181742	0.00525821	0.221667	0.0181421
IPI00396412.2	SRPK2	Isoform 2 of Serine/threonine-protein kinase SRPK2	0.9979	6	3	6	-0.056495	0.75784	0.0967698	0.73248	-0.0163366	0.889496	1	12	6	12	-0.240804	0.0241058	0.0840057	0.280762	0.133115	0.00165385
IPI00218292.2	UFD1L	Isoform Short of Ubiquitin fusion degradation protein 1 homolog	1	7	4	7	0.241134	0.00365266	0.295174	0.00934104	0.307463	0.0169471	0.9684	3	2	3	-0.240487	0.291715	0.0837874	0.570091	0.120484	0.435326
IPI00163187.10	FSCN1	Fascin	1	29	14	29	0.330669	1.98789e-05	0.393695	1.22136e-05	0.386171	0.000508613	1	19	10	19	-0.2401	2.47708e-05	0.206325	5.85401e-07	0.244489	8.53562e-07
IPI00033600.1	PPP1R7	Isoform 1 of Protein phosphatase 1 regulatory subunit 7	1	7	4	7	0.422314	0.0146607	0.441335	0.0415573	0.469585	0.198251	1	5	3	5	-0.239758	0.323637	0.0709597	0.425388	0.207991	0.00303867
IPI00008557.6	IGF2BP1	Insulin-like growth factor 2 mRNA-binding protein 1	1	43	17	34	0.159861	2.37566e-07	0.234922	6.92906e-08	0.252667	9.18225e-06	1	38	15	30	-0.239274	9.81925e-11	0.118227	2.41573e-06	0.0957715	0.00108649
IPI00216057.6	SORD	Sorbitol dehydrogenase	1	7	4	7	0.351967	0.00159597	0.431038	0.000757288	0.469369	0.00256949	1	9	4	7	-0.239053	0.000498592	0.1548	0.0222875	0.159557	0.074477
IPI00550308.1	RBM12	RNA-binding protein 12	1	11	5	9	0.183527	0.133792	0.268234	0.00233906	0.29861	0.0109531	1	20	10	20	-0.239002	0.00215614	0.144324	0.00118214	0.204082	9.0522e-05
IPI00028109.1	DPY30	Protein dpy-30 homolog	1	8	5	8	0.10735	0.058981	0.143856	0.116662	0.18544	0.0195759	0.9995	4	2	4	-0.238954	0.181738	0.0613285	0.0563903	0.126876	0.360718
IPI00026337.1	RANBP3	Isoform 1 of Ran-binding protein 3	1	9	5	9	0.0979535	0.435245	0.230813	0.0216848	0.316208	0.000289558	1	5	4	5	-0.238666	0.0204875	0.13615	0.0386742	0.12672	0.203933
IPI00215780.5	RPS19	40S ribosomal protein S19	1	30	9	30	-0.0126515	0.737342	0.0885007	0.00623174	0.127637	0.0159922	1	25	8	25	-0.238621	0.00190136	0.133456	6.0081e-05	0.132809	0.000139643
IPI00791573.1	SUGT1	Isoform 2 of Suppressor of G2 allele of SKP1 homolog	1	7	5	7	0.177655	0.0597025	0.310844	0.0191958	0.246125	0.236835	1	8	5	8	-0.238494	0.038875	0.132561	0.0432058	0.0720635	0.567847
IPI00011996.5	UBE2Z	Isoform 1 of Ubiquitin-conjugating enzyme E2 Z	0.9989	5	3	5	0.241547	0.0316529	0.2904	0.00358901	0.292595	0.361121	0.9944	3	2	3	-0.238203	0.261045	-0.108359	0.827027	0.200906	0.122155
IPI00103525.1	PSPC1	Isoform 1 of Paraspeckle component 1	1	17	5	9	0.271405	0.000432576	0.300664	0.0263691	0.336183	0.0111015	1	24	8	14	-0.238123	0.00262019	0.123633	3.58608e-05	0.141653	0.00933153
IPI00024502.2	UBQLN4	Isoform 1 of Ubiquilin-4	1	4	3	4	0.127606	0.0399017	0.194385	0.0937414	0.0922363	0.546451	1	4	3	4	-0.237805	0.00738099	0.0574784	0.378141	0.125912	0.293788
IPI00386755.2	ERO1L	ERO1-like protein alpha	1	21	8	15	0.196999	1.87515e-05	0.254462	1.356e-07	0.312372	0.000512534	1	17	9	17	-0.2378	0.0038527	0.150293	0.000300598	0.159679	0.000518926
IPI00156282.2	GPS1	Isoform 1 of COP9 signalosome complex subunit 1	1	15	7	15	0.232984	0.0100191	0.316986	0.0031764	0.0240566	0.903992	0.9994	5	3	5	-0.237604	0.000134487	0.173272	0.00290756	0.198488	0.0773291
IPI00411614.1	WDHD1	WD repeat and HMG-box DNA-binding protein 1	1	5	4	5	0.0575566	0.735868	0.0879132	0.715897	0.0987481	0.580263	1	3	2	3	-0.236832	0.123362	0.0915918	0.388828	0.0707949	0.381379
IPI00419880.6	SNORD73A;RPS3A	40S ribosomal protein S3a	1	65	22	63	0.0492629	0.0185156	0.1776	1.6339e-13	0.170712	5.81598e-07	1	50	18	48	-0.236556	1.68851e-07	0.111043	3.033e-06	0.115452	3.44604e-05
IPI00009123.2	NUCB2	Isoform 1 of Nucleobindin-2	0.9999	6	2	4	0.161969	0.230398	0.322735	0.044721	0.290616	0.161627	1	4	2	4	-0.236223	0.57605	0.151729	0.236319	0.19247	0.251507
IPI00302927.6	CCT4	T-complex protein 1 subunit delta	1	36	20	36	0.190475	0.000598879	0.271443	2.15083e-06	0.224758	0.00643894	1	41	20	41	-0.236063	7.25569e-07	0.11357	8.71938e-05	0.135416	5.15449e-05
IPI00022597.1	UBE2M	NEDD8-conjugating enzyme Ubc12	1	13	8	13	0.422975	3.25599e-05	0.502858	0.000926368	0.501527	0.00684831	1	12	5	12	-0.235882	0.0174393	0.2217	0.0148668	0.245799	0.0105811
IPI00030351.2	DLG1	Isoform 1 of Disks large homolog 1	1	9	6	8	0.199321	0.127956	0.242259	0.0635869	0.242839	0.110787	0.9982	3	3	3	-0.235711	0.185544	0.191178	0.201767	0.262118	0.157193
IPI00029079.5	GMPS	GMP synthase [glutamine-hydrolyzing]	1	20	11	20	0.211597	2.07791e-05	0.27998	6.99452e-06	0.280883	6.3822e-05	1	31	17	31	-0.235453	9.72428e-09	0.138672	1.58002e-06	0.133885	4.03741e-07
IPI00017451.1	SF3A1	Splicing factor 3A subunit 1	1	18	11	18	0.277829	3.36036e-05	0.359332	1.16532e-06	0.412786	0.000133695	1	18	10	18	-0.235004	0.00276345	0.15322	0.00728382	0.164782	0.000680962
IPI00218829.9	GSPT1	Eukaryotic peptide chain release factor GTP-binding subunit ERF3A	1	14	9	13	0.209957	0.0146158	0.27181	1.04952e-05	0.172944	0.0243085	1	14	7	13	-0.234779	0.00640022	0.107746	0.247591	0.132559	0.000830596
IPI00030363.1	ACAT1	Acetyl-CoA acetyltransferase: mitochondrial	1	20	10	20	0.222254	0.00349095	0.276246	0.0100212	0.272694	0.00093174	1	21	12	21	-0.234134	0.0068389	0.194876	9.21468e-08	0.207151	8.44101e-05
IPI00013495.1	ABCF1	Isoform 2 of ATP-binding cassette sub-family F member 1	1	16	9	16	0.2088	0.000842325	0.240672	0.00216462	0.230675	0.266534	1	14	10	14	-0.233592	0.000759909	0.160372	0.0499166	0.199372	0.0296267
IPI00003870.1	CLPP	Putative ATP-dependent Clp protease proteolytic subunit: mitochondrial	1	8	3	8	0.343261	0.074784	0.411358	0.0854726	0.498287	0.0442706	1	8	3	8	-0.233567	0.028419	0.138282	0.0319759	0.18461	0.128216
IPI00013895.1	S100A11	Protein S100-A11	1	12	5	12	-0.05427	0.204469	0.0039439	0.938609	0.118854	0.0308262	1	11	5	11	-0.233369	3.59727e-06	0.0479426	0.0254075	0.190606	0.0221086
IPI00218693.8	APRT	Adenine phosphoribosyltransferase	1	9	5	9	0.369824	0.00068339	0.438957	0.00183595	0.513237	0.000115874	1	4	2	4	-0.232756	0.0988349	0.199814	0.0120606	0.23752	0.058051
IPI00843765.1	SPTAN1	Isoform 3 of Spectrin alpha chain: brain	1	51	30	51	0.108968	6.49786e-11	0.159185	1.03355e-07	0.243889	6.095e-11	1	34	21	34	-0.232626	1.26561e-06	0.0951755	4.19823e-05	0.151582	1.31864e-07
IPI00177008.1	PGP	Phosphoglycolate phosphatase	1	4	2	4	0.144628	0.270756	0.211093	0.219404	0.298782	0.0995331	0.9999	4	2	4	-0.231962	0.151355	0.131307	0.191423	0.197882	0.0916218
IPI00328257.5	AP1B1	Isoform A of AP-1 complex subunit beta-1	1	23	13	23	0.230795	0.00125294	0.291668	1.49429e-05	0.291923	0.0246311	1	26	12	26	-0.231286	3.62834e-06	0.126013	0.00327938	0.154072	1.99171e-05
IPI00024175.3	PSMA7	Isoform 1 of Proteasome subunit alpha type-7	1	27	10	27	0.108371	7.68997e-05	0.195218	0.000959554	0.221357	0.000146582	1	24	10	24	-0.230673	0.000375854	0.121774	0.00015452	0.163777	0.000599021
IPI00025019.3	PSMB1	Proteasome subunit beta type-1	1	15	8	15	0.3351	4.27855e-06	0.415639	2.74208e-05	0.461918	2.35491e-05	1	18	8	18	-0.230597	5.00998e-05	0.201988	0.00173636	0.240618	0.000868885
IPI00000279.3	ZC3H15	Similar to Zinc finger CCCH domain-containing protein 15	1	12	6	12	0.321417	0.184934	0.194673	0.0228594	0.177533	0.00314721	1	11	4	9	-0.230107	0.0434132	0.155189	0.0564106	0.186169	0.0317432
IPI00012750.3	RPS25	40S ribosomal protein S25	1	10	5	10	0.0985248	0.102536	0.206038	5.91825e-06	0.164241	0.0760712	1	13	7	13	-0.230035	0.0298947	0.101847	0.00427876	0.129692	0.00892875
IPI00304596.3	NONO	Non-POU domain-containing octamer-binding protein	1	36	13	28	0.242593	5.00785e-06	0.316435	4.07089e-06	0.334558	6.86782e-07	1	42	10	21	-0.229893	0.00147768	0.147902	4.53254e-05	0.145611	2.96585e-05
IPI00030179.3	RPL7P32;RPL7	60S ribosomal protein L7	1	29	12	29	0.110647	0.00573333	0.227801	0.000129039	0.1124	0.0663083	1	31	12	31	-0.229873	1.96332e-05	0.153622	7.1267e-05	0.0857419	4.36329e-07
IPI00019600.3	UBE2V2	Ubiquitin-conjugating enzyme E2 variant 2	0.9994	15	2	4	0.10182	0.865567	0.132269	0.832632	0.207277	0.743911	0.9996	22	2	4	-0.22943	0.295832	0.12085	0.50869	0.147296	0.589018
IPI00020021.3	DEK	Protein DEK	1	11	3	4	0.172106	0.691369	0.162738	0.700374	0.150038	0.785391	1	18	4	6	-0.22918	0.0935936	0.149307	0.00104905	0.121681	0.0552212
IPI00012545.2	TGOLN2	Isoform TGN51 of Trans-Golgi network integral membrane protein 2	0.9429	3	2	3	0.0762073	0.724596	-0.0174237	0.679562	0.0766572	0.259424	0.9986	3	2	3	-0.229076	0.688044	-0.125373	0.416051	0.0542502	0.778744
IPI00014230.1	C1QBP	Complement component 1 Q subcomponent-binding protein: mitochondrial	1	5	2	5	0.210585	0.678554	0.415882	0.57879	0.480452	0.445363	0.9997	4	2	4	-0.228594	0.125708	0.201155	0.281756	0.23616	0.202562
IPI00220637.5	SARS	Seryl-tRNA synthetase: cytoplasmic	1	21	11	21	0.255509	0.00022193	0.290426	3.97661e-05	0.250758	0.0116259	1	26	15	26	-0.228564	9.52331e-07	0.133215	0.00035684	0.151203	9.29868e-06
IPI00009305.1	GNPDA1	Glucosamine-6-phosphate isomerase 1	1	11	5	11	0.256583	0.000213844	0.322727	0.000550607	0.353208	0.0128875	1	14	7	12	-0.228305	0.000271401	0.154744	0.00225956	0.187776	0.000133218
IPI00010346.1	NLN	Neurolysin: mitochondrial	1	5	3	5	0.219567	0.0342141	0.388087	0.00956865	0.507279	0.0346096	0.9997	4	2	4	-0.228195	0.187706	0.170471	0.085905	0.251016	0.265968
IPI00022977.1	CKB	Creatine kinase B-type	1	27	13	27	0.291102	0.00025082	0.347524	0.00433996	0.43123	0.000274167	1	23	10	20	-0.228081	0.0061612	0.183458	0.00013497	0.208507	4.33154e-05
IPI00020672.4	DPP3	Isoform 1 of Dipeptidyl peptidase 3	1	12	8	12	0.193096	0.0143428	0.320923	0.000218542	0.28314	0.00723127	1	8	5	8	-0.22786	0.00615945	0.115533	0.0345725	0.159453	0.0138382
IPI00014424.1	EEF1A2	Elongation factor 1-alpha 2	1	46	13	46	0.100199	0.00151492	0.233394	7.96875e-11	0.256963	5.1644e-07	1	68	3	6	-0.227766	0.29015	0.156461	0.0744895	0.202313	0.0785072
IPI00000874.1	PRDX1	Peroxiredoxin-1	1	46	8	28	0.0739606	0.0109785	0.106117	2.9475e-05	0.0533741	0.168326	1	45	10	32	-0.22773	0.0358466	0.0548145	0.0587077	0.0677476	0.144318
IPI00013466.4	ASNA1	ATPase ASNA1	1	5	3	5	0.338949	0.00491321	0.394506	0.0266616	0.384306	0.195215	1	3	2	3	-0.226916	0.402713	0.14223	0.471823	0.151283	0.459429
IPI00549189.4	THOP1	Thimet oligopeptidase	1	15	9	15	0.271791	0.0139604	0.308263	0.0139604	0.334214	0.0125155	1	10	6	10	-0.226827	0.000129966	0.133096	0.0155002	0.151293	0.0465256
IPI00021466.5	PAIP1	Isoform 1 of Polyadenylate-binding protein-interacting protein 1	1	9	5	9	0.325394	0.0149036	0.37782	0.00803211	0.494834	0.00747875	1	5	4	5	-0.226639	0.00510516	0.141391	0.197797	0.189435	0.0348596
IPI00029054.1	NT5C2	Cytosolic purine 5'-nucleotidase	1	15	8	15	0.248396	0.00166504	0.303819	0.00796247	0.307611	0.00858786	1	13	7	13	-0.225845	0.00111417	0.124824	0.00188859	0.157045	0.00034907
IPI00000816.1	YWHAE	Isoform 1 of 14-3-3 protein epsilon	1	55	14	43	0.288983	2.26742e-10	0.402679	2.15138e-08	0.372412	7.86205e-08	1	58	13	50	-0.225302	0.00362955	0.166722	3.19683e-07	0.193434	6.01152e-05
IPI00012069.1	NQO1	NAD(P)H dehydrogenase [quinone] 1	1	20	8	20	0.206336	0.0106906	0.246879	0.00816383	0.27805	0.00179332	1	21	9	21	-0.224972	0.00198847	0.147478	5.13813e-06	0.182596	0.000224058
IPI00396435.3	DHX15	Putative pre-mRNA-splicing factor ATP-dependent RNA helicase DHX15	1	28	13	26	0.104621	0.179115	0.141621	0.0356563	0.17523	0.105318	1	27	12	25	-0.224484	0.00325256	0.100836	0.00997576	0.16858	6.85323e-06
IPI00013296.3	RPS18;RPS18P9	40S ribosomal protein S18	1	28	9	28	0.183228	1.82861e-06	0.229686	5.37085e-07	0.233898	5.8141e-06	1	31	12	31	-0.224346	9.8149e-08	0.134377	8.6885e-05	0.153893	2.41893e-06
IPI00328328.3	MIR1248;SNORA4;SNORD2;EIF4A2;SNORA81;SNORA63	Isoform 1 of Eukaryotic initiation factor 4A-II	1	36	3	5	0.487219	0.00492779	0.326954	0.0328211	0.353762	0.00669018	0.9979	30	2	6	-0.224118	0.295892	0.0264564	0.868782	0.164128	0.0590233
IPI00012493.1	SNORD54;RPS20	40S ribosomal protein S20	1	18	6	18	0.0219414	0.389471	0.116707	0.00458142	0.134068	0.0163091	1	18	5	18	-0.223693	0.000989655	0.0666091	0.48598	0.10776	0.0882548
IPI00719622.1	RPS28	40S ribosomal protein S28	1	4	2	4	0.13188	0.0551363	0.194837	0.168933	-0.0523688	0.914911	1	5	3	5	-0.223437	0.0616031	0.101217	0.383307	0.209677	0.0412945
IPI00641582.1	BAG3	BAG family molecular chaperone regulator 3	1	7	4	7	0.192433	0.173102	0.237247	0.161574	0.1866	0.430716	1	3	2	3	-0.223253	0.461681	0.177666	0.274568	0.207649	0.35975
IPI00016249.4	FXR1	Isoform 1 of Fragile X mental retardation syndrome-related protein 1	1	20	9	15	0.116916	0.00327526	0.177542	8.13561e-05	0.162875	0.132191	1	13	5	10	-0.223073	0.15011	0.0850955	0.330615	0.0892781	0.00175139
IPI00218993.1	HSPH1	Isoform Beta of Heat shock protein 105 kDa	1	45	17	33	0.225635	4.29266e-06	0.294693	4.06768e-06	0.39402	1.59311e-06	1	44	14	32	-0.222586	4.84108e-06	0.112735	0.000843853	0.156272	0.000107811
IPI00054042.1	GTF2I	Isoform 1 of General transcription factor II-I	1	39	24	37	0.244456	1.09169e-06	0.346254	1.00359e-07	0.290564	0.000347286	1	36	21	34	-0.222172	2.74446e-11	0.141454	9.93657e-10	0.164394	6.70294e-10
IPI00935516.1	HSBP1	Heat shock factor-binding protein 1	0.9958	3	2	3	0.154817	0.148404	0.213581	0.152271	0.244056	0.00738904	0.9995	3	2	3	-0.22196	0.197634	0.172403	0.19619	0.225461	0.116
IPI00014533.1	UBTF	Isoform UBF1 of Nucleolar transcription factor 1	1	5	4	5	0.0818105	0.282953	0.125298	0.00557487	0.347098	0.229359	0.9997	2	2	2	-0.221691	0.0683089	0.11976	0.486133	0.213214	0.181026
IPI00554811.2	ARPC4;ARPC4-TTLL3	Actin-related protein 2/3 complex subunit 4	1	12	7	12	0.268421	7.25795e-05	0.334139	0.000279274	0.37251	0.0506448	1	11	6	11	-0.221277	0.00660999	0.163363	3.033e-06	0.161812	0.00141999
IPI00005161.3	ARPC2	Actin-related protein 2/3 complex subunit 2	1	21	11	21	0.302919	0.00135525	0.282211	0.0250881	0.295215	0.000327572	1	18	10	18	-0.220241	0.00206928	0.188051	6.31345e-06	0.179289	1.48973e-05
IPI00924816.1	MTPN	Myotrophin	1	7	3	7	0.202842	0.0107675	0.360367	0.0263947	0.0649951	0.442195	1	8	3	8	-0.220108	0.134035	0.0868114	0.129227	0.179268	0.0652701
IPI00465294.2	CDC5L	Cell division cycle 5-like protein	0.9661	3	2	3	0.143852	0.173001	0.256005	0.312609	0.239712	0.361695	1	9	6	9	-0.219481	0.118992	0.0905089	0.297687	0.134902	0.284784
IPI00015953.3	DDX21	Isoform 1 of Nucleolar RNA helicase 2	1	27	17	27	0.165103	0.00642235	0.208457	0.000574732	0.235357	0.000546869	1	47	20	38	-0.219373	5.08846e-07	0.113856	0.000248969	0.111575	1.5738e-05
IPI00012197.1	DCTPP1	dCTP pyrophosphatase 1	1	5	3	5	0.0934877	0.0138799	0.107952	0.252196	0.194837	0.0314661	1	4	2	4	-0.217842	0.0667834	0.0727716	0.0885667	0.163916	0.117306
IPI00646304.4	PPIB	Peptidyl-prolyl cis-trans isomerase B	1	37	13	33	0.334272	4.27354e-08	0.395959	2.24071e-06	0.388082	0.00138923	1	44	14	44	-0.217181	2.71623e-05	0.182926	3.3765e-05	0.159081	0.000516773
IPI00784154.1	HSPD1	60 kDa heat shock protein: mitochondrial	1	93	29	93	0.160642	7.54679e-07	0.257298	4.17908e-17	0.312417	1.04779e-17	1	75	25	75	-0.216765	2.29103e-09	0.0430715	0.000107165	0.114743	4.98052e-11
IPI00292020.3	SRM	Spermidine synthase	1	6	3	6	0.193251	0.173077	0.265705	0.0792987	0.3399	0.0937414	1	5	3	5	-0.216566	0.0437933	0.0346714	0.534044	0.215529	0.064942
IPI00026167.5	NHP2L1	NHP2-like protein 1	1	6	4	6	0.147996	0.00177339	0.193302	0.00109864	0.0859896	0.529895	1	7	4	7	-0.216483	0.0390398	0.0737979	0.0866335	0.133708	0.0489275
IPI00550689.3	C22orf28	tRNA-splicing ligase RtcB homolog	1	16	9	14	0.0323357	0.502229	0.144431	0.0619555	0.107774	0.0205661	1	20	10	18	-0.216102	0.00946201	0.100034	0.00175373	0.12893	0.000136659
IPI00017672.4	PNP	cDNA FLJ25678 fis: clone TST04067: highly similar to PURINE NUCLEOSIDE PHOSPHORYLASE	1	11	4	11	0.10971	0.106705	0.217216	0.00437863	0.281327	0.0804596	1	7	4	7	-0.215731	0.134406	0.193785	0.0144203	0.231868	0.0127867
IPI00019927.2	PSMD7	26S proteasome non-ATPase regulatory subunit 7	1	4	2	4	0.102993	0.441472	0.106333	0.263695	0.20082	0.08072	1	5	2	4	-0.215581	0.213528	0.143484	0.123964	0.153001	0.424288
IPI00291930.7	CLINT1	Isoform 1 of Clathrin interactor 1	1	9	4	9	0.112217	0.146198	0.142056	0.0736553	0.152488	0.0113489	1	7	4	7	-0.215308	0.011091	0.0993018	0.018621	0.129089	0.0773385
IPI00217952.6	GFPT1	Isoform 1 of Glucosamine--fructose-6-phosphate aminotransferase [isomerizing] 1	1	29	11	23	0.247136	0.00130996	0.302303	2.94341e-05	0.325796	0.00787366	1	27	9	22	-0.215294	0.0030171	0.0858685	0.00119686	0.0997236	0.037043
IPI00299155.5	PSMA4	Proteasome subunit alpha type-4	1	17	8	17	0.222907	0.0042821	0.27444	4.25292e-05	0.28198	0.0004326	1	12	6	12	-0.214547	0.0200388	0.144111	0.000137878	0.128372	0.00292295
IPI00012442.1	G3BP1	Ras GTPase-activating protein-binding protein 1	1	11	4	7	0.176663	0.0485636	0.191541	0.0182655	0.0979776	0.557311	1	18	4	14	-0.214439	0.206337	0.147043	0.0053943	0.137741	0.0235511
IPI00647650.3	EIF3H	cDNA FLJ35809 fis: clone TESTI2006016: highly similar to Eukaryotic translation initiation factor 3 subunit 3	1	16	8	16	0.0423892	0.69116	0.0823761	0.437674	0.201414	0.0986525	1	12	7	12	-0.213995	0.0169205	0.134273	0.00144655	0.120125	0.0286225
IPI00376798.3	RPL11	Isoform 1 of 60S ribosomal protein L11	1	24	11	24	-0.0411882	0.10826	0.0875771	0.00130728	0.0967632	0.218261	1	19	8	19	-0.21356	0.000302178	0.0785621	0.286541	0.101912	0.007242
IPI00219153.4	RPL22	60S ribosomal protein L22	1	18	6	14	-0.0142155	0.848126	0.0928636	0.0861498	0.112163	0.0223728	1	18	4	9	-0.213241	0.0155089	0.0678387	0.406112	0.0953868	0.00311253
IPI00221089.5	RPS13	40S ribosomal protein S13	1	32	13	32	0.100846	1.16397e-05	0.256864	1.4219e-12	0.240694	6.17098e-08	1	32	13	32	-0.212727	0.000123486	0.122544	0.000179283	0.131872	0.000248921
IPI00013679.2	DUT	27 kDa protein	1	10	6	10	0.0690143	0.0426278	0.134589	0.0689109	-0.0585303	0.813285	1	13	7	13	-0.212348	0.0019673	0.119698	0.244386	0.162353	0.0250488
IPI00004968.1	PRPF19	Pre-mRNA-processing factor 19	1	11	6	11	0.259663	0.0020073	0.304561	0.00387529	0.411455	0.000666595	1	11	6	11	-0.212318	0.0541995	0.123782	0.0229029	0.19972	0.00615718
IPI00329633.5	TARS	Threonyl-tRNA synthetase: cytoplasmic	1	28	14	28	0.369844	9.23289e-09	0.42665	9.23289e-09	0.415741	0.00022576	1	31	14	29	-0.212115	0.000127585	0.122171	1.70158e-05	0.163678	2.29821e-06
IPI00867509.1	CORO1C	Coronin-1C_i3 protein	1	9	5	9	0.188052	0.179784	0.213638	0.144511	-0.0122149	0.918322	1	11	5	11	-0.212044	0.0163461	0.172005	0.00615718	0.189617	0.0227131
IPI00217357.2	CCAR1	Isoform 1 of Cell division cycle and apoptosis regulator protein 1	1	12	7	12	0.197663	0.0313729	0.41418	0.0227296	0.224352	0.00663222	1	13	8	13	-0.212011	0.00015288	0.107133	0.0336248	0.199608	0.000206685
IPI00182289.6	RPS29	40S ribosomal protein S29	1	11	5	11	0.052127	0.263475	0.126055	0.0838995	0.230046	0.027625	0.9286	5	2	5	-0.211981	0.440664	0.119163	0.336206	0.0798718	0.0554739
IPI00479877.4	ALDH9A1	4-trimethylaminobutyraldehyde dehydrogenase	1	13	8	13	0.143257	0.0033584	0.174266	0.0282725	0.15618	0.0161691	1	17	10	17	-0.211812	1.11499e-05	0.159791	2.25641e-05	0.172456	1.67046e-05
IPI00168262.2	GLT25D1	Procollagen galactosyltransferase 1	1	8	5	8	0.252647	0.00079192	0.334764	0.00621274	0.330578	0.0027478	1	6	3	6	-0.211336	0.0447793	0.120242	0.0449676	0.173735	0.0810607
IPI00018465.1	CCT7	T-complex protein 1 subunit eta	1	38	17	38	0.274526	2.83101e-10	0.350765	4.57251e-12	0.369598	1.83935e-06	1	33	17	33	-0.210708	7.44863e-08	0.126819	1.88046e-06	0.135191	0.000269552
IPI00554723.5	SNORA70;RPL10	60S ribosomal protein L10	1	29	11	29	0.169553	1.37234e-05	0.264793	5.96088e-08	0.257046	0.000172693	1	33	11	33	-0.210181	1.27697e-07	0.128779	5.68644e-05	0.0993468	0.0022961
IPI00295485.4	HSPA4L	Heat shock 70 kDa protein 4L	1	27	12	18	0.119108	0.323291	0.240615	0.0168068	0.311399	0.0488546	1	27	9	18	-0.210091	8.43685e-05	0.155814	0.000112564	0.204818	0.00117282
IPI00221354.1	FUS	Isoform Short of RNA-binding protein FUS	1	33	7	19	0.149468	0.0115895	0.177966	0.00455563	0.167803	0.0370308	1	21	7	14	-0.209703	0.00121005	0.231922	0.00556245	0.150177	0.0308799
IPI00029731.8	RPL35A	60S ribosomal protein L35a	1	26	11	26	0.104359	1.11623e-06	0.204439	5.01182e-09	0.194149	1.9598e-07	1	30	12	30	-0.20964	4.03124e-09	0.134373	0.000374377	0.112094	0.000115913
IPI00070643.6	FAF1	Isoform Long of FAS-associated factor 1	0.9994	4	3	4	0.357683	0.00545148	0.433328	0.00851162	0.514308	0.0362846	1	8	6	8	-0.209454	0.00578906	0.0691334	0.467785	0.139536	0.0755863
IPI00013396.3	SNRPC	U1 small nuclear ribonucleoprotein C	0.9999	3	2	3	0.0742894	0.444053	0.22958	0.0423265	-0.172296	0.818419	1	5	3	5	-0.209042	0.01122	0.0959954	0.261172	0.217627	0.0606289
IPI00032881.2	MRPS23	28S ribosomal protein S23: mitochondrial	1	5	3	5	0.220637	0.0872343	0.317921	0.0514412	0.302495	0.0668889	1	3	2	3	-0.208219	0.0646868	0.137423	0.0925881	0.185411	0.16117
IPI00328715.4	MTDH	Protein LYRIC	1	10	6	10	0.185136	0.145255	0.306568	0.0150845	0.302286	0.0188631	1	11	6	11	-0.208125	0.0465256	0.213617	0.000223813	0.221143	0.00162289
IPI00007814.3	ATP6V1C1	V-type proton ATPase subunit C 1	1	4	4	4	0.282383	0.0807681	0.368834	0.0660799	0.405172	0.0256079	0.9999	3	2	3	-0.207889	0.379155	0.140997	0.111969	0.216771	0.0889801
IPI00026904.2	ADSL	cDNA FLJ59367: highly similar to Adenylosuccinate lyase	1	6	3	6	0.303951	0.011734	0.386564	0.00303805	0.435615	0.0255425	1	5	3	5	-0.207219	0.111362	0.167771	0.0220355	0.163974	0.0798196
IPI00030275.5	TRAP1	Heat shock protein 75 kDa: mitochondrial	1	74	29	74	0.289006	1.4728e-11	0.402433	1.77747e-14	0.441623	1.90582e-14	1	75	27	73	-0.206987	1.42812e-10	0.116222	2.27048e-11	0.130813	3.5356e-07
IPI00784614.1	SEPT9	septin-9 isoform a	1	12	7	10	0.176733	0.00631131	0.29875	0.00138959	0.263267	0.00749731	1	15	10	15	-0.206834	5.57943e-05	0.107963	0.019013	0.141815	0.00956051
IPI00016862.1	GSR	Isoform Mitochondrial of Glutathione reductase: mitochondrial	1	24	13	24	0.114734	0.000145996	0.0911868	1.59772e-05	0.174654	0.000635749	1	15	8	15	-0.206816	0.0074811	0.134319	0.0018237	0.1462	0.000181684
IPI00797537.3	NUDCD1	Isoform 1 of NudC domain-containing protein 1	1	12	6	11	0.174317	0.00636911	0.252819	4.2336e-05	0.287989	0.00108607	1	11	5	9	-0.205724	5.66224e-05	0.108998	0.0393315	0.124285	0.0048879
IPI00220271.3	AKR1A1	Alcohol dehydrogenase [NADP+]	1	9	5	9	0.323232	0.00994715	0.435424	0.0032232	0.48007	0.0009556	1	7	5	7	-0.205583	0.033898	0.182969	0.00313014	0.198454	0.0087269
IPI00294536.2	STRAP	cDNA FLJ51909: highly similar to Serine-threonine kinase receptor-associatedprotein	1	24	10	24	0.0388678	0.212178	0.138191	0.00440094	0.167167	0.0131051	1	34	14	34	-0.205405	9.79966e-10	0.100241	4.07678e-06	0.109283	0.00458115
IPI00328753.1	KTN1	Isoform 1 of Kinectin	1	30	17	30	0.136448	0.016596	0.135701	0.0728787	0.287187	0.000132341	1	39	18	34	-0.204643	2.43002e-05	0.098986	0.000163164	0.123345	1.76604e-07
IPI00027378.5	UBXN1	Isoform 1 of UBX domain-containing protein 1	0.9991	3	2	3	0.0633933	0.575403	0.125583	0.312186	0.135714	0.510792	0.9999	3	2	3	-0.204462	0.116957	0.22108	0.237921	0.205271	0.201189
IPI00465028.7	TPI1;TPI1P1	triosephosphate isomerase isoform 2	1	27	11	27	0.306889	0.00156816	0.476644	1.2523e-06	0.463664	0.00138898	1	25	9	25	-0.204324	0.017702	0.198284	2.97701e-07	0.193448	0.00148365
IPI00029997.1	PGLS	6-phosphogluconolactonase	1	9	3	6	0.200117	0.0060859	0.224649	0.00272948	0.313083	0.00744612	1	4	2	4	-0.203778	0.139297	-0.130986	0.762769	0.143213	0.401973
IPI00033130.3	SAE1	SUMO-activating enzyme subunit 1	1	13	7	13	0.20968	0.00503594	0.245291	0.00387845	0.249721	0.217685	1	8	5	8	-0.203475	0.00179188	0.069864	0.267234	0.0958336	0.00114703
IPI00024933.3	RPL12	Isoform 1 of 60S ribosomal protein L12	1	21	9	21	-0.0108824	0.41264	0.0567804	0.194144	0.0525143	0.295525	1	23	10	23	-0.203186	0.000154851	0.111544	0.000903354	0.077749	0.0068128
IPI00642816.2	SRP9	Isoform 1 of Signal recognition particle 9 kDa protein	1	8	5	8	0.263773	0.000672898	0.300894	0.0122784	0.238882	0.0103457	1	10	3	10	-0.20295	0.0156177	0.0941284	0.00684234	0.111598	0.0347177
IPI00301936.4	ELAVL1	cDNA FLJ60076: highly similar to ELAV-like protein 1	1	24	11	24	0.197889	0.000516037	0.286156	2.17347e-08	0.305197	0.000492834	1	17	6	12	-0.202605	0.00456406	0.17315	1.0594e-06	0.227877	2.78864e-05
IPI00257882.7	PEPD	Xaa-Pro dipeptidase	1	9	5	9	0.296107	0.00465109	0.32136	2.54956e-05	0.383894	0.000212996	1	4	3	4	-0.202558	0.0260591	0.258433	0.0600118	0.324088	0.00207906
IPI00032313.1	S100A4	Protein S100-A4	0.9998	4	2	4	0.0660697	0.479501	0.0729999	0.218244	0.127876	0.195594	1	8	4	8	-0.201976	0.0101077	0.00974603	0.471951	0.113576	0.0243415
IPI00742682.2	TPR	Nucleoprotein TPR	1	38	26	37	0.161976	3.91798e-06	0.198769	2.77604e-06	0.25548	7.32479e-07	1	24	14	24	-0.201521	0.00403318	0.0898776	0.0168329	0.158522	6.80478e-09
IPI00012074.3	HNRNPR	Isoform 1 of Heterogeneous nuclear ribonucleoprotein R	1	22	12	22	0.235918	0.000173537	0.261638	0.00127183	0.309789	1.93992e-05	1	22	6	12	-0.201439	0.0342776	0.150343	0.00395042	0.164835	0.00283551
IPI00009010.3	TRMT112	tRNA methyltransferase 112 homolog	1	6	3	6	0.0621977	1.73029e-06	0.11989	0.0617042	0.155863	0.00250585	1	9	5	9	-0.201052	0.072679	0.0218102	0.391648	0.0801275	0.00313651
IPI00002460.4	ANXA7	Isoform 1 of Annexin A7	1	14	8	14	0.240222	0.00023841	0.241685	0.00229956	0.301763	0.000161916	1	14	8	14	-0.200753	0.00208373	0.186426	0.00183095	0.23764	0.000288292
IPI00011913.1	HNRNPA0	Heterogeneous nuclear ribonucleoprotein A0	1	8	5	7	0.203194	0.0581946	0.27394	0.00286698	0.252957	0.0512284	1	13	5	12	-0.200601	0.0191797	0.145702	0.0034803	0.187691	0.00559247
IPI00008569.1	YKT6	Synaptobrevin homolog YKT6	1	5	3	5	0.109565	0.147098	0.201738	0.131718	0.267077	0.203049	1	5	3	5	-0.200201	0.00762147	0.0913779	0.485464	0.154328	0.000480255
IPI00029764.1	SF3A3	Splicing factor 3A subunit 3	1	14	8	14	0.235321	0.0358424	0.280325	0.0156611	0.189256	0.153653	1	6	3	6	-0.199819	0.200087	-0.00317862	0.982372	0.105849	0.186576
IPI00478758.2	MCMBP	Isoform 1 of Mini-chromosome maintenance complex-binding protein	1	12	7	12	0.126144	0.00749174	0.15915	2.31123e-05	0.113272	0.362789	1	15	7	15	-0.199738	0.000787066	0.0433612	0.264547	0.0658888	0.434905
IPI00101524.3	SNF8	Isoform 1 of Vacuolar-sorting protein SNF8	1	4	2	4	0.232263	0.0930514	0.286714	0.197216	0.329221	0.155135	1	3	2	3	-0.199622	0.270439	0.130591	0.302996	0.17871	0.322937
IPI00020008.1	NEDD8	NEDD8	1	9	5	9	0.158617	0.289437	0.255378	0.108546	0.225981	0.123191	1	12	2	4	-0.199186	0.498336	-0.0939687	0.848678	-0.0819749	0.86825
IPI00005198.2	ILF2	Interleukin enhancer-binding factor 2	1	17	5	17	0.247218	0.000508916	0.333785	0.00144167	0.380138	0.00156418	1	17	7	17	-0.199132	0.000852689	0.110031	0.0612659	0.159532	0.00796954
IPI00328737.2	ZNF598	Isoform 1 of Zinc finger protein 598	0.9999	3	3	3	0.220616	0.147526	0.290807	0.13996	0.293093	0.00445315	1	4	3	4	-0.198618	0.0180606	0.103414	0.121542	0.137937	0.00936129
IPI00025273.1	GART	Isoform Long of Trifunctional purine biosynthetic protein adenosine-3	1	39	19	39	0.143898	6.98411e-07	0.192788	3.58774e-07	0.248043	1.78383e-05	1	45	22	45	-0.198404	1.57219e-09	0.117047	2.82929e-05	0.134659	3.66345e-08
IPI00216587.9	RPS8;SNORD55	40S ribosomal protein S8	1	18	7	18	0.177332	0.00193146	0.335663	1.00399e-05	0.168059	0.0135032	1	31	12	31	-0.198146	6.22141e-05	0.190794	5.56828e-07	0.173208	2.93486e-06
IPI00221091.9	RPS15A	40S ribosomal protein S15a	1	16	7	16	0.0273314	0.182638	0.145568	0.00618953	0.164749	0.00332565	1	26	8	26	-0.196642	0.00536945	0.0817513	0.00878045	0.107544	0.0160403
IPI00000811.2	PSMB6	Proteasome subunit beta type-6	1	14	6	14	0.21602	9.51903e-05	0.341258	0.00432628	0.318668	0.0296272	0.9995	8	2	8	-0.196488	0.373627	-0.35536	0.720191	0.119009	0.655572
IPI00554798.2	HIST1H2BM	Histone H2B type 1-M	1	40	5	14	-0.049849	0.00272693	0.113624	0.0295879	0.10903	0.0139428	1	55	5	21	-0.195983	0.00936631	0.0585157	0.123995	0.0187106	0.719535
IPI00026848.3	LRPAP1	Alpha-2-macroglobulin receptor-associated protein	1	6	4	6	0.107859	0.309531	0.0305338	0.803929	0.0317996	0.831267	1	10	6	9	-0.195055	0.0121677	0.155422	0.000275257	0.147884	0.00238361
IPI00020416.8	TPP2	Tripeptidyl-peptidase 2	1	6	5	6	0.179746	0.000198498	0.217573	0.000829377	0.0685275	0.731027	1	6	6	6	-0.194928	0.0222619	0.121386	0.0358564	0.130223	0.00694992
IPI00413108.4	SNORA6;RPSAP15;SNORA62;RPSA	33 kDa protein	1	20	2	5	0.0444501	0.352904	0.138058	0.145709	-0.141444	0.827403	1	18	2	6	-0.194885	0.561473	0.0655101	0.447965	0.0875375	0.2743
IPI00383046.3	CMBL	Carboxymethylenebutenolidase homolog	1	8	4	8	0.072253	0.0851369	0.084713	0.0338727	0.144205	0.00295668	1	6	2	6	-0.194391	0.277048	0.0697913	0.109413	0.113391	0.225992
IPI00218130.3	PYGM	Glycogen phosphorylase: muscle form	1	20	4	5	0.341119	0.0301627	0.386954	0.0255666	0.412525	0.00753208	1	21	7	10	-0.194381	0.0010624	0.137511	0.00203629	0.16123	0.00040306
IPI00026969.4	SEC23IP	Isoform 1 of SEC23-interacting protein	1	6	4	6	0.14699	0.151064	0.0865152	0.662434	-0.113003	0.824303	1	8	4	8	-0.193944	0.000734296	0.00852194	0.954666	0.0681562	0.481611
IPI00297261.3	PTPN1	Tyrosine-protein phosphatase non-receptor type 1	1	4	2	4	-0.0604196	0.336842	-0.146792	0.286888	-0.100518	0.18025	1	5	3	5	-0.193874	0.0124838	0.0947007	0.135159	0.080711	0.742243
IPI00024403.1	CPNE3	Copine-3	1	10	5	9	0.0201399	0.660241	0.231623	0.0270594	0.187293	0.0259567	1	14	6	12	-0.193759	0.00960712	0.133334	0.0114607	0.172232	0.0162065
IPI00014151.3	PSMD6	26S proteasome non-ATPase regulatory subunit 6	1	26	14	26	0.170991	6.42064e-05	0.209471	0.00105692	0.28261	5.79406e-05	1	13	7	13	-0.193035	0.0013071	0.0862861	0.103244	0.150096	0.00284379
IPI00470498.1	SERBP1	Isoform 3 of Plasminogen activator inhibitor 1 RNA-binding protein	1	32	15	32	0.0832866	1.20923e-06	0.193142	1.24405e-08	0.0952505	0.0575702	1	40	19	40	-0.192523	1.92931e-05	0.151224	7.67011e-11	0.129581	5.09639e-06
IPI00019997.1	LIN7C	Protein lin-7 homolog C	1	9	4	9	0.0245183	0.521888	0.111278	0.0767836	0.147253	0.0760512	0.9992	6	4	6	-0.192337	0.114943	0.0756409	0.0538458	0.0939293	0.00423097
IPI00005158.1	LONP1	Lon protease homolog: mitochondrial	1	28	15	27	0.304257	0.00015835	0.421317	1.6509e-06	0.352266	0.0124555	1	40	21	40	-0.191939	4.96929e-06	0.138513	4.07678e-06	0.141093	5.91315e-05
IPI00004838.2	CRK	Isoform Crk-II of Adapter molecule crk	1	7	4	7	0.230268	0.0548631	0.338116	0.032763	0.315914	0.0263691	1	7	4	7	-0.191627	0.0076222	0.218731	0.00148199	0.266595	0.000142084
IPI00008530.1	RPLP0	60S acidic ribosomal protein P0	1	28	12	28	0.0132036	0.459979	0.0925388	3.9321e-06	0.152435	0.000150915	1	24	9	24	-0.190748	0.00155981	0.114356	0.000139643	0.0884316	0.000426301
IPI00008438.1	RPS10	40S ribosomal protein S10	1	41	9	39	0.0559887	0.00207638	0.111142	0.000954485	0.105514	0.0216918	1	20	7	17	-0.190626	0.00388333	0.0719659	0.0663785	0.0827861	0.00148365
IPI00295542.5	NUCB1	Nucleobindin-1	1	17	8	15	0.255507	0.00158369	0.36053	0.000176086	0.336157	0.00067619	1	11	6	11	-0.19015	0.0527448	0.187252	0.00148405	0.257881	0.0035561
IPI00026154.3	PRKCSH	cDNA FLJ59211: highly similar to Glucosidase 2 subunit beta	1	39	14	37	0.27893	2.00217e-06	0.412868	5.05487e-10	0.442488	3.15112e-09	1	34	15	34	-0.189916	1.36645e-05	0.149147	3.72382e-06	0.180267	1.05886e-06
IPI00221106.5	SF3B2	Splicing factor 3B subunit 2	1	23	12	23	0.218066	4.04377e-07	0.277733	1.6049e-05	0.304032	2.37347e-06	1	22	12	22	-0.189177	2.18659e-06	0.129825	2.22568e-07	0.180615	2.26968e-05
IPI00294744.7	PARN	Poly(A)-specific ribonuclease PARN	0.9979	3	2	3	0.0872757	0.434331	0.12513	0.337913	0.0861224	0.371283	0.9934	3	2	3	-0.189011	0.0452108	0.135116	0.130228	0.163035	0.31524
IPI00029534.1	PPAT	Amidophosphoribosyltransferase	1	18	9	18	0.140528	0.00494957	0.206146	0.0251441	0.269852	0.00310707	1	15	8	15	-0.188854	5.45957e-05	0.103718	0.00627776	0.133734	0.00183553
IPI00012503.1	PSAP	Isoform Sap-mu-0 of Proactivator polypeptide	1	15	6	15	0.107954	0.0953802	0.203407	0.00658712	-0.282583	0.367871	1	16	7	16	-0.188789	0.00895498	0.00204932	0.994564	0.146022	0.063832
IPI00026271.5	RPS14	40S ribosomal protein S14	1	25	8	23	0.0123517	0.523265	0.10582	0.00338091	0.108255	0.00147038	1	22	8	22	-0.188656	0.00158934	0.140441	0.020755	0.164201	0.00193191
IPI00420108.6	DLST;DLSTP1	Dihydrolipoyllysine-residue succinyltransferase component of 2-oxoglutarate dehydrogenase complex: mitochondrial	1	15	7	15	0.0767617	0.00491751	0.0909453	0.00135284	0.226969	0.000125525	1	14	8	14	-0.188391	0.00450424	0.101354	0.01818	0.161686	0.00112094
IPI00745792.1	NMRAL1	NmrA-like family domain containing 1	1	6	4	6	-0.0754907	0.377982	-0.0399297	0.444108	-0.0285105	0.789333	1	4	3	4	-0.188238	0.134519	0.0474463	0.0209208	0.111069	0.00936631
IPI00013877.2	HNRNPH3	Isoform 1 of Heterogeneous nuclear ribonucleoprotein H3	1	10	4	8	0.219808	0.0121541	0.266936	0.0136437	0.326173	0.0186016	1	9	4	7	-0.187785	0.01497	0.150361	0.00634655	0.212659	0.0452108
IPI00005154.1	SSRP1	FACT complex subunit SSRP1	1	13	7	13	0.213483	0.000206033	0.301829	0.000102328	0.341551	0.00207244	1	19	14	19	-0.187276	2.92112e-05	0.114291	2.35528e-06	0.12886	2.78584e-05
IPI00008943.3	DDX19B	Isoform 1 of ATP-dependent RNA helicase DDX19B	1	27	13	25	0.236786	2.06602e-05	0.340637	4.02067e-07	0.260668	0.0049705	1	19	8	17	-0.186562	0.00488874	0.121628	0.0126481	0.148909	0.00263807
IPI00410324.2	LSM12	Isoform 1 of Protein LSM12 homolog	1	11	5	11	0.121055	0.0001157	0.11935	0.335336	0.0769416	0.619085	1	7	4	7	-0.186355	0.0126407	0.0643837	0.0155788	0.0860274	0.240561
IPI00219077.4	LTA4H	Isoform 1 of Leukotriene A-4 hydrolase	1	16	9	16	0.299855	0.000211642	0.427422	0.00164478	0.337556	0.0105077	1	23	12	23	-0.186182	0.000705412	0.188571	0.000189824	0.204524	0.000100387
IPI00465044.2	RCC2	Protein RCC2	1	28	15	28	0.16778	0.000211642	0.214654	1.61347e-08	0.159841	0.0528169	1	31	17	31	-0.186061	0.000119586	0.164519	4.38231e-07	0.139071	0.000383549
IPI00554777.2	ASNS	Asparagine synthetase [glutamine-hydrolyzing]	1	36	17	36	0.215817	1.17604e-05	0.289704	6.89311e-07	0.348522	3.91052e-08	1	38	16	38	-0.185486	4.8357e-08	0.124244	4.78034e-08	0.123802	2.95375e-07
IPI00107104.1	CXorf26	UPF0368 protein Cxorf26	1	9	4	9	0.245144	0.0202572	0.300451	0.0699968	0.232333	0.0759866	1	11	6	11	-0.185339	0.0038023	0.0913378	0.00546884	0.126596	0.0379409
IPI00015952.2	EIF4G2	cDNA FLJ59571: highly similar to Eukaryotic translation initiation factor 4gamma 2	1	8	3	6	0.480315	0.0386403	0.620301	0.0696176	0.660656	0.0586796	1	13	5	10	-0.185056	0.00894101	0.117648	0.219416	0.220769	0.0277711
IPI00555744.6	RPL14	Ribosomal protein L14 variant	1	21	11	21	0.209151	4.62686e-05	0.328968	8.41614e-07	0.258808	0.00742541	1	29	12	29	-0.184516	2.28591e-10	0.149949	4.54603e-08	0.141232	1.14699e-05
IPI00005162.3	ARPC3	Actin-related protein 2/3 complex subunit 3	1	6	3	6	0.319921	0.000171618	0.3327	0.0220465	0.41933	0.0377444	0.9991	4	2	4	-0.184216	0.184842	0.178718	0.0162496	0.187759	0.0762822
IPI00012462.1	EIF2A	Eukaryotic translation initiation factor 2A	1	5	4	5	0.289652	0.0234776	0.362634	0.0318349	0.406469	0.00524174	1	6	4	6	-0.184175	0.235006	0.14275	0.00143014	0.126839	0.0265568
IPI00000494.6	SNORD21;RPL5	60S ribosomal protein L5	1	22	9	21	0.178155	3.28672e-05	0.219355	0.00231645	0.314865	0.000237051	1	38	16	38	-0.184106	7.17085e-08	0.13906	1.62633e-09	0.109802	3.23932e-05
IPI00642211.3	RNPEP	Aminopeptidase B	1	13	6	13	0.248443	0.00213969	0.33941	0.00216166	0.274269	0.0828568	1	12	6	12	-0.183664	0.00290161	0.10307	0.267477	0.202163	0.0175804
IPI00006663.1	ALDH2	Aldehyde dehydrogenase: mitochondrial	1	15	6	11	0.30925	0.00593249	0.419963	0.000971876	0.433974	0.00089415	1	14	6	10	-0.183547	0.00156683	0.111419	0.0547251	0.158159	0.00527523
IPI00745568.2	TIPRL	Isoform 1 of TIP41-like protein	1	12	7	12	0.16709	0.0106593	0.275182	0.00191608	0.312836	0.00600766	1	7	4	7	-0.183149	0.0048879	0.149037	0.00467385	0.117393	0.0886653
IPI00185374.4	PSMD12	26S proteasome non-ATPase regulatory subunit 12	1	27	13	27	0.191558	0.000317034	0.209014	0.00504111	0.230679	0.000341905	1	29	15	29	-0.183082	6.9831e-06	0.109042	8.07445e-05	0.105269	1.20342e-05
IPI00658000.3	IGF2BP3	Isoform 1 of Insulin-like growth factor 2 mRNA-binding protein 3	1	18	4	8	0.110381	0.315141	0.123468	0.179369	0.186548	0.338374	1	17	5	9	-0.183051	0.00460426	0.0616599	0.0561087	0.0574413	0.426199
IPI00029012.1	EIF3A	Eukaryotic translation initiation factor 3 subunit A	1	38	25	36	0.201574	0.000166829	0.201632	0.0010644	0.260696	1.09169e-06	1	51	30	51	-0.182007	2.8496e-07	0.112447	9.25035e-11	0.173226	2.22573e-10
IPI00412579.6	RPL10A	60S ribosomal protein L10a	1	35	14	31	-0.00708783	0.747011	0.142524	1.38007e-05	0.121227	0.000312069	1	28	11	26	-0.181796	3.22299e-06	0.149146	0.00032127	0.108703	0.00290063
IPI00745955.4	EBNA1BP2	Probable rRNA-processing protein EBP2	0.9997	2	2	2	0.356107	0.250733	0.25474	0.493411	0.318649	0.447599	1	7	4	7	-0.18175	0.0163676	0.168172	0.0034877	0.208843	0.00186829
IPI00414320.2	ANXA11	cDNA FLJ55482: highly similar to Annexin A11	1	10	5	7	0.284549	0.0101107	0.39337	0.00789563	0.369987	0.0473256	1	11	6	11	-0.181648	0.0349951	0.123526	0.016108	0.215081	0.0205403
IPI00413611.1	TOP1	DNA topoisomerase 1	1	19	7	17	0.148802	8.70218e-05	0.166413	0.155203	0.158635	0.0430326	1	12	6	11	-0.181393	0.0385522	0.0685389	0.253261	0.162054	0.00247916
IPI00033143.1	EIF3K	Eukaryotic translation initiation factor 3 subunit K	1	7	4	7	0.151827	0.002524	0.19516	0.0250776	0.218652	0.0760547	1	9	5	8	-0.181368	7.56549e-07	0.0126614	0.79384	0.0516272	0.186015
IPI00409671.3	DDX42	Isoform 1 of ATP-dependent RNA helicase DDX42	1	9	5	9	0.400589	0.000367211	0.393879	0.0143427	0.389369	0.0389171	1	2	2	2	-0.180877	0.229664	0.135162	0.269687	0.176965	0.104141
IPI00302850.4	SNRPD1	Small nuclear ribonucleoprotein Sm D1	1	6	3	6	0.0804191	0.0879575	0.182058	0.000886077	0.229561	0.0651163	1	6	3	6	-0.180696	0.134138	0.138193	0.0665264	0.14651	0.134299
IPI00026833.4	ADSS	Adenylosuccinate synthetase isozyme 2	1	11	6	10	0.189216	0.0143412	0.259069	0.0158956	0.29541	0.00855358	1	9	5	9	-0.180641	0.164486	0.133148	0.0137515	0.207237	0.000483669
IPI00744711.2	PNPT1	Polyribonucleotide nucleotidyltransferase 1: mitochondrial	1	6	5	6	0.073552	0.572592	0.153483	0.0251326	0.156638	0.0844093	1	5	3	5	-0.180571	0.0158223	0.0898468	0.123502	0.120698	0.00912626
IPI00943181.1	PSME2	Uncharacterized protein	1	34	11	32	0.0931174	3.90033e-05	0.150255	0.00209078	0.144931	0.0645549	1	26	7	23	-0.180414	0.00199399	0.102959	0.0163147	0.157331	0.0013455
IPI00003921.2	EPB41	Isoform 1 of Protein 4.1	1	4	2	3	0.100032	0.339298	0.149169	0.4097	0.126297	0.115992	1	3	2	3	-0.180157	0.0256665	0.0566639	0.178211	0.0769205	0.0521308
IPI00034015.1	CELF1	Isoform 1 of CUGBP Elav-like family member 1	1	8	5	8	0.201319	0.0485125	0.270347	0.00273352	0.250577	0.0259307	1	9	5	9	-0.179745	0.00232646	0.112837	0.000253427	0.172967	0.0154881
IPI00018350.3	MCM5	DNA replication licensing factor MCM5	1	28	15	28	0.163625	0.000175148	0.232889	5.20625e-06	0.26995	0.000150305	1	20	9	18	-0.178694	0.000594716	0.104662	0.0044919	0.0905461	0.120986
IPI00024097.3	TES	Isoform 1 of Testin	1	4	3	4	0.287994	0.0107736	0.362344	0.00309219	0.373283	0.0748586	1	3	2	3	-0.178546	0.43852	0.172714	0.137119	0.163318	0.105399
IPI00024670.5	REEP5	Receptor expression-enhancing protein 5	1	6	4	6	0.0667634	0.487475	0.193723	0.175035	0.0629354	0.0230276	0.9999	3	2	3	-0.178481	0.238819	0.161852	0.222982	0.168832	0.20712
IPI00027270.1	RPL26	60S ribosomal protein L26	1	19	7	19	0.049222	0.127188	0.0748312	0.0401125	0.0676009	0.000199757	1	17	7	17	-0.178254	0.0257226	0.126907	0.011743	0.0845146	0.22202
IPI00746777.3	ADH5;ADH5P4	Alcohol dehydrogenase class-3	1	11	7	11	0.170365	0.146263	0.408096	0.00055126	0.230618	0.157041	1	25	14	25	-0.177652	0.011359	0.114087	0.0225659	0.120987	0.000313096
IPI00306301.2	PDHA1	pyruvate dehydrogenase E1 component subunit alpha: somatic form: mitochondrial isoform 2 precursor	1	15	7	15	0.252834	3.96549e-08	0.347481	2.22537e-05	0.357288	6.03471e-06	1	18	8	18	-0.177382	0.000892961	0.0818529	0.00337715	0.103015	0.0829099
IPI00021016.3	TSFM	Isoform 1 of Elongation factor Ts: mitochondrial	1	4	3	4	0.104849	0.0821438	0.168761	0.000214561	0.164722	0.290292	1	7	5	7	-0.177303	0.00155716	0.0698991	0.149115	0.139495	0.00747892
IPI00002520.1	SHMT2	Serine hydroxymethyltransferase: mitochondrial	1	27	15	27	0.378318	3.36906e-06	0.436123	1.39666e-06	0.44841	6.89181e-06	1	32	15	30	-0.177269	2.85444e-07	0.158791	5.00314e-07	0.218734	2.5492e-06
IPI00025091.3	RPS11	40S ribosomal protein S11	1	25	10	25	0.171673	5.67699e-06	0.307231	1.03762e-06	0.215867	0.0397137	1	23	8	23	-0.177026	0.000595313	0.102201	0.382661	0.139453	0.0262567
IPI00023647.4	UBA6	Isoform 1 of Ubiquitin-like modifier-activating enzyme 6	1	12	8	12	0.0445217	0.26394	0.0510229	0.189434	0.0242095	0.679324	1	8	5	8	-0.176915	0.0259287	0.0228083	0.759975	0.0791396	0.434792
IPI00012048.1	NME1;NME2;NME1-NME2	Isoform 1 of Nucleoside diphosphate kinase A	1	30	9	30	0.278927	5.50719e-07	0.364101	1.00924e-06	0.385108	2.10806e-06	1	30	9	30	-0.176379	8.52311e-05	0.159136	0.000177548	0.139454	0.000673257
IPI00026781.3	FASN	Fatty acid synthase	1	132	59	132	0.179112	1.25472e-19	0.232122	1.18945e-27	0.293149	9.89121e-25	1	135	63	135	-0.176361	5.5049e-23	0.117324	5.09831e-22	0.150111	1.91466e-23
IPI00024067.4	CLTC	Isoform 1 of Clathrin heavy chain 1	1	117	52	112	0.0293919	0.00518984	0.0622389	6.58275e-10	0.122108	8.72575e-06	1	100	35	75	-0.176352	1.0191e-13	0.0724451	0.000776273	0.10204	1.14791e-07
IPI00375380.4	PSMD13	Isoform 2 of 26S proteasome non-ATPase regulatory subunit 13	1	22	11	22	0.12761	0.00485848	0.207977	0.00119391	0.228166	0.0207846	1	23	10	23	-0.17532	0.000636486	0.0885106	0.000279361	0.105175	1.82661e-06
IPI00298994.6	TLN1	Talin-1	1	43	17	30	0.2677	0.000151325	0.304955	1.49429e-05	0.339438	1.66157e-06	1	39	15	25	-0.17464	0.0417663	0.137677	6.67462e-06	0.206533	1.15555e-06
IPI00746165.2	WDR1	Isoform 1 of WD repeat-containing protein 1	1	27	14	27	0.323669	9.83477e-06	0.369082	0.000256788	0.207992	0.112862	1	18	7	11	-0.174488	0.0994224	0.176158	0.000146989	0.200838	0.000627064
IPI00171903.2	HNRNPM	Isoform 1 of Heterogeneous nuclear ribonucleoprotein M	1	73	31	73	0.0533849	0.000546949	0.0932668	1.57335e-06	0.137164	4.59355e-08	1	67	27	67	-0.173876	1.17342e-11	0.0732622	2.47646e-09	0.120059	4.40447e-14
IPI00005614.6	SPTBN1	Isoform Long of Spectrin beta chain: brain 1	1	40	23	39	0.118099	5.70201e-05	0.147399	4.27354e-08	0.22528	4.96174e-09	1	32	17	28	-0.173207	7.7112e-05	0.125035	4.26581e-08	0.167991	4.53135e-11
IPI00550821.2	CPSF7	Isoform 1 of Cleavage and polyadenylation specificity factor subunit 7	1	3	2	3	0.166653	0.35898	0.107391	0.418133	0.134656	0.247642	1	7	5	7	-0.173048	0.00122524	0.135446	0.00258858	0.263419	0.00180916
IPI00179964.5	PTBP1	Isoform 1 of Polypyrimidine tract-binding protein 1	1	36	17	36	0.170016	0.000343884	0.240276	0.000105423	0.307864	1.45727e-07	1	31	13	29	-0.172796	9.10188e-05	0.133053	9.9617e-09	0.145929	1.61565e-05
IPI00004902.1	ETFB	Isoform 1 of Electron transfer flavoprotein subunit beta	1	11	6	10	0.190283	0.0106726	0.294481	0.00487915	0.304486	0.000523237	1	18	10	17	-0.172768	0.000322371	0.121283	6.28558e-06	0.172227	6.738e-07
IPI00014311.6	CUL2	Cullin-2	0.9999	7	4	7	0.032884	0.831972	0.104633	0.299333	0.126553	0.210508	1	7	5	7	-0.171584	0.243448	0.129401	0.113977	0.183453	0.00469659
IPI00026216.4	NPEPPS	Puromycin-sensitive aminopeptidase	1	34	15	34	0.31783	5.31219e-08	0.410645	5.05819e-07	0.481834	2.91377e-08	1	40	18	40	-0.170958	2.84889e-05	0.179059	1.56027e-09	0.222147	6.31351e-09
IPI00185258.6	LOC729020;RPE	Ribulose-phosphate 3-epimerase (Fragment)	0.9964	2	2	2	-0.196713	0.732124	-0.190225	0.734004	-0.0290029	0.958743	0.9928	2	2	2	-0.170812	0.340715	-0.0198342	0.932645	0.098167	0.594915
IPI00020567.3	ARHGAP1	Rho GTPase-activating protein 1	1	15	9	15	0.307039	0.000472507	0.428123	3.08507e-05	0.429857	0.000277535	1	9	5	9	-0.17064	0.0228611	0.162144	0.000540162	0.184548	0.00256684
IPI00914566.2	FDPS	Farnesyl pyrophosphate synthase	1	15	7	15	0.248919	0.00751958	0.288729	0.0249399	0.301657	0.0240951	1	15	3	8	-0.170389	0.0083054	0.0859903	0.487514	0.131853	0.0664988
IPI00221092.8	RPS16	40S ribosomal protein S16	1	36	13	36	0.0311734	0.0481726	0.138019	1.19223e-08	0.161836	3.63913e-05	1	28	12	28	-0.170055	9.72428e-09	0.131643	0.000304743	0.0977989	0.000112534
IPI00187140.1	RPS26P11	Putative 40S ribosomal protein S26-like 1	1	6	3	6	0.26193	0.0686368	0.214832	0.111304	0.230346	0.511699	1	15	5	15	-0.169619	0.0384489	0.166355	0.0391929	0.0783896	0.0245678
IPI00297714.2	SNCG	Gamma-synuclein	1	11	6	11	0.34201	0.0969658	0.495938	0.0101352	0.306533	0.207351	1	16	7	16	-0.169359	0.013095	0.137422	0.0244795	0.142927	0.00421077
IPI00012837.1	KIF5B	Kinesin-1 heavy chain	1	28	18	28	0.172095	0.000252996	0.211269	0.00121182	0.255251	0.00101126	1	29	13	25	-0.169272	0.0143201	0.116505	0.00053838	0.161364	3.74562e-06
IPI00419237.3	LAP3	Isoform 1 of Cytosol aminopeptidase	1	18	9	17	0.184071	0.00835079	0.217389	0.000245131	0.228605	0.0140626	1	15	8	15	-0.168847	0.0409528	0.0175551	0.825522	0.150911	0.000123486
IPI00023704.1	LPP	Lipoma-preferred partner	0.9999	5	2	2	0.130173	0.491264	0.20073	0.263695	0.221769	0.268894	0.9998	2	2	2	-0.16882	0.275624	0.0738157	0.266956	0.0741811	0.544567
IPI00031801.4	CSDA	Isoform 1 of DNA-binding protein A	1	15	7	9	0.022398	0.771351	0.134315	0.0755574	0.0851883	0.0845111	1	14	5	10	-0.168736	0.0408218	0.171372	0.00261582	0.130973	0.0285381
IPI00303207.3	ABCE1	ATP-binding cassette sub-family E member 1	1	18	6	12	0.212417	0.10969	0.353586	0.00491273	0.315517	0.0263455	1	20	8	17	-0.168335	0.000231913	0.159153	0.000614213	0.170508	0.00485376
IPI00298058.1	SUPT5H	Isoform 1 of Transcription elongation factor SPT5	1	9	6	9	0.252396	1.619e-05	0.333215	0.000829026	0.385654	0.0155515	0.9997	3	3	3	-0.16832	0.0817354	0.170334	0.288227	0.228892	0.0181421
IPI00243221.2	NRD1	nardilysin isoform a	1	5	3	5	0.113843	8.1214e-06	0.257697	0.0902951	0.386441	0.112925	1	4	2	4	-0.168139	0.0831051	0.100228	0.466751	0.058884	0.643
IPI00289535.6	PMPCB	cDNA FLJ78497	1	11	3	6	0.359774	0.00579616	0.437622	0.0487335	0.55582	0.00830286	1	8	3	5	-0.167863	0.030446	0.116218	0.359341	0.186348	0.173262
IPI00003933.2	HAGH	Isoform 1 of Hydroxyacylglutathione hydrolase: mitochondrial	0.9984	3	3	3	-0.0210625	0.865637	0.0176159	0.476465	-0.0856812	0.395462	1	4	3	4	-0.167477	0.0146135	0.0927997	0.012267	0.200717	0.000179077
IPI00064328.3	PRMT5	protein arginine N-methyltransferase 5 isoform b	1	5	3	5	0.220042	0.00113914	0.30253	0.0148741	0.383387	6.2879e-05	1	13	7	13	-0.167396	0.000784569	0.0818392	0.0169205	0.13921	0.00433412
IPI00291510.3	IMPDH2	Inosine-5'-monophosphate dehydrogenase 2	1	13	6	11	0.24086	0.0314395	0.297665	0.0290927	0.316302	0.0538695	1	21	11	21	-0.166753	0.10121	0.12809	0.00046629	0.139081	0.000119609
IPI00014587.1	CLTA	Isoform Brain of Clathrin light chain A	1	16	7	14	0.0869225	0.000139303	0.144183	0.000501471	0.178317	0.000497404	1	12	6	12	-0.166606	0.000668263	0.115972	5.02044e-05	0.200718	0.000434376
IPI00003965.5	USP7	Ubiquitin carboxyl-terminal hydrolase 7	1	5	4	5	0.261448	0.0314169	0.324748	0.0210079	0.266017	0.14631	1	14	9	14	-0.166604	0.000743105	0.113318	0.000186246	0.151842	0.000988961
IPI00783302.1	PTCD3	Isoform 1 of Pentatricopeptide repeat-containing protein 3: mitochondrial	1	4	2	4	0.190311	0.243262	0.23241	0.150546	0.456201	0.370162	1	7	5	7	-0.166372	0.0665264	0.0806379	0.4068	0.12142	0.207917
IPI00218493.7	HPRT1	Hypoxanthine-guanine phosphoribosyltransferase	1	11	5	11	0.152187	0.0271055	0.164861	0.0266301	0.182294	0.0245231	1	6	3	6	-0.165965	0.0316051	0.108574	0.21837	0.101321	0.0575398
IPI00430812.6	CNBP	Isoform 1 of Cellular nucleic acid-binding protein	1	16	7	16	0.176712	2.86306e-05	0.253059	0.000474248	-0.273424	0.21104	1	10	5	10	-0.164002	0.000153126	-0.228519	0.00171461	0.0298678	0.592898
IPI00009841.6	EWSR1	RNA-binding protein EWS isoform 1	1	11	5	10	0.0638372	0.321026	0.109923	0.233033	0.16669	0.00503594	1	10	5	10	-0.163524	0.0211837	0.0746519	0.254942	0.132982	0.002069
IPI00000875.7	EEF1G	cDNA FLJ56389: highly similar to Elongation factor 1-gamma	1	42	16	42	0.227339	1.76802e-09	0.325041	9.76306e-11	0.335584	4.03304e-07	1	32	12	32	-0.163188	3.43919e-05	0.0769194	0.000416194	0.111998	1.38686e-05
IPI00848226.1	GNB2L1	Guanine nucleotide-binding protein subunit beta-2-like 1	1	38	16	37	0.027318	0.139722	0.150394	1.90148e-09	0.211132	1.4353e-05	1	40	14	40	-0.162481	2.97234e-05	0.105313	0.00536865	0.104149	0.000436081
IPI00221093.7	RPS17;RPS17L	40S ribosomal protein S17	1	18	5	18	0.0441575	0.0807014	0.16112	9.16132e-05	0.0664766	0.399044	1	14	3	14	-0.162234	0.00215822	-0.0670652	0.0559838	0.0480476	0.149455
IPI00300074.4	FARSB	Phenylalanyl-tRNA synthetase beta chain	1	28	18	28	0.0979943	0.000793449	0.149236	4.11977e-05	0.17639	2.40875e-06	1	21	12	21	-0.161576	0.000496672	0.120364	3.46059e-05	0.150179	3.06831e-05
IPI00014399.2	FHL3	Four and a half LIM domains protein 3	0.9999	4	2	4	0.0922168	0.105065	0.0859288	0.564208	0.204768	0.278994	1	5	3	5	-0.161266	0.000485918	0.101849	0.158769	0.173644	0.0590046
IPI00006181.1	EIF3D	Eukaryotic translation initiation factor 3 subunit D	1	16	9	16	0.230357	0.000889943	0.30294	2.86118e-05	0.331589	0.000481417	1	12	8	12	-0.161041	0.00138723	0.0891749	0.0752756	0.0952529	0.113161
IPI00419263.4	ECI2	enoyl-CoA delta isomerase 2: mitochondrial isoform 1	0.9999	3	2	3	0.0460987	0.697306	0.0388274	0.693822	0.120731	0.725973	1	4	3	4	-0.160573	0.0371396	0.0355972	0.428793	0.00192666	0.984646
IPI00013808.1	ACTN4	Alpha-actinin-4	1	67	17	39	0.362959	3.40957e-09	0.468868	3.16219e-08	0.515433	1.33213e-08	1	59	13	27	-0.160526	0.0190688	0.138566	0.000793294	0.177216	2.23336e-06
IPI00783271.1	LRPPRC	Leucine-rich PPR motif-containing protein: mitochondrial	1	134	58	134	0.200572	1.27456e-25	0.284299	3.56732e-34	0.323876	2.19932e-23	1	138	59	134	-0.160256	1.0364e-20	0.0805481	1.21397e-13	0.0978724	9.31431e-16
IPI00171199.5	PSMA3	Isoform 2 of Proteasome subunit alpha type-3	1	20	11	19	0.103134	0.00775286	0.2047	0.000360026	0.208845	0.000170806	1	14	7	14	-0.159926	0.00453394	0.0812773	0.00848654	0.139289	0.00195011
IPI00793199.1	ANXA4	annexin A4	1	10	5	8	0.183441	0.00731334	0.252074	0.00623643	0.297333	0.010512	1	9	4	9	-0.15989	0.0359719	0.21904	0.191538	0.261945	0.0444016
IPI00006176.3	HGS	Isoform 1 of Hepatocyte growth factor-regulated tyrosine kinase substrate	1	4	4	4	-0.0336673	0.67358	0.0307031	0.323352	0.0925494	0.334191	0.9983	2	2	2	-0.159877	0.202091	0.0377882	0.777165	0.210531	0.355929
IPI00009342.1	IQGAP1	Ras GTPase-activating-like protein IQGAP1	1	11	6	10	0.260313	0.00532667	0.357623	0.00197978	0.344487	0.0129544	1	9	5	7	-0.159837	0.114323	0.0944518	0.0216437	0.0532562	0.686689
IPI00219156.7	RPL30	60S ribosomal protein L30	1	16	7	16	-0.0320855	0.0147876	0.0665196	0.000394801	-0.00406891	0.950078	1	11	6	11	-0.159568	0.129292	0.0590868	0.3026	0.121699	0.00236704
IPI00011416.2	ECH1	Delta(3:5)-Delta(2:4)-dienoyl-CoA isomerase: mitochondrial	1	39	13	37	-0.182763	2.69016e-05	-0.132674	5.94195e-06	-0.0648377	0.000479766	1	32	10	30	-0.159156	6.4873e-06	-0.04938	0.0496099	-0.0247083	0.323631
IPI00217030.10	RPS4X	40S ribosomal protein S4: X isoform	1	48	21	48	0.157289	3.16114e-06	0.245078	3.37463e-08	0.262279	3.22996e-08	1	41	18	41	-0.159039	1.86368e-08	0.138587	4.99016e-08	0.115141	1.83532e-05
IPI00456758.4	RPL27A	60S ribosomal protein L27a	1	18	8	18	0.11306	0.000987647	0.220356	0.000140812	0.119193	0.0149625	1	12	7	12	-0.158891	0.00727035	0.137777	0.000902833	0.15882	0.00128414
IPI00001146.1	LSM6	U6 snRNA-associated Sm-like protein LSm6	1	6	3	6	0.184	0.000347108	0.286316	0.00173943	0.380403	0.0020412	1	4	2	4	-0.158615	0.329458	0.101831	0.402208	0.1393	0.541866
IPI00013917.3	RPS12	40S ribosomal protein S12	1	8	2	8	-0.021601	0.840825	0.0308139	0.030709	0.205403	0.112885	1	7	3	7	-0.158418	0.547578	0.0672887	0.43852	0.0992401	0.589682
IPI00012772.8	RPL8	60S ribosomal protein L8	1	9	5	9	0.179116	0.00300467	0.361966	0.0052031	0.344039	0.00455563	1	28	12	28	-0.15836	1.3412e-06	0.166298	7.6372e-05	0.121467	0.0511833
IPI00003479.3	MAPK1	Mitogen-activated protein kinase 1	1	13	4	6	0.0817751	0.188265	0.113931	0.147808	0.166831	0.033932	1	15	7	13	-0.158222	0.00472955	0.140971	0.065434	0.129431	0.0426591
IPI00337385.3	PRPF40A	Isoform 1 of Pre-mRNA-processing factor 40 homolog A	0.9994	4	3	4	0.00250245	0.993758	0.073704	0.706598	-0.0124946	0.973019	1	4	2	4	-0.157979	0.324389	0.171082	0.287464	0.230957	0.254646
IPI00250297.3	AASDHPPT	L-aminoadipate-semialdehyde dehydrogenase-phosphopantetheinyl transferase	0.9998	4	3	4	0.277739	0.140613	0.401866	0.181245	0.426139	0.2152	0.9996	6	3	6	-0.157968	0.252268	0.203904	0.0765735	0.286286	0.00377567
IPI00300341.5	TCEB1	Transcription elongation factor B polypeptide 1	1	5	3	5	0.00468454	0.974225	0.0354784	0.446397	0.081579	0.387887	1	6	3	6	-0.157894	0.0348596	0.0392876	0.222295	0.0355501	0.102414
IPI00305833.3	SMU1	WD40 repeat-containing protein SMU1	1	9	6	9	0.0864661	0.335762	0.0758113	0.539218	-0.219014	7.5261e-05	0.9998	3	2	3	-0.157667	0.137068	-0.0314978	0.93059	0.196178	0.36389
IPI00306369.3	NSUN2	tRNA (cytosine(34)-C(5))-methyltransferase	1	8	4	8	0.238719	0.0375111	0.27392	0.0523095	0.218454	0.323291	1	12	8	12	-0.157602	0.0237144	0.0904649	0.00077166	0.109928	0.0240092
IPI00166293.5	HIST3H2BB	Histone H2B type 3-B	1	38	5	12	-0.0687169	0.196225	0.0505852	0.194167	0.0645222	0.056011	1	57	5	13	-0.157146	0.0091191	0.0690565	0.0218966	0.0974147	0.0909358
IPI00640980.1	SNX27	Isoform 2 of Sorting nexin-27	1	8	5	8	0.209858	0.0197165	0.296479	0.00907362	0.391653	0.00128473	1	10	6	10	-0.156903	0.00527523	0.133011	0.0085077	0.179874	0.000123486
IPI00555956.2	PSMB4	Proteasome subunit beta type-4	1	6	4	6	0.0958991	0.126079	0.152259	0.447701	0.156656	0.143351	1	8	4	8	-0.156678	0.0335761	0.210318	0.02264	0.214265	0.0060003
IPI00651653.2	DDX17	probable ATP-dependent RNA helicase DDX17 isoform 3	1	33	8	14	0.100173	0.00477166	0.125049	0.0101408	0.17041	0.105846	1	32	10	16	-0.156581	0.000513401	0.0806983	0.234463	0.13855	0.000577393
IPI00003217.3	PSMB7	Proteasome subunit beta type-7	1	6	3	6	0.200478	0.03703	0.313668	0.0575994	0.367158	0.0338094	1	8	4	8	-0.156437	6.60913e-05	0.141999	6.43285e-05	0.173721	0.0541292
IPI00005194.2	UBFD1	Ubiquitin domain-containing protein UBFD1	0.9947	3	2	3	0.0895068	0.789333	0.129569	0.618905	0.101778	0.757645	0.9989	3	2	3	-0.156357	0.451384	0.134832	0.355558	0.26348	0.209059
IPI00027107.5	TUFM	elongation factor Tu: mitochondrial precursor	1	26	13	26	0.194318	3.05881e-06	0.28028	7.21421e-06	0.31022	2.5292e-05	1	36	14	36	-0.156145	1.70158e-05	0.112129	3.21767e-08	0.165729	8.56025e-08
IPI00171798.1	MTA2	Metastasis-associated protein MTA2	1	7	4	7	0.225796	0.00222164	0.282047	0.0143412	0.351635	0.0444945	1	14	5	9	-0.15562	0.00232103	0.171369	0.00870094	0.132172	0.121076
IPI00008433.4	RPS5	40S ribosomal protein S5	1	37	9	33	0.0651134	0.0159586	0.13443	0.00225013	0.153969	0.00309438	1	31	9	29	-0.155217	0.0156557	0.148001	0.000603995	0.108283	0.00527523
IPI00298558.2	PDCD10	Programmed cell death protein 10	0.9999	4	3	4	0.240104	0.13334	0.399375	0.0794663	0.555742	0.156412	1	4	3	4	-0.154948	0.518294	0.182742	0.0738963	0.20465	0.00878653
IPI00218342.11	MTHFD1	C-1-tetrahydrofolate synthase: cytoplasmic	1	54	23	50	0.211465	9.10192e-11	0.251204	5.33724e-11	0.356038	7.19121e-15	1	58	26	54	-0.154918	4.64684e-09	0.114064	1.98955e-08	0.147557	3.57735e-09
IPI00289334.2	FLNB	Isoform 1 of Filamin-B	1	31	12	21	0.223287	0.00120391	0.257907	0.000179386	0.234762	0.0118192	1	18	12	16	-0.15453	0.0377784	0.116736	0.032324	0.135201	3.65506e-05
IPI00783313.2	PYGL	Glycogen phosphorylase: liver form	1	24	8	11	0.178362	8.18472e-05	0.225877	0.00205956	0.287303	0.025642	1	23	9	11	-0.154224	0.0006309	0.0952462	0.0368783	0.112012	0.0378108
IPI00006092.1	PMM2	Phosphomannomutase 2	0.9983	3	2	3	0.0486545	0.912593	0.0991724	0.875538	0.126759	0.80519	0.9979	3	2	3	-0.154102	0.681741	0.082164	0.62807	0.0628144	0.820617
IPI00413451.3	SERPINB6	Serpin B6	1	11	7	11	0.214537	0.000128785	0.291781	1.01734e-05	0.286466	0.00956433	1	5	4	5	-0.153962	0.20744	0.105814	0.182544	0.0985645	0.0348523
IPI00878669.2	CBX1	Uncharacterized protein	1	6	3	6	0.211562	0.06683	0.271996	0.00260091	0.296853	0.0261807	0.9998	3	2	3	-0.153803	0.435818	0.0815032	0.404037	0.0918039	0.603974
IPI00293350.3	TSNAX	Translin-associated protein X	1	5	3	5	0.249168	0.0311236	0.281865	0.0700549	0.139704	0.322319	1	3	3	3	-0.152895	0.0764409	0.107864	0.055311	0.104424	0.297687
IPI00154473.5	GFM1	Isoform 1 of Elongation factor G: mitochondrial	0.9971	4	3	4	0.135005	0.502422	0.275263	0.300091	0.335101	0.140765	1	8	4	8	-0.152816	0.0851909	0.0582214	0.545743	0.133445	0.212318
IPI00030243.1	PSME3	Isoform 1 of Proteasome activator complex subunit 3	1	17	7	17	0.210833	0.000497404	0.258153	4.382e-06	0.306701	0.000372561	1	22	8	21	-0.152301	0.0385959	0.105222	0.00378001	0.146457	0.000375244
IPI00012382.3	SNRPA	U1 small nuclear ribonucleoprotein A	1	16	4	9	0.179358	0.00673453	0.203298	0.00425385	0.281689	0.0100554	1	19	7	15	-0.152258	0.0269061	0.121335	0.00147562	0.134314	0.0292559
IPI00021338.2	DLAT	Dihydrolipoyllysine-residue acetyltransferase component of pyruvate dehydrogenase complex: mitochondrial	1	11	6	11	0.016656	0.502381	0.0208819	0.739173	0.110931	0.305614	1	8	4	8	-0.152181	0.0325145	0.0420782	0.344179	0.0843848	0.0661101
IPI00290461.3	EIF3J	Eukaryotic translation initiation factor 3 subunit J	1	15	7	13	0.220462	0.04451	0.310087	0.00799815	0.353635	0.0022135	1	3	3	3	-0.152105	0.0706948	0.189285	0.0390398	0.166567	0.105844
IPI00033036.1	METAP2	Methionine aminopeptidase 2	1	5	3	5	0.263531	0.149405	0.320546	0.0967766	0.394209	0.00136021	1	5	3	5	-0.152078	0.00245902	0.142274	0.0327414	0.206169	0.0103281
IPI00019848.2	HCFC1	Isoform 1 of Host cell factor 1	1	5	3	5	0.180071	0.337367	0.273106	0.191495	0.0411825	0.855555	1	10	5	10	-0.15144	0.114545	0.163474	0.00349502	0.14671	0.0250238
IPI00301058.5	VASP	Vasodilator-stimulated phosphoprotein	1	6	3	6	0.228714	0.038063	0.280895	0.0115426	0.379137	0.00272128	1	6	3	6	-0.15128	0.228212	0.150683	0.0458077	0.231057	0.00437984
IPI00411733.4	DHX30	Isoform 1 of Putative ATP-dependent RNA helicase DHX30	1	17	6	17	0.0422618	0.105084	0.0849049	0.071708	0.103039	0.529761	1	12	5	12	-0.150345	0.124128	0.126823	0.101335	0.132777	0.146967
IPI00026202.1	RPL18A	60S ribosomal protein L18a	1	12	5	12	0.152247	0.000155148	0.297593	0.00782078	0.143122	0.000394307	1	19	7	19	-0.150215	0.000101972	0.168483	0.00155341	0.127217	0.0358907
IPI00026970.4	SUPT16H	FACT complex subunit SPT16	1	24	12	24	0.154573	0.00209413	0.271356	4.6267e-05	0.254098	0.00365266	1	30	16	30	-0.150196	0.000886626	0.0957006	0.000886696	0.114293	0.000918439
IPI00022002.6	MRPS27	cDNA FLJ54536: highly similar to Mitochondrial 28S ribosomal protein S27	1	4	3	4	0.170723	0.0664271	0.215744	0.000236448	0.299532	0.00209413	0.9998	3	2	3	-0.150174	0.254646	0.0583721	0.347604	0.0438534	0.370114
IPI00152653.3	DNAH5	Dynein heavy chain 5: axonemal	0.99	13	8	10	-0.0110579	0.967428	-0.116891	0.309278	-0.0449014	0.864117	0.9999	8	5	8	-0.149878	0.0761832	0.137087	0.00857084	0.149953	0.0115079
IPI00002134.4	PSMD5	26S proteasome non-ATPase regulatory subunit 5	1	13	6	13	0.186478	0.00938227	0.261616	0.00354166	0.250474	0.0332771	1	12	7	12	-0.149472	0.00653583	0.053267	0.000449882	0.113818	0.0720504
IPI00025366.4	CS	Citrate synthase: mitochondrial	1	15	8	13	0.422621	5.79144e-06	0.478759	0.000279314	0.504557	0.0005053	1	17	8	15	-0.149463	0.11803	0.142613	0.00514025	0.201617	0.000124087
IPI00034049.1	UPF1	Isoform 1 of Regulator of nonsense transcripts 1	1	14	8	14	0.0152312	0.520575	0.159076	0.000781132	0.129882	0.000642437	1	18	11	18	-0.148816	0.000625335	0.110096	0.0025611	0.123759	0.00319747
IPI00329536.2	EEA1	Early endosome antigen 1	1	12	6	8	0.0172161	0.663335	0.0751069	0.180143	0.187686	0.00111234	1	10	5	10	-0.148687	0.144423	0.0808969	0.00680343	0.115971	0.042261
IPI00456359.1	ATXN2L	Isoform 1 of Ataxin-2-like protein	1	19	11	18	0.149124	0.00016284	0.181635	2.34648e-05	0.173736	0.055672	1	16	11	16	-0.148486	0.000572017	0.147726	0.0238503	0.199015	0.000203935
IPI00219622.3	PSMA2	Proteasome subunit alpha type-2	1	14	7	14	0.181582	0.00248565	0.272239	0.000169197	0.319045	0.00113851	1	12	6	12	-0.148443	0.000807909	0.133472	0.00588089	0.122344	0.0428982
IPI00022200.4	COL6A3	Isoform 1 of Collagen alpha-3(VI) chain	1	58	36	58	0.178394	2.03601e-10	0.227239	1.9203e-12	0.280544	5.3885e-15	1	46	26	46	-0.147823	1.04896e-06	0.0996215	1.26045e-06	0.15568	3.4991e-09
IPI00171127.1	UBAP2	Ubiquitin-associated protein 2	0.9999	4	2	4	0.00286815	0.98813	0.0696089	0.656931	0.0519535	0.592024	0.9999	3	2	3	-0.1474	0.268532	0.140554	0.28775	0.146038	0.286536
IPI00247583.5	RPL21;SNORD102;SNORA27;RPL21P19	60S ribosomal protein L21	1	12	6	10	0.0647516	0.546451	0.176059	0.269352	0.100174	0.235544	1	21	9	17	-0.147345	2.37105e-05	0.195023	0.000133509	0.171127	0.00969831
IPI00031519.4	DNMT1	Isoform 1 of DNA (cytosine-5)-methyltransferase 1	1	8	5	8	0.152327	0.0703958	0.230844	0.0562916	0.193176	0.029455	1	13	8	13	-0.147105	0.0381822	0.131062	0.0250238	0.150533	0.00527951
IPI00011201.1	ME2	NAD-dependent malic enzyme: mitochondrial	1	10	7	10	0.419511	0.00478028	0.461922	0.0111255	0.528911	0.0038264	1	7	3	7	-0.146719	0.216016	0.14668	0.0891768	0.137219	0.288899
IPI00179713.6	IGF2BP2	Isoform 1 of Insulin-like growth factor 2 mRNA-binding protein 2	1	18	8	12	0.109995	0.0209139	0.110921	0.0133856	0.161697	0.00709626	1	23	9	17	-0.146182	0.0101133	0.0756829	4.58928e-05	0.0915558	0.00115277
IPI00014481.4	AAMP	Angio-associated migratory cell protein	1	7	4	7	-0.140576	0.354879	-0.0322074	0.794464	0.0436572	0.752714	1	8	4	8	-0.145284	0.173099	-0.133137	0.506742	0.0949938	0.0441275
IPI00337741.4	APEH	Acylamino-acid-releasing enzyme	1	20	11	20	0.135318	0.0390427	0.200191	0.00785107	0.301154	0.0270224	1	19	11	19	-0.145168	0.000579975	0.137732	4.29206e-05	0.164663	5.44964e-05
IPI00028275.2	CKAP5	Isoform 1 of Cytoskeleton-associated protein 5	1	24	12	22	0.190679	0.0250169	0.271995	0.00189798	0.286546	5.38004e-06	1	22	12	21	-0.144967	0.0213905	0.11074	0.0293836	0.110899	0.0712924
IPI00027626.3	CCT6A	T-complex protein 1 subunit zeta	1	26	12	20	0.17734	7.46808e-05	0.249867	9.62527e-06	0.293101	1.98691e-06	1	26	12	22	-0.144892	0.000144822	0.0714676	0.0045562	0.0969117	0.0148599
IPI00015262.10	CNN2	Calponin-2	1	15	6	12	0.0250161	0.409161	0.103464	0.359097	0.128827	0.389857	1	11	5	9	-0.144751	0.238426	-0.0025521	0.926451	0.053345	0.0886653
IPI00021327.3	GRB2	Isoform 1 of Growth factor receptor-bound protein 2	1	14	7	14	0.215416	0.000891395	0.317266	0.000365692	0.31088	0.000151122	1	13	5	13	-0.144254	0.181683	0.139275	0.000179316	0.224303	0.000371476
IPI00414860.6	RPL37A	60S ribosomal protein L37a	1	9	5	9	0.0847294	0.13731	0.183476	0.00497661	0.156082	0.208298	1	8	2	8	-0.143263	0.195588	-0.00181846	0.995986	0.107972	0.597843
IPI00178352.6	FLNC	Isoform 1 of Filamin-C	1	22	6	8	-0.0385418	0.539218	0.0647716	0.66401	0.138729	0.108527	1	7	3	4	-0.142819	0.562716	0.0591735	0.529199	0.0534079	0.562523
IPI00216008.4	G6PD	Isoform Long of Glucose-6-phosphate 1-dehydrogenase	1	13	6	11	0.287561	0.016372	0.335558	0.00577909	0.369844	0.00557788	1	15	9	15	-0.142035	0.0348116	0.165916	7.61143e-05	0.190912	0.00110234
IPI00018398.4	PSMC3	26S protease regulatory subunit 6A	1	12	6	12	0.0607417	0.180543	0.0862305	0.0627338	0.0764962	0.548136	1	23	11	23	-0.141932	0.000119295	0.0380019	0.202367	0.062441	0.0336847
IPI00298347.1	PTPN11	Isoform 2 of Tyrosine-protein phosphatase non-receptor type 11	1	9	7	9	0.108936	0.0742531	0.152519	0.0201513	0.0352242	0.791941	1	8	4	8	-0.141747	0.128214	0.0676552	0.200447	0.155742	0.0346599
IPI00029601.6	CTTN	Src substrate cortactin	1	25	11	25	0.136513	0.000544819	0.181813	0.000289558	0.169522	0.00318515	1	37	17	31	-0.141659	4.83249e-07	0.103835	2.86749e-07	0.12788	1.97675e-12
IPI00009328.4	EIF4A3	Eukaryotic initiation factor 4A-III	1	28	10	20	0.115841	0.00411059	0.144342	0.000531977	0.186342	0.0010051	1	24	9	18	-0.141062	0.000119619	0.106346	0.000729484	0.146641	0.00302281
IPI00550021.4	SNORD43;RPL3	60S ribosomal protein L3	1	29	13	29	0.175995	0.0394906	0.310824	0.000428395	0.215137	0.0297613	1	32	15	32	-0.140788	0.0040996	0.107685	0.00410152	0.0988982	0.0255006
IPI00004534.5	PFAS	Phosphoribosylformylglycinamidine synthase	1	34	18	34	0.155142	0.0271078	0.205585	0.0110485	0.279649	9.54276e-05	1	25	13	25	-0.13983	7.36779e-05	0.129408	0.000696918	0.102465	0.0380398
IPI00217059.5	CCDC50	Isoform 2 of Coiled-coil domain-containing protein 50	1	6	3	4	0.22381	0.049158	0.213129	0.120822	0.3888	0.0656959	0.9983	3	2	3	-0.139822	0.611788	0.0947589	0.469575	0.164973	0.361509
IPI00298281.4	LAMC1	Laminin subunit gamma-1	1	10	7	10	0.0770751	0.0168433	0.0581333	0.00433185	0.0713857	0.390643	1	16	9	16	-0.139076	0.0011477	0.0969541	0.0319623	0.120367	0.0243641
IPI00442210.1	ABI2	Isoform 1 of Abl interactor 2	1	5	4	5	0.119463	0.27792	0.145193	0.306953	0.201734	0.1557	1	5	4	5	-0.138305	0.0445688	0.0327545	0.483215	0.14982	0.186795
IPI00010271.3	RAC1	Isoform A of Ras-related C3 botulinum toxin substrate 1	1	12	5	10	0.130159	0.000266454	0.147892	0.0015983	0.158665	0.0592314	0.9991	15	2	4	-0.137972	0.127808	-0.0153151	0.859028	0.0196698	0.839461
IPI00003925.6	PDHB	Isoform 1 of Pyruvate dehydrogenase E1 component subunit beta: mitochondrial	1	10	4	10	0.159205	0.0255521	0.218346	0.228872	0.101818	0.613781	1	12	4	12	-0.136029	0.0197796	-0.0349577	0.639454	-0.00382219	0.898892
IPI00017297.1	MATR3;SNHG4	Matrin-3	1	36	17	36	0.00335644	0.889496	0.0464453	0.0618205	0.11254	8.17597e-05	1	29	16	29	-0.135754	0.000315527	0.0879225	2.09232e-06	0.10663	0.000258858
IPI00411763.2	KIF1B	Isoform 3 of Kinesin-like protein KIF1B	0.9995	9	5	7	-0.0109986	0.16045	0.129033	0.265169	0.0485612	0.457984	0.9948	7	3	4	-0.135218	0.398954	0.0831293	0.345613	0.066767	0.307523
IPI00178431.12	RECQL	ATP-dependent DNA helicase Q1	1	7	4	7	0.184525	0.00286836	0.265297	0.00062659	0.299141	0.0022693	1	10	6	10	-0.134887	0.0433633	0.158541	0.000122978	0.160986	0.00498565
IPI00011307.4	MTHFD2	Bifunctional methylenetetrahydrofolate dehydrogenase/cyclohydrolase: mitochondrial	1	10	6	10	0.0579047	0.652525	0.0932733	0.480087	0.20595	0.159834	1	9	6	9	-0.134844	0.00731676	0.0198185	0.704423	0.0958206	0.0373686
IPI00300659.4	CDC73	Parafibromin	1	11	8	11	0.0258918	0.657559	0.208163	0.0220263	0.206949	0.0295355	1	6	4	6	-0.134808	0.10273	0.12331	0.0971038	0.103003	0.0256583
IPI00018349.5	MCM4	DNA replication licensing factor MCM4	1	34	16	32	0.189418	0.000160531	0.240884	1.22607e-06	0.296491	1.33678e-09	1	34	18	34	-0.134195	5.03812e-07	0.118204	4.16851e-06	0.145296	4.82444e-05
IPI00215888.4	SRP72	Signal recognition particle 72 kDa protein	1	15	10	15	0.0850858	0.144483	0.137452	0.0620373	0.160659	0.0227099	1	18	12	18	-0.133895	0.00694992	0.0909802	0.0180606	0.101255	0.0087419
IPI00219155.5	RPL27	60S ribosomal protein L27	1	27	8	25	0.107834	9.28571e-06	0.152932	0.00156816	0.077419	0.212374	1	21	7	21	-0.133795	0.00870081	0.132025	0.000951967	0.10295	0.0214241
IPI00006907.1	C12orf5	Probable fructose-2:6-bisphosphatase TIGAR	0.9999	5	3	5	0.184928	0.0140352	0.156275	0.330959	0.0809895	0.105234	1	7	4	7	-0.133413	0.0306132	0.174431	0.00936884	0.156593	0.0358387
IPI00152594.1	OXER1	Oxoeicosanoid receptor 1	0.9965	6	2	6	0.238813	0.534784	0.345771	0.459633	0.326206	0.160132	0.9992	5	3	5	-0.133174	0.54866	0.0910314	0.0154581	0.18988	0.0241693
IPI01018712.1	ACTA2	ACTA2 protein (Fragment)	1	136	7	97	0.131087	0.00259456	0.182961	0.0120542	0.231798	0.000383795	0.9948	130	4	35	-0.132957	0.0273313	0.141005	0.000443468	0.203124	0.00152862
IPI00168165.5	CLASP2	Uncharacterized protein	0.9944	6	2	4	-0.230003	0.468423	-0.0794605	0.447709	-0.160192	0.600003	0.9959	6	3	4	-0.132903	0.405582	-0.0934914	0.0617184	-0.0435097	0.785776
IPI00009315.6	ACBD3	Golgi resident protein GCP60	1	9	6	9	0.152459	0.00194347	0.172439	0.00391209	0.16524	0.0134053	1	16	7	16	-0.132759	0.00407653	0.089344	0.0162122	0.159842	0.000800183
IPI00019223.3	AKAP9	Isoform 1 of A-kinase anchor protein 9	0.9934	12	6	6	-0.0344044	0.374471	0.181172	0.495965	-0.186462	0.014131	0.9584	8	4	5	-0.132573	0.135533	0.133461	0.0650065	0.156121	0.208752
IPI00016610.2	PCBP1	Poly(rC)-binding protein 1	1	40	13	37	0.0514374	0.0394901	0.0940818	4.66942e-05	0.080893	0.116248	1	57	13	55	-0.13245	0.000855435	0.0735524	0.00558264	0.0817487	2.20229e-05
IPI00027397.3	HN1L	Isoform 1 of Hematological and neurological expressed 1-like protein	1	9	5	9	0.1821	0.0851051	0.125663	0.16197	0.249741	0.242185	0.9998	4	2	4	-0.132386	0.59081	0.00400348	0.982372	0.167475	0.603397
IPI00017256.6	RSU1	Ras suppressor protein 1	0.987	15	2	4	0.230344	0.41356	0.263117	0.439555	0.325404	0.39785	1	11	6	11	-0.132276	0.000129435	0.130184	0.00290063	0.13466	0.0020825
IPI00219575.5	BLMH	Bleomycin hydrolase	1	16	6	12	-0.0808111	0.00202416	0.0689067	0.0375168	-0.0179164	0.415615	1	11	5	7	-0.132137	0.288227	0.116577	0.516545	0.13039	0.303627
IPI00009922.3	SLIRP	SRA stem-loop-interacting RNA-binding protein: mitochondrial	1	13	5	12	0.0854252	0.139158	0.123746	0.000474697	0.210485	0.0045602	1	11	5	11	-0.131957	0.000185753	0.0644976	0.00787945	0.0711262	0.315214
IPI00306332.4	RPL24	60S ribosomal protein L24	1	14	6	14	0.0291468	0.587166	0.098456	0.442317	-0.0661978	0.505301	1	26	9	26	-0.131835	8.20018e-05	0.111093	0.0126487	0.086923	0.000751611
IPI00014310.3	CUL1	Cullin-1	1	7	4	7	0.135866	0.289477	0.149134	0.313617	0.264674	0.0690525	1	11	6	11	-0.131711	0.0583189	0.124689	0.00156302	0.118194	0.0358387
IPI00007764.4	HN1	Isoform 1 of Hematological and neurological expressed 1 protein	1	7	3	7	0.114363	0.479132	0.152144	0.2297	0.171168	0.020552	1	5	2	5	-0.131311	0.408231	0.179551	0.213202	0.180876	0.415337
IPI00006606.1	MRPS26	28S ribosomal protein S26: mitochondrial	0.9995	3	2	3	0.0269626	0.801778	0.0241657	0.847281	0.121942	0.488153	1	6	3	6	-0.131152	0.128517	0.0606866	0.123606	-0.0254636	0.910832
IPI00018120.1	DAP3	28S ribosomal protein S29: mitochondrial	1	4	3	4	0.225922	0.108195	0.229886	0.0558013	0.249879	0.0510228	1	5	3	5	-0.130964	9.26172e-05	0.0765469	0.0203144	0.0987143	0.00347899
IPI00013871.1	RRM1	Ribonucleoside-diphosphate reductase large subunit	1	32	15	32	0.101661	0.000345727	0.121033	0.000105482	0.137726	3.09978e-05	1	24	12	24	-0.130761	0.00255901	0.0665019	0.209945	0.118842	7.87591e-05
IPI00783641.4	TXNRD1	Isoform 3 of Thioredoxin reductase 1: cytoplasmic	1	18	8	18	0.0970438	0.111173	0.175798	0.00850768	0.219373	0.00741568	1	13	8	13	-0.130528	0.0765735	0.140943	0.0373642	0.178172	0.00384579
IPI00300371.5	SF3B3	Isoform 1 of Splicing factor 3B subunit 3	1	36	18	36	0.153414	4.65419e-07	0.205646	2.30666e-10	0.232425	1.21672e-05	1	42	21	42	-0.130158	0.000335341	0.106057	8.34859e-06	0.125382	3.37586e-07
IPI00216730.3	HIST2H2AB	Histone H2A type 2-B	1	28	4	10	-0.110697	0.00740578	-0.00864444	0.392021	0.0115844	0.313151	0.9998	29	2	4	-0.130047	0.000811078	0.0594676	0.49002	-0.0426199	0.862082
IPI00031564.1	GGCT	Isoform 1 of Gamma-glutamylcyclotransferase	1	21	9	21	-0.0422247	0.033127	0.0492441	0.000896452	0.0485321	0.202168	1	21	8	21	-0.129971	0.0224539	0.211623	0.00387688	0.218223	0.00142516
IPI00104050.3	THRAP3	Thyroid hormone receptor-associated protein 3	1	9	6	9	0.0706939	0.0666599	0.134761	0.046158	0.128484	0.0195387	1	11	7	10	-0.12991	0.00531614	0.0814528	0.191823	0.0885515	0.132042
IPI00022184.1	PUM2	Isoform 3 of Pumilio homolog 2	0.9802	10	3	6	0.0395674	0.725311	0.0666448	0.478369	0.0541205	0.266813	0.9279	12	2	3	-0.128825	0.593257	0.0236513	0.797789	0.0216449	0.914656
IPI00012268.3	PSMD2	26S proteasome non-ATPase regulatory subunit 2	1	54	25	53	0.151825	6.41207e-10	0.206545	3.68993e-09	0.253356	1.68824e-10	1	57	24	57	-0.128799	1.85102e-09	0.0690949	2.8427e-08	0.0926388	2.80462e-05
IPI00001716.5	PUS1	Isoform 2 of tRNA pseudouridine synthase A: mitochondrial	1	3	3	3	-0.0740546	0.000526805	0.138327	0.284948	0.0525811	0.72217	1	3	2	3	-0.128706	0.292094	0.0911918	0.0700162	0.134624	0.194119
IPI00015842.1	RCN1	Reticulocalbin-1	1	16	7	16	0.173651	0.000256788	0.212649	0.001672	0.237994	4.46926e-05	1	19	9	19	-0.127979	0.000891607	0.130536	9.27218e-06	0.112876	0.000443468
IPI00301323.1	DDX18	ATP-dependent RNA helicase DDX18	1	12	3	12	-0.259995	0.681126	-0.183804	0.728836	0.0201102	0.757672	1	26	5	25	-0.127853	0.0550671	0.148186	0.0119804	0.149588	0.00465591
IPI00013404.1	SMAD4	Mothers against decapentaplegic homolog 4	1	6	4	6	0.176925	0.0117246	0.147943	0.0248161	0.165461	0.359618	0.9983	2	2	2	-0.127414	0.435079	0.148746	0.0198899	0.150107	0.508062
IPI00334907.3	PITPNB	Isoform 1 of Phosphatidylinositol transfer protein beta isoform	1	13	6	11	0.111967	0.0426547	0.136206	0.0679616	0.214182	0.00406657	1	20	8	16	-0.127354	0.0119967	0.0912259	0.0242892	0.0996493	0.0432283
IPI00007334.2	ACIN1	Isoform 1 of Apoptotic chromatin condensation inducer in the nucleus	1	10	7	9	0.103563	0.407513	0.0897039	0.227847	-0.118744	0.113072	0.9993	3	2	3	-0.126972	0.402208	0.04612	0.846052	0.115665	0.465054
IPI00002804.1	PKN2	Serine/threonine-protein kinase N2	1	8	5	7	0.125038	0.145802	0.124476	0.333122	0.203607	0.0556129	1	4	2	3	-0.126478	0.384146	0.157053	0.0953165	0.175099	0.190761
IPI00156689.3	VAT1	Synaptic vesicle membrane protein VAT-1 homolog	1	9	4	7	0.208642	0.00662504	0.168451	0.0133136	0.311361	0.000576136	1	24	9	23	-0.125674	0.000318654	0.0983794	0.000807771	0.095842	0.000896085
IPI00029778.3	TP53BP1	Isoform 1 of Tumor suppressor p53-binding protein 1	1	14	9	14	0.174008	0.0250776	0.197045	0.148736	0.229495	0.00483311	1	11	7	11	-0.125438	0.0643936	0.200136	0.0135755	0.185266	0.00824931
IPI00102069.5	EIF3M	Eukaryotic translation initiation factor 3 subunit M	1	13	7	13	-0.0265992	0.875564	0.227788	0.0953784	0.13513	0.297174	1	6	4	6	-0.125298	0.352613	0.047845	0.642067	0.121074	0.152669
IPI00021266.1	RPL23A;SNORD4A	60S ribosomal protein L23a	1	23	9	21	0.0481497	0.00933033	0.110674	0.0011858	0.088214	0.00238383	1	21	8	17	-0.124692	0.00891771	0.0901328	0.00580422	0.0375188	0.249259
IPI00103467.5	ALDH1B1	Aldehyde dehydrogenase X: mitochondrial	1	12	5	8	0.160954	0.0343351	0.197544	0.0368786	0.267497	0.0444182	1	17	8	15	-0.124263	0.00175999	0.110465	0.0606289	0.119848	0.000661748
IPI00031583.5	USO1	Isoform 2 of General vesicular transport factor p115	1	13	8	13	0.204622	0.0383488	0.27282	0.00127697	0.33845	0.0138877	1	23	11	23	-0.124182	0.00563648	0.0963405	6.37811e-06	0.143599	1.04823e-05
IPI00013774.1	HDAC1	Histone deacetylase 1	1	17	9	15	0.119904	0.00231348	0.137959	0.0016587	0.121137	0.0416461	1	29	12	27	-0.123723	0.000393336	0.0156271	0.566383	0.028741	0.231414
IPI00024283.2	WDFY1	WD repeat and FYVE domain-containing protein 1	0.9997	4	3	4	-0.107998	0.784811	0.125745	0.336713	-0.324748	0.425565	1	6	3	6	-0.123212	0.35851	-0.138179	0.629611	-0.00330811	0.984173
IPI00017617.1	DDX5	Probable ATP-dependent RNA helicase DDX5	1	60	21	41	0.111995	1.37568e-07	0.172046	8.0481e-07	0.179249	7.21236e-05	1	57	21	41	-0.122602	1.68353e-06	0.118981	4.87526e-06	0.130583	7.97405e-07
IPI00219352.4	CBS	Isoform 1 of Cystathionine beta-synthase	1	24	11	24	0.105862	0.000154496	0.121544	5.84143e-08	0.197413	1.74794e-07	1	18	9	18	-0.122378	0.00327042	0.0872138	0.00761174	0.0928915	0.0299404
IPI00641181.5	MARCKSL1	MARCKS-related protein	1	10	4	10	0.0852614	0.492273	0.0930931	0.473355	0.0822053	0.59064	0.9997	4	2	4	-0.122196	0.0664224	0.106444	0.2545	0.0866141	0.462994
IPI00017448.1	RPS21	40S ribosomal protein S21	1	17	3	17	0.147513	0.247642	0.236179	0.00276332	-0.0148003	0.966561	1	20	6	20	-0.12159	0.180836	0.0913013	0.267027	0.151302	0.0316051
IPI00220871.4	RPL37	60S ribosomal protein L37	1	4	3	4	0.0959377	0.0195459	0.215452	0.0652594	0.0352611	0.715527	1	10	5	10	-0.120367	0.0360956	-0.0274716	0.650207	-0.0512184	0.421028
IPI00030770.1	PSMG1	Isoform 1 of Proteasome assembly chaperone 1	1	6	4	6	0.0901519	0.211998	0.171195	0.00635877	0.236499	0.124911	1	6	4	6	-0.120035	0.00315093	-0.194143	0.156201	-0.00753065	0.87566
IPI00011937.1	PRDX4	Peroxiredoxin-4	1	25	6	13	0.0397903	0.179115	0.0471831	0.248859	0.0624144	0.0909983	1	20	6	13	-0.11973	0.0437451	0.0494481	0.169811	0.112766	0.0160608
IPI00294891.6	NOP2	Isoform 1 of Putative ribosomal RNA methyltransferase NOP2	1	10	7	10	0.0479173	0.0860554	0.0981373	0.221084	0.185939	0.0987601	1	4	3	4	-0.118827	0.221062	0.106374	0.0404035	0.133394	0.0452108
IPI00010105.1	EIF6	Eukaryotic translation initiation factor 6	1	7	4	7	-0.0821091	0.0224617	0.0576966	0.262251	0.136464	0.37607	1	4	3	4	-0.118665	0.415653	0.0958023	0.234345	0.204351	0.0307004
IPI00291093.3	POLR2E	DNA-directed RNA polymerases I: II: and III subunit RPABC1	1	6	4	6	0.172724	0.0273676	0.185092	0.00815686	0.236306	0.011734	1	5	3	5	-0.118438	0.137818	0.154726	0.00768172	0.154182	0.171617
IPI00291922.2	PSMA5	Proteasome subunit alpha type-5	1	15	6	15	0.0430053	0.214182	0.0942347	0.00658328	0.158735	0.00881166	1	7	3	7	-0.118406	0.149755	-0.0405322	0.793322	0.030779	0.781776
IPI00328154.4	UBA3	Isoform 1 of NEDD8-activating enzyme E1 catalytic subunit	1	7	4	7	0.277784	0.0224617	0.362206	0.0576542	0.446697	0.0593565	1	5	4	5	-0.118288	0.0384489	0.0687857	0.360269	0.121942	0.000205527
IPI00783872.2	CAPRIN1	Isoform 1 of Caprin-1	1	18	9	14	0.238582	0.00416911	0.157594	0.0672149	0.241504	0.101766	1	9	4	9	-0.118024	0.743019	0.220979	0.00115308	0.184845	0.000565573
IPI00301618.7	NEMF	Isoform 1 of Nuclear export mediator factor NEMF	0.9998	3	3	3	-0.307654	0.705535	-0.45032	0.701976	-0.00645616	0.990753	1	5	3	5	-0.117475	0.200273	0.116274	0.0383187	0.12842	0.206161
IPI00000877.1	HYOU1	Hypoxia up-regulated protein 1	1	30	16	30	0.175779	4.65639e-07	0.256009	1.47926e-08	0.287368	4.0051e-08	1	33	18	33	-0.116987	3.09976e-05	0.114197	9.18285e-08	0.126863	9.77402e-09
IPI00219084.2	RELA	Isoform 2 of Transcription factor p65	1	6	3	6	0.144185	0.128051	0.07523	0.013808	0.13876	0.000152782	1	7	4	7	-0.116905	0.0643294	0.0475816	0.387559	0.0316565	0.725098
IPI00107555.5	PFN2	Profilin	1	17	2	6	-0.0202328	0.631661	-0.047537	0.0327411	-0.00201263	0.818254	1	15	3	5	-0.116809	0.00267243	0.0295017	0.0203586	0.0441454	0.669501
IPI00027192.6	PLOD1	cDNA: FLJ79184: highly similar to Procollagen-lysine: 2-oxoglutarate 5-dioxygenase 1	1	18	9	18	0.134245	0.000957519	0.170858	7.26829e-07	0.167227	3.23026e-05	1	11	8	11	-0.116709	0.0612785	0.00383908	0.915435	0.0469648	0.116572
IPI00554737.3	PPP2R1A	Serine/threonine-protein phosphatase 2A 65 kDa regulatory subunit A alpha isoform	1	41	16	39	0.035126	0.0172433	0.0440824	0.0934619	-0.0302642	0.701785	1	31	15	30	-0.116313	0.000481301	0.0602853	0.048823	0.0842444	0.0007409
IPI00003865.1	HSPA8	Isoform 1 of Heat shock cognate 71 kDa protein	1	158	30	114	0.0928285	3.13916e-05	0.191532	1.63781e-11	0.206574	1.40876e-09	1	176	34	147	-0.115936	5.07427e-07	0.054512	0.000123348	0.08202	1.93061e-05
IPI00024255.2	GPKOW	G patch domain and KOW motifs-containing protein	0.9659	4	3	4	0.144898	0.739222	0.0851782	0.852235	0.266198	0.104878	1	3	2	3	-0.115738	0.258036	0.163817	0.445647	0.111555	0.308238
IPI00216171.3	ENO2	Gamma-enolase	0.9999	24	4	7	0.379293	0.0466107	0.447706	0.00161396	0.560741	0.00673961	0.9999	16	2	4	-0.115302	0.732501	0.136624	0.0550039	0.14939	0.123046
IPI00025057.3	ADAR	Isoform 2 of Double-stranded RNA-specific adenosine deaminase	1	28	14	28	0.103321	0.000303708	0.124855	1.66971e-05	0.119621	0.00018778	1	17	10	17	-0.115194	0.00453394	0.108499	0.000140237	0.126803	8.68929e-07
IPI00329629.6	DNAJC7	DnaJ homolog subfamily C member 7	1	16	9	16	0.187297	0.000665473	0.233789	1.08902e-06	0.249807	0.00521925	1	24	12	24	-0.11511	0.00114721	0.107636	0.000125167	0.124919	3.3765e-05
IPI00022373.2	NOB1	RNA-binding protein NOB1	0.9951	3	2	3	-0.026755	0.246218	0.0912647	0.401637	-0.239312	0.686911	0.9999	5	3	5	-0.114824	0.0827257	0.0385094	0.237743	0.0708293	0.455457
IPI00105598.3	PSMD11	Proteasome 26S non-ATPase subunit 11 variant (Fragment)	1	18	10	18	0.107252	0.0685127	0.179818	0.0476433	0.136446	0.247414	1	17	9	17	-0.114745	0.0957849	0.0768869	0.0335013	0.112525	0.000384722
IPI00375441.2	FUBP1	Isoform 1 of Far upstream element-binding protein 1	1	40	12	23	0.186692	7.74345e-06	0.246533	9.18557e-06	0.264451	0.000649824	1	37	12	24	-0.114459	0.000365723	0.0980516	7.47515e-05	0.175669	2.75336e-06
IPI00444452.3	MOV10	Isoform 1 of Putative helicase MOV-10	1	20	10	20	0.00217103	0.946712	0.0775944	0.116349	0.0941353	0.102764	1	13	7	13	-0.113399	0.0250238	0.0700945	0.094524	-0.00823609	0.93213
IPI00289758.7	CAPN2	Calpain-2 catalytic subunit	1	9	6	9	0.0549877	0.289904	0.134146	0.144559	0.167058	0.0656444	1	6	4	6	-0.113276	0.126745	0.0282962	0.70924	0.0624575	0.569714
IPI00220038.1	SRRT	Isoform 2 of Serrate RNA effector molecule homolog	1	10	4	7	0.255927	0.105317	0.371107	0.0164659	0.387946	0.0684627	0.9999	5	2	3	-0.113	0.331657	0.158927	0.286418	0.185834	0.0275016
IPI00329791.20	DDX46	Probable ATP-dependent RNA helicase DDX46	1	17	9	17	0.174522	0.0360544	0.17581	0.069501	0.154093	0.141323	1	8	6	8	-0.112629	0.0146738	0.13662	0.00386333	0.187742	0.00230743
IPI00304612.9	SNORD32A;RPL13A;SNORD33;SNORD34	60S ribosomal protein L13a	1	20	10	20	0.0864028	7.63066e-05	0.197309	1.09499e-06	0.0658114	7.88309e-05	1	21	4	11	-0.112024	0.00967203	0.158932	0.00190136	0.0521056	0.349593
IPI00031554.1	DDX50	ATP-dependent RNA helicase DDX50	0.9032	3	2	3	0.0191648	0.936466	0.122415	0.182797	0.0935233	0.491417	1	13	3	4	-0.111814	0.380594	0.103819	0.272946	0.108596	0.329396
IPI00013068.1	EIF3E	Eukaryotic translation initiation factor 3 subunit E	1	17	7	17	0.192136	0.000211642	0.271197	9.21143e-06	0.302427	0.000246784	1	21	9	21	-0.111518	0.00264096	0.0810932	0.000944344	0.0934883	1.28655e-05
IPI00026513.6	RPIA	Ribose-5-phosphate isomerase	1	6	4	6	0.138657	0.0211888	0.188241	0.0354275	0.17578	0.128261	1	2	2	2	-0.111445	0.601259	0.0819455	0.725098	0.156894	0.431152
IPI00012102.1	GNS	N-acetylglucosamine-6-sulfatase	1	11	5	11	0.177451	0.00320311	0.242414	0.0234742	0.248997	0.0483979	1	7	4	7	-0.11134	0.0650024	0.129154	0.0231686	0.191942	0.000690473
IPI00006196.3	NUMA1	Isoform 2 of Nuclear mitotic apparatus protein 1	1	28	16	26	0.0192319	0.634955	0.124199	0.0203941	0.179663	0.0225916	1	21	12	20	-0.110521	0.0608486	0.0541558	0.150702	0.103161	0.0627848
IPI00010810.1	ETFA	Electron transfer flavoprotein subunit alpha: mitochondrial	1	13	7	13	0.255676	0.169773	0.199874	0.00705799	0.241165	0.189475	1	10	5	8	-0.110427	0.527684	0.0758654	0.429385	0.06483	0.286418
IPI00299977.1	PHPT1	Isoform 1 of 14 kDa phosphohistidine phosphatase	1	6	4	6	0.191213	0.189163	0.287086	0.181179	0.181699	0.303502	1	11	4	11	-0.110303	0.343028	0.198339	0.0379259	0.0995784	0.141437
IPI00782992.3	SRRM2	Isoform 1 of Serine/arginine repetitive matrix protein 2	1	14	8	14	0.164354	0.00581265	0.206543	0.0120435	0.252228	0.00119958	1	7	3	7	-0.110138	0.25137	0.138092	0.100204	0.191212	0.00782797
IPI00023122.1	PDLIM7	Isoform 1 of PDZ and LIM domain protein 7	1	5	3	5	0.197862	0.0216918	0.173231	0.236784	0.235361	0.34752	1	9	3	7	-0.109742	0.112546	0.112887	0.267746	0.0760091	0.759718
IPI00017375.2	SEC23A	Protein transport protein Sec23A	1	8	3	6	0.180646	0.00688387	0.164365	0.105801	0.242611	0.105693	0.9998	7	2	5	-0.108743	0.326189	0.104752	0.211875	0.151927	0.281646
IPI00300086.4	QPRT	Nicotinate-nucleotide pyrophosphorylase [carboxylating]	1	11	5	11	0.118393	0.22541	0.173977	0.23462	0.222403	0.103535	1	11	6	11	-0.107578	0.00527523	0.126963	0.0020825	0.177955	0.00133766
IPI00181391.9	MGEA5	bifunctional protein NCOAT isoform b	1	6	3	6	0.0401521	0.663143	0.133084	0.389013	0.133901	0.641152	1	6	3	6	-0.10747	0.410383	0.0458852	0.42367	0.0401743	0.768788
IPI00033494.3	MYL12B	Myosin regulatory light chain 12B	1	17	2	4	-0.158956	0.484139	-0.0773657	0.355951	-0.116826	0.552922	0.9999	20	2	8	-0.107287	0.179088	0.0607397	0.29373	0.116469	0.267511
IPI00019463.3	EIF2AK2	Interferon-induced: double-stranded RNA-activated protein kinase	1	6	4	6	0.00348555	0.961534	0.119495	0.424194	0.15164	0.168714	1	10	5	10	-0.107155	0.00826217	0.073035	0.0699685	0.0803185	0.0430665
IPI00182938.8	AHCYL1	Isoform 1 of Putative adenosylhomocysteinase 2	1	8	4	8	-0.1605	0.273975	-0.0576216	0.642953	-0.145936	0.11203	1	11	5	11	-0.106897	0.0146894	-0.0199403	0.839545	0.134684	0.112399
IPI00032050.4	WBP2	WW domain-binding protein 2	1	6	3	6	0.0873453	0.0857599	0.15422	0.115253	0.201981	0.0558496	1	6	2	6	-0.106804	0.16669	0.135364	0.251206	0.164137	0.257806
IPI00166749.3	PMPCA	Mitochondrial-processing peptidase subunit alpha	1	7	4	7	0.292006	0.016264	0.380935	0.0105759	0.384882	0.0475961	1	7	5	7	-0.106797	0.194707	0.164342	0.00117512	0.194685	0.0225733
IPI00465128.4	BAG6	Isoform 1 of Large proline-rich protein BAG6	1	8	5	8	0.177937	0.00559781	0.222602	0.00275843	0.30991	0.000594872	1	10	6	10	-0.10655	0.0189016	0.0469584	0.072779	0.128423	0.0030019
IPI00011603.2	PSMD3	26S proteasome non-ATPase regulatory subunit 3	1	36	19	36	0.155717	1.58721e-08	0.237404	9.31459e-09	0.262282	4.27609e-08	1	47	21	47	-0.106442	5.07427e-07	0.102736	8.53562e-07	0.120861	3.33857e-10
IPI00219841.6	LIG1	DNA ligase 1	0.9952	4	2	3	0.211746	0.0188291	0.295184	0.0164633	0.208185	0.363212	0.9998	3	2	3	-0.106056	0.267142	0.0688403	0.714504	0.133534	0.101862
IPI00005511.1	PHF5A	PHD finger-like domain-containing protein 5A	1	4	2	4	0.0737564	0.0668448	0.151363	0.29579	0.249943	0.239669	1	5	3	5	-0.10561	0.0617184	0.0761112	0.0193211	0.111992	0.0800961
IPI00013968.1	COX7C	Cytochrome c oxidase subunit 7C: mitochondrial	1	19	4	19	-0.168551	0.00844775	-0.250594	0.00434765	-0.307084	0.00364389	1	5	2	5	-0.105178	0.421559	-0.0149627	0.931763	0.102476	0.833419
IPI00926977.1	PSMC6	26S protease regulatory subunit 10B	1	13	8	13	0.0832306	0.0413744	0.142865	0.0147926	0.151701	0.0198459	1	22	11	22	-0.105044	0.0141443	-0.0386643	0.22202	-0.00942239	0.779021
IPI00465022.9	SMCHD1	Isoform 2 of Structural maintenance of chromosomes flexible hinge domain-containing protein 1	1	12	7	12	0.0984163	0.090915	0.14417	0.00463709	0.13622	0.0263691	1	10	6	10	-0.104999	0.104173	0.16855	0.0700422	0.172856	0.00144721
IPI00553185.2	CCT3	T-complex protein 1 subunit gamma	1	38	19	38	0.211269	4.57898e-08	0.215279	4.88337e-07	0.23547	1.01734e-05	1	31	16	31	-0.104833	2.75336e-06	0.0685718	1.00376e-08	0.0698194	0.00227378
IPI00420014.2	SNRNP200	Isoform 1 of U5 small nuclear ribonucleoprotein 200 kDa helicase	1	27	15	27	0.0998235	0.0113984	0.182264	9.77628e-05	0.204185	6.67368e-06	1	30	17	30	-0.104405	0.000131641	0.0878168	6.47926e-05	0.129883	0.000187132
IPI00746004.2	RPS27L	40S ribosomal protein S27-like	1	6	2	4	-0.00264827	0.957989	0.100425	0.247414	-0.287814	0.685889	1	8	2	4	-0.103993	0.227966	-0.250732	0.652133	-0.00313628	0.900728
IPI00000792.1	CRYZ	Quinone oxidoreductase	1	10	6	10	0.205879	0.00530273	0.23586	0.00585693	0.326338	0.00966271	1	12	6	12	-0.103524	0.325794	0.0896581	0.00216654	0.0974538	0.0195889
IPI00219806.7	S100A7	Protein S100-A7	1	19	6	19	-0.350188	0.000493054	-0.382746	0.000529446	-0.336029	0.0135893	1	20	7	20	-0.10269	0.000363926	0.0182698	0.667933	-0.0474921	0.216967
IPI00455457.4	-	Uncharacterized protein	1	38	3	8	-0.0768839	0.373528	0.0976672	0.0150341	0.0387858	0.80558	1	45	3	10	-0.102374	0.0183697	0.127759	0.149568	0.0863879	0.243665
IPI00022334.1	OAT	Ornithine aminotransferase: mitochondrial	1	6	4	6	0.116117	0.0525066	0.171021	0.0587349	0.205411	0.116248	1	3	2	3	-0.10202	0.165423	0.0710967	0.516916	0.0522108	0.577615
IPI00027175.1	SRI	Sorcin	1	7	4	7	-0.0178639	0.858103	0.0947785	0.594561	0.0819499	0.555137	1	6	3	6	-0.101901	0.261172	0.0916271	0.0876824	0.201305	0.0363504
IPI00292827.3	MST4	Isoform 1 of Serine/threonine-protein kinase MST4	1	9	4	6	0.150897	0.29551	0.166401	0.232712	0.204092	0.287071	1	10	6	10	-0.101771	0.156759	0.0445308	0.0134806	0.0729161	0.0126131
IPI00010865.1	CSNK2B	Casein kinase II subunit beta	1	9	5	9	0.260839	9.54979e-05	0.264784	0.000314102	0.183561	0.226028	1	8	4	8	-0.101717	0.0442193	0.0824092	0.139087	0.11128	0.151237
IPI00305668.7	MRPS6	28S ribosomal protein S6: mitochondrial	1	5	4	5	0.133025	0.10183	0.14989	0.16329	0.249901	0.0295879	1	7	4	7	-0.101711	0.00305563	-0.00572439	0.945015	-0.0111525	0.888382
IPI00150057.6	SMARCC2	Isoform 2 of SWI/SNF complex subunit SMARCC2	0.9995	3	3	3	0.140571	0.370839	0.161075	0.36355	0.294407	0.107112	0.9926	5	2	3	-0.101299	0.737924	0.026675	0.861973	0.0566818	0.811593
IPI00218775.2	FKBP5	Peptidyl-prolyl cis-trans isomerase FKBP5	1	9	5	8	0.325415	0.00661762	0.364275	0.00125461	0.369011	0.000433614	1	6	4	6	-0.101232	0.460214	0.190693	0.0662669	0.174841	0.0149406
IPI00215790.6	RPL38	60S ribosomal protein L38	1	11	5	11	0.0265119	0.805208	0.0813161	0.179991	0.0596577	0.4503	1	11	5	11	-0.100844	0.0765344	0.0308656	0.581561	0.0134579	0.842599
IPI00030706.1	AHSA1	Activator of 90 kDa heat shock protein ATPase homolog 1	1	29	12	29	0.169768	5.70111e-06	0.203023	2.92896e-07	0.246788	4.65419e-07	1	32	13	32	-0.100488	3.35514e-06	0.0581278	0.00785026	0.0695051	0.00536865
IPI00017341.3	SF3A2	SF3A2 protein (Fragment)	1	4	3	4	0.305407	0.00797167	0.386586	0.00786638	0.355388	0.124337	0.9991	4	3	3	-0.100368	0.57322	0.108215	0.204464	-0.00833734	0.935418
IPI00032140.4	SERPINH1	Serpin H1	1	56	20	56	0.111121	3.47021e-06	0.130177	4.39252e-07	0.165993	1.44336e-07	1	81	22	81	-0.100106	6.87615e-08	0.0252476	0.237743	0.00263014	0.910452
IPI00006970.2	MRPS2	Mitochondrial 28S ribosomal protein S2	0.9999	6	3	6	0.055538	0.0333068	0.0804391	0.35317	0.165635	0.00240986	1	4	2	4	-0.0999552	0.0640901	0.0829496	0.412436	0.0885695	0.169616
IPI00783859.2	VPS13D	Isoform 2 of Vacuolar protein sorting-associated protein 13D	0.9753	4	4	4	0.0311538	0.807882	0.0300696	0.913287	0.29218	0.502422	0.9034	9	5	7	-0.0993315	0.655289	0.102872	0.301036	0.349264	0.105353
IPI00005087.1	TMOD3	Tropomodulin-3	0.9991	5	3	5	-0.031439	0.842454	0.0743553	0.482616	0.178966	0.00062265	1	6	3	4	-0.0989234	0.0402393	0.115598	0.0451656	0.110641	0.183986
IPI00335168.9	MYL6	Isoform Non-muscle of Myosin light polypeptide 6	1	21	8	21	-0.0390386	0.131295	0.0391802	0.0106306	0.0306805	0.485317	1	20	6	15	-0.0982689	0.0220786	0.0981468	0.00599191	0.0916358	0.0106925
IPI00007673.4	CHCHD2	Coiled-coil-helix-coiled-coil-helix domain-containing protein 2: mitochondrial	1	3	2	3	0.328916	0.353088	0.302925	0.091458	0.0756598	0.881597	0.9995	3	2	3	-0.0981489	0.299236	0.00468973	0.984181	0.0536292	0.814053
IPI00247871.2	TCERG1	Isoform 1 of Transcription elongation regulator 1	1	31	17	29	0.156032	5.91825e-06	0.210088	1.39914e-07	0.201704	2.62211e-06	1	37	19	37	-0.0980009	0.00013631	0.0348568	0.02295	0.0776215	9.85652e-05
IPI00059366.4	H2AFY	Isoform 3 of Core histone macro-H2A.1	0.9999	4	3	4	-0.0430376	0.00724572	0.0585256	0.0612805	0.0584537	0.0720308	1	13	6	13	-0.0969302	0.0246482	0.0436603	0.000830596	0.103305	0.0013924
IPI00005159.3	ACTR2	Actin-related protein 2	1	15	8	15	0.198162	0.013987	0.112296	0.0982511	0.210282	0.107112	1	13	5	13	-0.0964398	0.152503	0.0743804	0.0235511	0.116972	0.0513171
IPI00002948.3	LIN28A	Protein lin-28 homolog A	1	10	3	6	0.0439797	0.112924	0.0159121	0.297899	-0.243353	0.160169	1	7	3	5	-0.0962933	0.00511978	-0.101987	0.64656	0.077874	0.226063
IPI00011698.4	SAP18	histone deacetylase complex subunit SAP18	1	11	6	11	-0.166602	0.00398797	-0.0811469	0.109588	-0.143115	0.0469831	0.998	3	2	3	-0.0959523	0.468036	-0.00178473	0.98745	0.0463082	0.165127
IPI00789008.1	FLOT2	Flotillin-2	1	10	3	6	0.0272451	0.0766616	0.00447706	0.819522	0.0285187	0.0588317	1	15	5	8	-0.0959206	4.51213e-05	-0.0160331	0.425448	0.0434134	0.0558115
IPI00019502.3	MYH9	Isoform 1 of Myosin-9	1	170	49	104	-0.118079	1.88834e-13	-0.0411972	2.77288e-09	-0.0538844	0.000100007	1	155	61	125	-0.0952192	3.19825e-12	0.109585	2.80718e-15	0.0932092	1.74816e-17
IPI00152695.2	WDR82	WD repeat-containing protein 82	1	6	4	6	0.177992	0.000400582	0.190352	0.00979567	0.20211	0.0654787	1	6	4	6	-0.0951274	0.0670929	0.138112	0.00510197	0.165777	0.0288035
IPI00029744.1	SSBP1	Single-stranded DNA-binding protein: mitochondrial	1	15	7	15	0.107496	0.107322	0.224263	0.00548467	0.0872566	0.177467	1	6	3	6	-0.0949931	0.362136	0.173018	0.0810898	0.265293	0.00211172
IPI00014312.1	CUL3	Isoform 1 of Cullin-3	1	15	9	15	0.0553197	0.360415	0.0879081	0.182565	0.173707	0.115322	1	15	8	15	-0.0949714	0.000229143	0.0741396	0.135632	0.062158	0.0165482
IPI00026182.5	CAPZA2	F-actin-capping protein subunit alpha-2	1	11	3	6	0.0439815	0.43158	0.103702	0.289477	0.138718	0.730085	0.9971	8	3	4	-0.0938704	0.718604	0.0730105	0.139218	0.0827714	0.0252355
IPI00005670.6	CDC123	Cell division cycle protein 123 homolog	1	7	4	7	0.105392	0.115097	0.141291	0.110092	0.143208	0.00685312	1	10	5	10	-0.0937819	0.126083	0.0795907	0.0276313	0.0887146	0.00049715
IPI00002519.1	SHMT1	Isoform 1 of Serine hydroxymethyltransferase: cytosolic	1	6	4	6	-0.0505139	0.235917	0.0418625	0.034184	0.0919963	0.0202572	1	5	3	5	-0.093523	0.00180745	0.12211	0.068818	0.141628	0.027738
IPI00031820.3	FARSA	Phenylalanyl-tRNA synthetase alpha chain	1	15	8	15	0.118964	0.00200961	0.118595	0.0020412	0.15976	0.00391052	1	15	7	15	-0.093428	0.00311516	-0.00356079	0.753338	0.0376316	0.209416
IPI00006377.4	POMP	Proteasome maturation protein	1	6	4	6	-0.0706928	0.450485	-0.0465801	0.00764144	0.0565667	0.286623	0.9995	2	2	2	-0.0931767	0.197663	-0.052993	0.0196564	0.0192698	0.0708599
IPI00429191.3	ETF1	Eukaryotic peptide chain release factor subunit 1	1	10	6	10	0.265612	0.0327411	0.350455	0.00579616	0.24774	0.166808	1	8	5	8	-0.0931567	0.0401157	0.156245	0.00261582	0.22052	0.000773649
IPI00015897.2	CHORDC1	Isoform 1 of Cysteine and histidine-rich domain-containing protein 1	1	7	4	7	0.212801	0.0822593	0.26959	0.0751186	0.103497	0.786244	1	6	4	6	-0.0929256	0.379922	0.0416303	0.722597	0.132178	0.0430569
IPI00217142.3	PABPC1L2B;PABPC1L2A	Polyadenylate-binding protein 1-like 2	0.9762	9	2	4	-0.0144331	0.94056	0.104854	0.404055	0.0684099	0.746168	0.9233	12	3	5	-0.0928562	0.566556	0.122164	0.0429418	0.1438	0.0164768
IPI00301561.1	TRIP6	Thyroid receptor-interacting protein 6	1	7	4	5	-0.0295845	0.417721	0.0455731	0.547776	0.0772562	0.128051	1	4	2	4	-0.092698	0.490361	-0.16648	0.726894	0.0822847	0.746806
IPI00304692.1	RBMX	Heterogeneous nuclear ribonucleoprotein G	1	46	19	46	-0.0207886	0.243192	0.0375614	0.0189768	0.028445	0.112911	1	31	15	31	-0.0926711	0.00283551	0.0578659	0.0014569	0.0864111	0.00218823
IPI00549569.4	ISYNA1	Isoform 1 of Inositol-3-phosphate synthase 1	1	16	8	16	0.0884477	0.00352777	0.170699	0.00376487	0.156707	0.000547605	1	12	7	12	-0.0926563	0.00178256	0.0402541	0.442049	0.0211041	0.580501
IPI00843789.2	GLDC	Glycine dehydrogenase [decarboxylating]: mitochondrial	1	10	6	10	0.101794	0.0208804	0.129553	0.0113698	0.174285	0.0538695	0.9979	4	3	4	-0.0918067	0.24969	0.131525	0.0219132	0.171954	0.00156911
IPI00001730.3	FHOD1	FH1/FH2 domain-containing protein 1	0.9994	5	5	5	-0.294947	0.102763	0.0240422	0.846351	-0.265234	0.179181	0.9999	5	3	5	-0.0915406	0.590531	-0.224684	0.186433	-0.259999	0.140526
IPI00030781.1	STAT1	Isoform Alpha of Signal transducer and activator of transcription 1-alpha/beta	1	42	21	38	0.109154	2.1216e-08	0.127287	1.2523e-06	0.134362	3.00823e-05	1	54	24	54	-0.0914578	0.000133821	0.0278193	0.00275866	0.0215434	0.205659
IPI00644482.1	PSMG2	Proteasome assembly chaperone 2	1	7	4	7	0.181829	0.0940844	0.210921	0.0607985	0.138225	0.0159922	1	5	3	5	-0.0912826	0.390925	0.0950544	0.495349	0.15949	0.108995
IPI00219038.9	H3F3A;H3F3B;H3F3AP6;H3F3AP4	Histone H3.3	1	45	5	15	0.066564	0.270756	0.157822	0.0510726	0.0947202	0.0096084	1	49	4	14	-0.0910701	0.136617	0.0922925	0.101035	0.0913422	0.142808
IPI00157820.4	TXNRD2	Uncharacterized protein	0.9982	2	2	2	-0.0178554	0.835283	0.133343	0.313763	-0.254636	0.515596	0.9987	2	2	2	-0.0910172	0.351467	-0.0217021	0.930645	0.110032	0.218223
IPI00647217.2	SKIV2L2	Superkiller viralicidic activity 2-like 2	1	9	6	9	0.0839804	0.566087	0.263309	0.0662093	0.155494	0.379391	1	14	6	14	-0.0904153	0.0279384	0.1155	0.0670929	0.130525	0.0423358
IPI00012202.1	WDR77	Methylosome protein 50	1	4	2	4	0.130186	0.373869	0.199566	0.273037	0.293059	0.262338	1	4	3	4	-0.0900131	0.647636	0.154734	0.085905	0.110679	0.0238918
IPI00291646.3	MTHFD1L	Methylenetetrahydrofolate dehydrogenase (NADP+ dependent) 1-like	1	10	4	6	0.196778	0.0191124	0.261127	0.0445283	0.265188	0.0382805	1	11	4	7	-0.0898179	0.357318	0.0951734	0.134605	0.113692	0.133034
IPI00026230.1	HNRNPH2	Heterogeneous nuclear ribonucleoprotein H2	1	29	8	21	0.0345699	0.210938	0.0916944	0.00381156	0.128103	0.0296316	1	31	7	15	-0.0894146	0.123203	0.0302163	0.144805	0.0455912	0.0441544
IPI00013290.5	HDGFRP2	Isoform 2 of Hepatoma-derived growth factor-related protein 2	1	8	2	4	0.178401	0.287071	0.204572	0.317546	0.231264	0.308271	1	11	6	9	-0.0884758	0.0068925	0.0635743	0.591512	0.0861684	0.471951
IPI00550037.3	MRPS15	28S ribosomal protein S15: mitochondrial	0.9804	2	2	2	-0.100006	0.355568	-0.0844612	0.647932	-0.0240792	0.91897	0.9999	6	2	3	-0.0884584	0.16869	0.019878	0.753582	0.04206	0.0464095
IPI00003783.1	MAP2K2	Dual specificity mitogen-activated protein kinase kinase 2	0.9944	6	3	4	-0.00495066	0.925365	-0.0166927	0.951653	0.018419	0.827252	1	8	5	8	-0.0876852	0.0790726	0.0438594	0.483215	0.0807127	0.0126348
IPI00549467.3	NIT2	Omega-amidase NIT2	1	7	4	7	0.0865886	0.00557402	0.138359	0.0157646	0.160802	0.00290236	1	5	3	5	-0.0871091	0.531712	0.113469	0.0032275	0.133703	0.00684234
IPI00295209.5	SNX5	Sorting nexin-5	1	11	6	9	0.152002	0.0525066	0.224955	0.0808903	0.230921	0.0540504	1	7	4	7	-0.0868102	0.455786	0.139225	0.0433633	0.175925	0.107906
IPI00029834.3	RTKN	Isoform 1 of Rhotekin	0.9997	4	2	4	0.0157122	0.354	0.0136142	0.870175	-0.629158	0.277598	0.9999	4	2	4	-0.0859674	0.709772	-0.314504	0.616155	0.0371027	0.882354
IPI00024540.3	SH3GLB2	Isoform 1 of Endophilin-B2	1	5	3	5	0.204785	0.120923	0.261104	0.00649976	0.274922	0.0116473	1	7	4	7	-0.0858771	0.360999	0.0595095	0.0175617	0.11763	0.00315375
IPI00217540.7	KDM1A	Isoform 2 of Lysine-specific histone demethylase 1A	1	9	6	9	0.0271826	0.548961	0.164611	0.0575659	0.170846	0.0583039	1	8	4	8	-0.0853004	0.244521	0.0865737	0.156865	0.17648	0.0181421
IPI00001539.8	ACAA2	3-ketoacyl-CoA thiolase: mitochondrial	1	15	8	15	0.156698	2.14122e-05	0.182433	0.00127697	0.233739	0.00134671	1	19	10	19	-0.084777	0.00655304	0.064032	0.00198208	0.0889769	0.000109333
IPI00180386.5	GYG1	Isoform GN-1L of Glycogenin-1	0.9999	4	2	4	-0.180306	0.397126	-0.14912	0.475422	-0.120515	0.405577	1	6	3	6	-0.0846458	0.126512	0.0654738	0.120646	0.131691	0.0319611
IPI00169325.1	WDR36	WD repeat-containing protein 36	1	3	2	3	-0.0568706	0.323715	-0.117434	0.348993	-0.158322	0.584544	1	5	3	5	-0.0844465	0.195257	0.038675	0.329482	0.0810641	0.225449
IPI00413778.7	FKBP1A	FKBP1A protein	0.9921	5	3	5	0.23169	0.0232552	0.254273	0.0257678	0.351067	0.000131165	1	12	4	12	-0.0843861	0.00552291	0.153093	0.00848294	0.170059	0.0434593
IPI00012345.2	SRSF6	Isoform SRP55-1 of Serine/arginine-rich splicing factor 6	1	18	8	16	0.0744617	0.0680713	0.0836941	0.0676749	0.0355386	0.543676	1	12	4	10	-0.0843065	0.0643267	0.0778241	0.108341	0.120136	0.0280752
IPI00301434.4	BOLA2B;BOLA2	BolA-like protein 2	1	10	5	10	0.00026398	0.994826	-0.00776543	0.424199	-0.258545	0.000149774	1	12	5	12	-0.0842959	0.0739321	-0.0673946	0.418098	0.0699781	0.00939865
IPI00012007.6	AHCY	Adenosylhomocysteinase	1	83	21	83	-0.22033	1.87082e-09	-0.154364	1.46551e-12	-0.157649	5.19249e-06	1	73	21	73	-0.084285	7.61143e-05	-0.066343	0.000565209	-0.0212481	0.149127
IPI00217296.2	PPP2R4	Isoform 3 of Serine/threonine-protein phosphatase 2A activator	1	7	4	7	0.0569943	0.770831	0.0338056	0.754745	0.0964634	0.266292	0.9976	6	4	6	-0.0842565	0.640093	-0.0521257	0.189159	0.0276219	0.83703
IPI00025084.3	CAPNS1	Calpain small subunit 1	1	10	5	10	0.0822897	0.00843109	0.129835	0.00685509	0.175508	0.0718932	1	6	3	6	-0.0838013	0.133008	0.0387664	0.43359	0.142639	0.187539
IPI00032560.2	NDUFAF1	Complex I intermediate-associated protein 30: mitochondrial	0.9997	7	3	5	-0.00830131	0.925104	-0.062893	0.0279574	0.00497938	0.615468	1	6	4	6	-0.0835954	0.513611	-0.0540079	0.335841	-0.0727396	0.317283
IPI00298520.4	ARCN1	Uncharacterized protein	1	23	12	23	0.158259	0.00303805	0.147822	0.0286402	0.117127	0.0100569	1	18	11	18	-0.0829667	0.0597886	0.0434845	0.0563903	0.0750472	0.0191661
IPI00004324.1	TRAPPC3	Trafficking protein particle complex subunit 3	1	12	7	12	-0.0931149	0.357913	-0.0245354	0.800228	-0.00912218	0.948602	1	4	2	4	-0.0824385	0.506186	0.00284248	0.970063	0.00736168	0.768286
IPI00030255.1	PLOD3	Procollagen-lysine:2-oxoglutarate 5-dioxygenase 3	0.9998	4	2	4	0.163419	0.142739	0.198881	0.108261	0.263951	0.0470367	1	8	4	6	-0.0822055	0.000563249	0.051015	0.0128412	0.106018	0.018838
IPI00013930.1	STX6	Syntaxin-6	0.9995	4	2	4	0.229052	0.556461	0.254742	0.481997	0.306033	0.408475	1	8	4	8	-0.0821184	0.0281335	0.117828	0.0183129	0.106612	0.0411255
IPI00296421.2	EHBP1L1	EH domain-binding protein 1-like protein 1	0.9974	3	2	3	-0.340207	0.554283	-0.233335	0.609785	-0.196314	0.818328	1	6	4	6	-0.0820216	0.0154881	0.0573189	0.634503	0.219761	0.0543846
IPI00045914.1	SPEN	Msx2-interacting protein	0.9926	8	5	8	0.05761	0.638728	0.187894	0.256269	0.177827	0.00345158	0.9212	6	3	4	-0.0809111	0.545368	0.0238198	0.609443	-0.0888697	0.340197
IPI00020984.2	CANX	cDNA FLJ55574: highly similar to Calnexin	1	45	18	45	0.0721169	0.00394213	0.111462	0.00235631	0.0484587	0.379859	1	43	16	43	-0.0804462	7.87591e-05	0.110892	0.000127362	0.130245	0.000135525
IPI00006451.7	NSF	Vesicle-fusing ATPase	1	19	11	19	0.0756709	0.0084172	0.0646916	0.0969906	0.15764	0.0304813	1	26	15	26	-0.0803905	0.00275172	0.0310443	0.36683	0.0636969	0.131442
IPI00553153.2	ATPIF1	Isoform 1 of ATPase inhibitor: mitochondrial	1	10	4	8	0.181553	0.00552735	0.221583	0.000385475	0.224141	0.0307126	1	8	4	8	-0.0802786	0.0171696	0.0466592	0.448759	0.0752526	0.227536
IPI00011268.2	RALY	cDNA FLJ77422: highly similar to Homo sapiens RNA binding protein: autoantigenic (hnRNP-associated with lethal yellow homolog (mouse)): transcript variant 1: mRNA (Fragment)	1	4	3	4	0.0312476	0.436659	-0.0201262	0.542673	0.0158117	0.363212	1	5	3	5	-0.0801155	0.0423371	0.0735717	0.177184	0.108212	0.106087
IPI00168388.1	SRP68	Isoform 1 of Signal recognition particle 68 kDa protein	1	24	12	23	0.100138	0.0397434	0.157475	9.54979e-05	0.159548	0.0209139	1	19	10	19	-0.0801037	0.0143703	0.107526	0.000900971	0.109301	0.000176383
IPI00032516.5	AP1M1	AP-1 complex subunit mu-1	1	9	4	9	0.0936311	0.214182	0.167553	0.0952377	0.227106	0.0906314	1	13	7	13	-0.0800681	0.0113522	0.0600694	0.00313413	0.0545844	0.0259469
IPI00549343.3	TNFRSF9;VAMP3	Vesicle-associated membrane protein 3	1	6	3	6	-0.0679073	0.0237523	0.21806	0.37806	0.0928627	0.5825	1	6	3	6	-0.0798579	0.481987	-0.0257451	0.151237	-0.031148	0.119157
IPI00183572.4	DOCK7	Isoform 2 of Dedicator of cytokinesis protein 7	1	8	5	8	-0.0133403	0.884754	0.0298894	0.784651	0.0354008	0.461838	1	13	10	13	-0.079554	0.165965	0.104843	0.0206594	0.11667	0.0196877
IPI00003168.1	PRPSAP2	Phosphoribosyl pyrophosphate synthase-associated protein 2	0.9999	6	3	6	0.220384	0.0113831	0.221529	0.117797	0.259815	0.0223216	0.9987	3	2	3	-0.079289	0.762511	0.0866206	0.681594	0.192633	0.140934
IPI00026089.4	SF3B1	Splicing factor 3B subunit 1	1	29	17	29	0.0991886	0.00168681	0.16263	3.97661e-05	0.170461	0.00300831	1	31	18	31	-0.0792192	0.00197404	0.0729852	0.0461801	0.103109	0.000387863
IPI00028004.2	PSMB3	Proteasome subunit beta type-3	1	7	4	7	0.226025	0.000193721	0.215643	0.0079012	0.188046	0.00417249	1	5	3	5	-0.078721	0.0597943	0.173491	0.0817091	0.155151	0.0137
IPI00075248.11	CALM3;CALM2;CALM1	Calmodulin	1	41	8	31	0.0732235	0.0234539	0.0775107	0.000372127	0.0918118	0.000117583	1	35	5	24	-0.078702	0.00588375	0.0904975	0.225623	0.105431	0.0145721
IPI00007058.1	CORO1B	Coronin-1B	1	6	3	6	0.27444	0.0534525	0.347797	0.0887533	0.385729	0.0366347	1	7	4	7	-0.0778081	0.639917	0.112997	0.478146	0.218259	0.00269531
IPI00026942.5	ERLIN2	Isoform 1 of Erlin-2	1	18	6	11	-0.0701639	0.00118497	-0.114303	0.00231899	-0.129181	0.00444042	1	32	11	25	-0.0777103	0.00174635	-0.097535	0.0366363	-0.095239	6.7268e-05
IPI00219468.4	PFN2	Isoform IIa of Profilin-2	1	16	2	5	-0.0770573	0.134191	-0.164543	0.0565252	-0.0911293	0.0227958	1	18	3	8	-0.0776962	0.0225482	-0.0588182	0.076982	-0.0534419	0.177701
IPI00423426.1	EPM2A	Isoform 1 of Laforin	1	5	3	5	-0.20856	0.0235416	-0.146395	0.0052136	-0.226102	0.259956	1	3	2	3	-0.0770225	0.676699	-0.0577561	0.722455	0.0171342	0.776805
IPI00022827.1	SLK	Isoform 1 of STE20-like serine/threonine-protein kinase	1	9	6	9	0.0219687	0.721195	0.0949688	0.166602	0.0806068	0.0193757	1	10	7	10	-0.076857	0.0153802	0.0901218	0.189457	0.122857	0.10672
IPI00016613.2	CSNK2A1	Uncharacterized protein	1	9	5	9	0.217034	0.00455563	0.305788	0.00552382	0.261953	0.00059499	1	12	4	8	-0.0764146	0.106087	0.160792	0.00374429	0.202153	0.00332782
IPI00011609.4	UBE3A	Isoform II of Ubiquitin-protein ligase E3A	1	12	7	12	0.0115987	0.839779	0.0224339	0.464049	0.0691561	0.0623385	1	19	9	19	-0.0763382	3.12565e-05	0.0261325	0.118343	0.0857078	0.000594549
IPI00021435.3	PSMC2	26S protease regulatory subunit 7	1	27	13	26	0.151582	1.47968e-05	0.179414	0.000192625	0.203434	0.0197693	1	39	18	39	-0.0761456	0.00409119	0.0602692	0.00226944	0.0691366	0.00157242
IPI00554681.2	NDUFA5	NADH dehydrogenase [ubiquinone] 1 alpha subcomplex subunit 5	1	8	4	8	-0.100099	0.0577671	-0.204392	0.00699404	-0.158147	0.146198	1	8	4	8	-0.0757864	0.0603536	-0.207797	0.087997	-0.0921178	0.0903142
IPI00012341.1	SRSF5	Isoform SRP40-1 of Serine/arginine-rich splicing factor 5	0.9997	11	3	7	0.165205	0.0316529	0.232039	0.0586925	0.127186	0.0052103	1	15	4	9	-0.0754392	0.112704	0.141588	0.0321267	0.154302	0.0412502
IPI00479786.5	KHSRP	Isoform 1 of Far upstream element-binding protein 2	1	66	19	51	-0.0161845	0.247642	0.00599607	0.807701	0.0198282	0.475422	1	61	19	48	-0.0751043	0.00616241	-0.00829367	0.726094	0.0536733	0.0490959
IPI00100460.2	DARS2	Aspartyl-tRNA synthetase: mitochondrial	1	7	4	7	0.179568	0.0387258	0.213762	0.0392379	-0.00271553	0.990435	1	10	4	10	-0.0746085	0.299521	0.115559	0.038602	0.149676	0.0371929
IPI00000873.3	VARS	Valyl-tRNA synthetase	1	26	14	26	0.178722	0.00152194	0.234701	0.000276827	0.22214	0.017316	1	43	23	43	-0.074463	7.77999e-07	0.114314	1.999e-10	0.145001	1.05357e-08
IPI00645805.4	IVD	Isovaleryl-CoA dehydrogenase: mitochondrial	1	5	3	5	0.241805	0.00492988	0.281486	0.00986648	0.330235	0.0723721	1	4	2	4	-0.0740862	0.325222	0.0388995	0.770989	0.0638739	0.589486
IPI00146935.4	DNM1L	Isoform 1 of Dynamin-1-like protein	1	19	14	19	0.157554	0.00286388	0.204937	0.000445174	0.14762	0.0611487	1	30	17	30	-0.0738092	7.56437e-09	0.0224066	0.384584	0.0607473	0.0462519
IPI00002569.3	EIF4EBP1	Eukaryotic translation initiation factor 4E-binding protein 1	1	16	7	16	0.157265	0.0893843	0.198049	0.0645549	0.120891	0.197554	1	15	5	15	-0.0735907	0.0735429	0.0505397	0.57322	0.113842	0.374734
IPI00011876.3	MTAP	cDNA FLJ59758: highly similar to S-methyl-5-thioadenosine phosphorylase	1	9	5	9	-0.190864	0.0228729	-0.0869646	0.10615	-0.0791522	0.338635	1	4	2	4	-0.0734874	0.0266788	0.0961377	0.557353	0.0332288	0.842156
IPI00006252.3	AIMP1	Aminoacyl tRNA synthase complex-interacting multifunctional protein 1	1	10	6	10	0.129185	0.267919	0.206675	0.128191	0.192047	0.0661486	1	8	4	8	-0.0733179	0.446553	0.00204728	0.964356	0.0129013	0.784776
IPI00797038.1	PCK2	Isoform 1 of Phosphoenolpyruvate carboxykinase [GTP]: mitochondrial	1	26	11	26	0.250267	5.6558e-05	0.285147	0.000452019	0.233182	0.133233	1	21	10	21	-0.0732697	0.0832419	0.158717	3.56028e-05	0.173037	0.000288735
IPI00010120.4	CTBP2	Isoform 1 of C-terminal-binding protein 2	1	10	6	10	0.220791	0.00671465	0.281789	0.000630973	0.255961	0.0251924	1	10	5	10	-0.0727878	0.515883	0.121521	0.0424005	0.126972	0.062137
IPI00171665.1	NUP37	Nucleoporin Nup37	1	13	7	13	-0.178825	0.000483979	-0.237449	8.58448e-06	-0.41746	0.0169343	1	24	8	24	-0.072322	0.111429	-0.0928016	0.0157591	-0.112287	0.00213637
IPI00305267.2	GOLGA3	Isoform 1 of Golgin subfamily A member 3	1	5	3	5	0.161874	0.434356	0.165025	0.131912	0.151593	0.0416923	1	6	5	6	-0.0717474	0.349564	-0.0096997	0.891465	0.141717	0.0696692
IPI00328118.4	SPAG5	Sperm-associated antigen 5	1	4	3	4	0.0130474	0.860045	-0.0618231	0.502237	0.163009	0.348625	1	3	2	3	-0.0715278	0.658011	-0.0391054	0.0409165	-0.0546686	0.447676
IPI00217405.1	UBR1	Isoform 1 of E3 ubiquitin-protein ligase UBR1	0.9775	4	3	4	-0.0249518	0.116368	-0.0089239	0.461507	-0.0134711	0.838785	0.9997	3	2	3	-0.071349	0.105867	-0.0220766	0.89115	-0.0746268	0.793529
IPI00295240.6	NFS1	Isoform Mitochondrial of Cysteine desulfurase: mitochondrial	0.9998	4	2	4	0.083323	0.513357	0.112459	0.236249	0.130222	0.336245	0.9999	4	2	4	-0.0712278	0.192436	0.00742363	0.873264	0.0454507	0.316203
IPI00016801.1	GLUD1	Glutamate dehydrogenase 1: mitochondrial	1	34	14	34	0.0912652	3.35238e-05	0.105061	9.53958e-10	0.190494	3.14376e-05	1	46	18	46	-0.0709088	1.26695e-05	0.0589924	5.44964e-05	0.0395144	0.00792241
IPI00412880.2	CARM1	Isoform 1 of Histone-arginine methyltransferase CARM1	1	14	8	14	0.123018	0.00830294	0.211871	0.00140429	0.235453	0.0337601	1	9	6	9	-0.070731	0.0711613	0.126932	0.00317035	0.157989	0.00793961
IPI00945818.2	LRBA	Uncharacterized protein	1	11	6	9	0.0144983	0.759476	0.0647585	0.122177	0.108262	0.0553029	1	6	4	6	-0.0703753	0.202809	-0.00271551	0.962262	0.0235809	0.569686
IPI00005045.1	ABCF2	ATP-binding cassette sub-family F member 2	1	17	11	17	0.0521105	0.0446884	0.0962943	0.104298	0.0539222	0.188831	1	13	9	13	-0.0703364	0.35312	0.0888231	0.0205122	0.038385	0.440689
IPI00013485.3	RPS2	40S ribosomal protein S2	1	5	3	5	-0.0364361	0.532393	0.0774535	0.170184	0.306582	0.0220424	1	35	11	35	-0.0702779	0.00895498	0.180047	3.17147e-09	0.120705	1.66065e-06
IPI00024821.1	PSMD14	26S proteasome non-ATPase regulatory subunit 14	1	6	3	6	0.191052	0.00637884	0.23203	0.0282838	0.288217	0.0477809	1	12	4	12	-0.069979	0.523394	0.0924212	0.0891047	0.115333	0.0501188
IPI00008454.1	DNAJB11	DnaJ homolog subfamily B member 11	1	11	7	11	0.0528387	0.0193488	0.0642252	0.000468674	0.119612	0.0166359	1	17	9	17	-0.0699661	0.000487639	0.0089147	0.761852	0.0361698	0.373798
IPI00026670.3	TCEB2	Transcription elongation factor B polypeptide 2	1	4	3	4	0.121308	0.140504	0.199454	0.0200677	0.150218	7.38886e-05	1	6	4	6	-0.068846	0.236271	0.035384	0.459631	0.0467599	0.00666486
IPI00003588.1	EEF1E1	Eukaryotic translation elongation factor 1 epsilon-1	1	17	9	17	-0.0417575	0.275635	-0.0859538	0.0829579	0.0281363	0.302426	1	17	7	17	-0.0688279	0.0336248	-0.106185	0.00408854	-0.113462	0.00833259
IPI00453473.6	HIST2H4B;HIST1H4C;HIST1H4J;HIST1H4D;HIST1H4A;HIST2H4A;HIST1H4I;HIST1H4K;HIST1H4E;HIST1H4L;HIST1H4F;HIST1H4H;HIST4H4;HIST1H4B	Histone H4	1	20	6	20	0.0512494	0.324168	0.213855	1.46001e-06	0.228914	0.00789884	1	53	9	53	-0.0687084	0.0146738	0.123118	0.00422895	0.148065	0.00149778
IPI00844578.1	DHX9	ATP-dependent RNA helicase A	1	75	33	73	0.104618	2.50706e-06	0.187084	1.72262e-13	0.155964	5.78282e-05	1	85	31	85	-0.0686903	2.64331e-06	0.0549467	0.00274295	0.0854681	5.26975e-05
IPI00024664.1	USP5	Isoform Long of Ubiquitin carboxyl-terminal hydrolase 5	1	14	8	14	0.226459	0.000432199	0.218382	0.0177227	0.305968	0.00464441	1	14	7	14	-0.0677306	0.489951	0.122256	0.0195889	0.159795	0.00429725
IPI00220373.5	IDE	Insulin-degrading enzyme	1	17	12	17	0.0968212	0.0853272	0.129933	0.0383966	0.142508	0.0513133	1	14	8	14	-0.0674905	0.235784	0.125253	0.0782182	0.133588	0.106087
IPI00301163.1	POGLUT1	Protein O-glucosyltransferase 1	0.9997	6	3	6	0.239207	0.0138213	0.308895	0.0782143	0.441293	0.000370376	0.9207	5	3	5	-0.0669911	0.611967	0.0895271	0.593075	0.145548	0.600353
IPI00029469.1	ACTR1B	Beta-centractin	1	15	9	15	0.140081	0.000308776	0.10142	0.0369481	0.165367	0.0650325	1	10	5	10	-0.0666072	0.0257226	0.01902	0.00421416	0.040342	0.0232775
IPI00007812.1	ATP6V1B2	V-type proton ATPase subunit B: brain isoform	0.9996	3	2	3	0.0292209	0.938283	0.190963	0.458007	0.145397	0.735868	0.9998	3	2	3	-0.0665101	0.474956	0.0508	0.851355	0.150665	0.453114
IPI00397526.3	MYH10	Isoform 1 of Myosin-10	1	141	44	82	-0.136941	1.88091e-12	-0.0667406	1.15624e-07	-0.0615814	0.000155868	1	105	38	77	-0.0665067	0.000127662	0.0934388	3.16794e-10	0.0687586	2.05209e-06
IPI00032533.3	WDR18	WD repeat-containing protein 18	1	5	3	5	0.0597302	0.442646	0.0721844	0.00152975	0.107675	0.0203928	1	9	5	9	-0.0659458	0.27976	0.00109905	0.98412	0.0159239	0.620406
IPI00027776.6	FECH	Isoform 1 of Ferrochelatase: mitochondrial	1	17	9	17	-0.117538	2.42898e-05	-0.0631115	0.143746	-0.058612	0.0046264	1	12	6	12	-0.0659036	0.00202772	-0.0031837	0.6922	0.0350052	0.454694
IPI00256684.2	AP2A1	Isoform B of AP-2 complex subunit alpha-1	1	16	7	10	0.185137	0.0165124	0.323492	0.00580454	-0.0311174	0.850596	1	7	4	7	-0.065588	0.469924	0.083637	0.321082	0.148086	0.0973015
IPI00010153.5	RPL23	60S ribosomal protein L23	1	15	6	15	0.00407747	0.936891	0.0736574	0.0100212	0.00621231	0.953497	1	24	8	24	-0.0652882	0.0721892	0.0354215	0.267746	0.0103529	0.791359
IPI00019450.2	TROVE2	Isoform Long of 60 kDa SS-A/Ro ribonucleoprotein	1	17	8	17	0.0947606	0.0482463	0.156913	0.0295355	0.15063	0.0672679	1	18	10	18	-0.0648031	0.0364865	0.0598823	0.121526	0.0706337	0.0101598
IPI00016568.1	AK4;LOC100507855	Adenylate kinase isoenzyme 4: mitochondrial	1	2	2	2	0.0918174	0.257523	0.115696	0.277266	0.169444	0.0946225	1	6	3	6	-0.064747	0.263515	0.0634741	0.379503	0.0670474	0.30052
IPI00024719.1	HAT1	Isoform A of Histone acetyltransferase type B catalytic subunit	1	16	9	16	0.153518	0.00353097	0.198179	0.00348624	0.132951	0.09766	1	29	8	29	-0.0647233	0.133488	0.07233	0.00677782	0.0647174	0.0789012
IPI00024466.2	UGGT1	Isoform 1 of UDP-glucose:glycoprotein glucosyltransferase 1	1	31	15	28	0.0324181	0.0227958	0.0628827	0.0256327	0.0178551	0.773759	1	32	16	28	-0.0646874	0.000103159	0.0459072	0.00568621	0.0854751	0.000712107
IPI00009822.1	SRP54	Signal recognition particle 54 kDa protein	1	21	12	21	0.0875299	0.061534	0.107819	0.0239271	0.091478	0.122019	1	12	7	12	-0.0646474	0.053129	0.0903784	0.0111665	0.125435	0.000143834
IPI00964886.1	TIMM8B	mitochondrial import inner membrane translocase subunit Tim8 B	0.9994	4	2	4	0.0641997	0.753255	0.00680797	0.983577	0.111003	0.832426	1	4	3	4	-0.0641861	0.657939	0.0998689	0.0606222	0.151449	0.339884
IPI00215998.5	CD63	CD63 antigen	1	4	3	4	0.0627044	0.549322	0.0664153	0.508673	-0.152229	0.337111	0.9999	3	2	3	-0.0639632	0.624993	0.0447642	0.704423	0.0843926	0.35632
IPI00021700.3	PCNA;PCNA-AS1	Proliferating cell nuclear antigen	1	34	12	34	0.126401	8.13561e-05	0.178207	2.80759e-10	0.199672	1.97552e-07	1	30	8	30	-0.0639333	0.127074	0.0448007	0.178107	0.0328691	0.306424
IPI00215884.4	SRSF1	Isoform ASF-1 of Serine/arginine-rich splicing factor 1	1	32	11	26	0.125214	2.75205e-06	0.154837	0.00507073	0.0889465	0.0238058	1	31	10	25	-0.0631799	2.20538e-05	0.15015	2.03422e-07	0.1768	0.000107618
IPI00217413.3	DHX29	ATP-dependent RNA helicase DHX29	1	10	5	10	0.0308491	0.725973	-0.0784436	0.223573	0.0497481	0.0434867	0.9887	10	5	10	-0.0631262	0.330531	0.011739	0.732841	0.112915	0.0165598
IPI00011126.6	PSMC1	26S protease regulatory subunit 4	1	37	13	30	0.113173	0.00117037	0.192854	1.35815e-06	0.167992	0.00411667	1	35	13	35	-0.0630367	0.0029932	0.0672292	0.00278068	0.0827888	0.000488868
IPI00025721.3	COPS3	COP9 signalosome complex subunit 3	1	6	4	4	0.586648	0.00379886	0.331996	0.179687	0.365119	0.1456	1	7	4	5	-0.0629163	0.188208	0.149932	0.0820139	0.169151	0.0126602
IPI00293464.5	DDB1	DNA damage-binding protein 1	1	46	7	13	0.136734	0.000947115	0.180851	0.00141549	0.147595	0.111304	1	53	23	53	-0.0625366	1.20342e-05	0.0569488	0.000174116	0.0854403	0.000218294
IPI00003394.1	SMN2;SMN1	Isoform SMN of Survival motor neuron protein	0.9981	3	2	3	0.0126697	0.759936	0.0169717	0.833595	0.0169338	0.485585	0.9998	4	2	4	-0.0623848	0.556242	0.0807267	0.762355	0.0319766	0.941417
IPI00291939.1	SMC1A	Structural maintenance of chromosomes protein 1A	1	20	14	20	0.024783	0.453775	0.0621005	0.00287427	0.127069	0.00291791	1	36	20	36	-0.0622319	0.0285376	0.0523682	8.5221e-05	0.0598695	0.000265407
IPI00220278.5	MYL9	Myosin regulatory light polypeptide 9	1	17	2	4	-0.09475	0.708193	-0.0093458	0.957989	-0.0665073	0.6754	1	15	2	3	-0.0622077	0.599454	0.11767	0.295148	0.128671	0.253299
IPI00002214.1	KPNA2	Importin subunit alpha-2	1	6	4	6	-0.0946844	0.644566	-0.0863845	0.556993	0.00315389	0.948602	1	10	5	10	-0.0619143	0.477007	0.0944916	0.0222149	0.119787	0.0547593
IPI00013070.2	HNRNPUL1	Isoform 1 of Heterogeneous nuclear ribonucleoprotein U-like protein 1	1	16	8	14	0.0903911	0.0285978	0.101484	0.0263376	0.104898	0.000366334	1	20	11	18	-0.0617069	0.0468568	0.0705608	0.000662214	0.0674414	0.0392541
IPI00011569.2	ACACA	Isoform 1 of Acetyl-CoA carboxylase 1	1	47	29	47	0.0367296	0.120125	0.0466739	0.0156334	0.0793226	0.0328211	1	39	22	39	-0.0613595	0.00522007	0.0168971	0.331542	0.0355149	0.0527478
IPI00332511.5	PPP2R2A	Serine/threonine-protein phosphatase 2A 55 kDa regulatory subunit B alpha isoform	1	18	6	14	0.0107311	0.648365	-0.0348247	0.0236108	-0.0143516	0.811891	1	9	3	5	-0.0613545	0.0607123	-0.0336391	0.724689	0.0370759	0.436515
IPI00298949.1	GAK	Cyclin-G-associated kinase	0.9968	4	2	4	0.12965	0.448685	0.206852	0.39286	0.187799	0.0438202	0.9998	3	2	3	-0.0613037	0.370804	0.037221	0.509791	0.0912073	0.253677
IPI00025346.3	PEX14	Isoform 1 of Peroxisomal membrane protein PEX14	0.9995	3	2	3	0.257738	0.364643	0.204942	0.277107	0.342556	0.301562	0.999	3	2	3	-0.0612814	0.451348	-0.027483	0.893309	0.0706327	0.666245
IPI00151170.4	TTK	Dual specificity protein kinase TTK	0.9927	3	2	3	-0.0998458	0.458562	0.0112999	0.974822	-0.138987	0.454344	1	9	5	9	-0.0607914	0.601497	-0.0510384	0.0415533	-0.104059	0.0013091
IPI00003519.1	EFTUD2	116 kDa U5 small nuclear ribonucleoprotein component	1	20	11	20	0.0780515	0.0773958	0.127462	0.00739582	0.168194	0.00155168	1	31	16	31	-0.0606086	0.00378558	0.064073	0.0232127	0.0705231	4.6358e-05
IPI00003881.5	HNRNPF	Heterogeneous nuclear ribonucleoprotein F	1	27	12	25	-0.0466398	0.0945193	-0.0732804	0.000971876	-0.0450766	0.000192162	1	30	10	26	-0.0600902	0.090147	-0.0694547	0.0952182	-0.0543966	0.00591351
IPI00377261.1	FUBP3	Isoform 1 of Far upstream element-binding protein 3	1	18	8	14	0.104501	0.112207	0.154962	0.0723721	0.156303	0.196569	1	22	10	19	-0.0596918	0.179854	0.0677919	0.0473456	0.0925837	0.00365416
IPI00179298.5	HUWE1	Uncharacterized protein	1	30	18	29	0.032238	0.36852	0.096559	0.00327958	0.0977199	0.0177389	1	27	18	27	-0.0595875	0.00753824	0.0880295	2.80703e-05	0.0893548	3.05223e-05
IPI00247295.4	SYNE1	Isoform 4 of Nesprin-1	0.9353	10	7	8	-0.114258	0.0255521	-0.14163	0.0746095	-0.0774235	0.66401	0.9998	10	7	8	-0.0595528	0.36922	-0.06639	0.678841	0.0356942	0.706166
IPI00296635.5	GBE1	1:4-alpha-glucan-branching enzyme	1	16	9	16	0.140662	0.00763467	0.290731	0.00225088	0.229708	0.00578978	0.9995	5	3	5	-0.0592436	0.262708	0.170848	0.23233	0.190082	0.00690977
IPI00384746.2	CPNE8	Copine-8	1	11	6	9	-0.132487	0.040945	-0.0998661	0.0071272	-0.116711	0.184689	1	9	5	7	-0.058521	0.172953	-0.0442321	0.151459	-0.0377699	0.389491
IPI00010860.2	PSMD9	Isoform p27-L of 26S proteasome non-ATPase regulatory subunit 9	1	5	3	5	0.0284698	0.0524422	0.0360656	0.0397434	0.0951211	0.178212	1	5	3	5	-0.0584045	0.0905906	0.0376328	0.0269002	0.0760103	0.00420043
IPI00215637.5	DDX3X	ATP-dependent RNA helicase DDX3X	1	34	14	31	0.0802433	0.0360777	0.151452	0.000122233	0.171124	0.000539139	1	26	12	26	-0.0583552	0.00170333	0.0983889	6.58684e-07	0.134903	0.000124685
IPI00216298.6	TXN	Thioredoxin	1	14	5	14	-0.0808783	0.0271745	-0.0452304	0.226905	-0.161309	0.0566233	1	12	3	12	-0.0582873	0.000821428	0.0424524	0.19195	0.0507873	0.403037
IPI00219344.4	HPCAL1	Hippocalcin-like protein 1	0.9999	2	2	2	-0.00749555	0.903851	0.0214338	0.505192	0.031905	0.644898	1	6	4	6	-0.0579965	0.497222	-0.0142056	0.782344	0.0645587	0.0432283
IPI00007940.6	ERLIN1	erlin-1	1	27	10	18	-0.0452844	0.0936046	-0.139268	2.21777e-06	-0.151906	5.59078e-05	1	36	12	29	-0.0579796	0.0842981	-0.0764128	0.000916801	-0.112488	2.57623e-05
IPI00293396.5	AP1G1	Isoform 2 of AP-1 complex subunit gamma-1	1	9	4	7	0.00545394	0.945371	0.157986	0.202682	0.0397784	0.764854	0.9988	6	2	4	-0.057951	0.407059	0.0476422	0.621868	0.104813	0.354361
IPI00107122.1	NUPL1	Isoform 1 of Nucleoporin p58/p45	0.9884	3	2	3	0.019957	0.799435	-0.0727274	0.662719	-0.0697117	0.853534	0.9999	3	2	3	-0.0577087	0.559979	0.00308192	0.900265	0.0409565	0.0622328
IPI00306043.1	YTHDF2	Isoform 1 of YTH domain family protein 2	1	11	2	3	0.0406592	0.929873	0.175331	0.720119	0.201577	0.657654	1	15	4	9	-0.0576613	0.617647	0.139825	0.0308964	0.142103	0.189571
IPI00096066.2	SUCLG2	Succinyl-CoA ligase [GDP-forming] subunit beta: mitochondrial	1	8	5	8	0.00488207	0.0313181	0.01324	0.760411	0.0275781	0.436596	1	8	5	8	-0.0576346	0.486133	-0.0517959	0.0165084	-0.0334647	0.181851
IPI00000787.1	PSMB9	Isoform LMP2.L of Proteasome subunit beta type-9	1	6	3	6	0.0835724	0.0100326	0.154081	0.0187421	0.195118	0.101833	0.9999	4	2	4	-0.057451	0.673446	0.0869009	0.0063347	0.121026	0.192671
IPI00216484.6	ARMC9	Isoform 2 of LisH domain-containing protein ARMC9	1	37	17	35	0.0670311	0.00552478	0.0585812	0.0598014	0.136486	0.00016848	1	43	19	41	-0.0572139	0.00260985	0.0229143	0.115398	0.0486913	0.00164177
IPI00292499.4	HSPA14	Heat shock 70 kDa protein 14	1	4	3	4	0.0242897	0.10697	0.0506997	0.000894632	-0.075936	0.78886	0.9998	3	2	3	-0.0566027	0.113122	0.0881945	0.0203021	0.101418	0.00327013
IPI00164481.2	STAU2	Isoform 2 of Double-stranded RNA-binding protein Staufen homolog 2	1	6	4	6	0.0181087	0.459967	0.0675721	0.355568	0.0963604	0.289605	1	6	3	6	-0.0565789	0.199365	0.0431798	0.669658	-0.0139265	0.90224
IPI00009104.7	RUVBL2	RuvB-like 2	1	39	17	39	0.00996311	0.348993	0.00912741	0.463167	0.0351548	0.246356	1	53	18	50	-0.0562089	0.00021637	-0.0325154	0.00779377	-0.0136421	0.586784
IPI00062264.4	SCYL1	Isoform 4 of N-terminal kinase-like protein	1	7	5	7	0.02914	0.791388	0.14112	0.0532595	0.0623306	0.607224	1	6	4	6	-0.0561499	0.105175	-0.0889481	0.602838	0.113877	0.00140387
IPI00288965.2	ROS1	Proto-oncogene tyrosine-protein kinase ROS	1	9	5	7	0.0249664	0.864252	0.0319154	0.897469	0.155529	0.408357	0.9959	7	2	5	-0.0559682	0.722455	0.0711431	0.486648	0.0596713	0.770348
IPI00257508.4	DPYSL2	Dihydropyrimidinase-related protein 2	1	9	3	6	0.165502	0.023665	0.245738	0.0832933	0.176264	0.220877	1	12	2	3	-0.0558427	0.137246	0.110855	0.165127	0.0565111	0.717098
IPI00172580.6	NUP54	Uncharacterized protein	0.9999	4	2	4	0.116734	0.200821	0.165356	0.0707765	0.15348	0.119923	1	6	3	6	-0.0558258	0.0614888	-0.0172338	0.067547	0.0504754	0.0494377
IPI00023555.1	OSBPL3	Isoform 1a of Oxysterol-binding protein-related protein 3	0.9993	5	3	5	-0.039332	0.411657	-0.000620705	0.995564	0.043412	0.0020412	0.9998	6	4	6	-0.0557184	0.245576	0.0410078	0.338942	0.0415648	0.403037
IPI00024620.6	ENY2	Enhancer of yellow 2 transcription factor homolog	0.9992	4	2	4	-0.023612	0.881597	-0.00296155	0.981778	-0.0146676	0.934078	1	6	3	6	-0.0554948	0.149127	-0.0403553	0.0365681	0.00018989	0.995986
IPI00410287.3	PRKAA1	Isoform 2 of 5'-AMP-activated protein kinase catalytic subunit alpha-1	1	7	5	7	0.034771	0.723457	0.072017	0.335753	0.114964	0.09002	1	5	3	5	-0.0554859	0.57322	0.0223659	0.287143	0.0639583	0.0618875
IPI00429689.3	PPP2CB	Serine/threonine-protein phosphatase 2A catalytic subunit beta isoform	0.916	11	2	2	-0.0738935	0.75784	-0.00233611	0.96198	-0.145069	0.301604	1	6	3	6	-0.0551361	0.0277097	-0.00206313	0.98765	0.0367438	0.801827
IPI00016912.1	TTC1	Tetratricopeptide repeat protein 1	1	5	4	5	0.102807	0.0217453	0.100539	0.147057	0.119413	0.0643706	1	7	4	7	-0.0551184	0.379503	0.164025	0.00197259	0.135766	0.10506
IPI00328911.3	HECTD1	E3 ubiquitin-protein ligase HECTD1	0.9984	7	4	7	-0.084962	0.463555	-0.116108	0.283656	-0.067453	0.689135	1	12	7	12	-0.0550656	0.376376	-0.0209916	0.665035	-0.00758187	0.903353
IPI00375358.2	RFC1	Isoform 1 of Replication factor C subunit 1	0.945	5	2	3	0.00748063	0.687885	0.066069	0.0671508	0.0754169	0.67438	1	9	5	9	-0.0545789	0.284756	0.103354	0.233934	0.0841668	0.277507
IPI00045839.3	LEPRE1	Isoform 3 of Prolyl 3-hydroxylase 1	1	16	9	15	-0.016215	0.59362	-0.0274054	0.392123	0.0435349	0.355003	1	13	6	13	-0.0537041	0.00362955	0.0409	0.811315	0.0677166	0.13152
IPI00003704.4	RBM4;RBM14;RBM14-RBM4	Isoform 1 of RNA-binding protein 4	1	13	6	13	0.111713	0.0222682	0.137768	0.024783	0.176076	0.0994777	1	12	8	12	-0.0529994	0.0189699	0.0717927	0.0739321	0.0765322	0.0806542
IPI00789041.2	PNN	Isoform 1 of Pinin	1	13	9	13	-0.155254	0.0738192	-0.0858438	0.259956	-0.0705005	0.135698	1	16	7	16	-0.0528863	0.330531	0.0649985	0.198638	0.097715	0.120458
IPI00017669.5	SMARCE1	Isoform 1 of SWI/SNF-related matrix-associated actin-dependent regulator of chromatin subfamily E member 1	1	4	4	4	-0.0840151	0.121539	-0.253209	0.0091847	-0.28865	0.411756	0.9857	4	2	4	-0.0526177	0.854306	-0.471768	0.660874	-0.0206611	0.964859
IPI00329625.5	TBRG4	cDNA FLJ56153: highly similar to Homo sapiens transforming growth factor beta regulator 4 (TBRG4): transcript variant 1: mRNA	1	22	10	22	0.0850291	0.00132185	0.108823	0.000497404	0.149816	4.21179e-05	1	17	8	17	-0.052515	0.0422439	0.0340383	0.0617719	0.0953861	0.000972941
IPI00374054.3	ENAH	Isoform 2 of Protein enabled homolog	1	12	6	12	0.217472	0.00830825	0.253375	0.0103056	0.228918	0.0692018	1	14	8	14	-0.0521118	0.0543846	0.102584	0.0030133	0.13467	0.000207974
IPI00290566.1	TCP1	T-complex protein 1 subunit alpha	1	31	16	31	0.100375	0.000531977	0.11735	0.00089415	0.124105	0.146887	1	32	17	32	-0.0518483	0.017979	0.0101487	0.672654	0.0279571	0.151891
IPI00011898.3	EIF2B5	Translation initiation factor eIF-2B subunit epsilon	0.9999	5	4	5	-0.310517	0.00803989	-0.333138	0.0154736	-0.214736	0.138192	0.9995	4	3	4	-0.0515515	0.746251	-0.0183004	0.647921	-0.00920368	0.910744
IPI00033022.2	DNM2	Isoform 1 of Dynamin-2	1	20	11	19	0.0800518	0.119809	0.111725	0.00441493	0.172684	0.00293536	1	19	11	19	-0.050776	0.000380168	0.0492178	0.000532587	0.0911588	0.000281302
IPI00009210.1	DUSP12	Dual specificity protein phosphatase 12	1	3	2	3	-0.0863001	0.67157	0.0355196	0.674946	-0.156905	0.778581	1	5	3	5	-0.0504654	0.218559	0.0344775	0.107769	0.00266074	0.947088
IPI00007675.6	DYNC1LI1	Cytoplasmic dynein 1 light intermediate chain 1	1	6	4	5	-0.00597973	0.418835	-0.103171	0.00165693	-0.0660023	0.28837	1	13	8	11	-0.0501746	0.390193	-0.01939	0.169958	-0.0383878	0.331231
IPI00929313.1	CCDC168	hypothetical protein LOC643677	0.9295	9	4	4	0.063973	0.16362	0.0927567	0.043856	0.115044	0.46352	0.9957	27	9	10	-0.0501483	0.768578	-0.0849449	0.696217	-0.0710033	0.559047
IPI00099996.2	RG9MTD1	Mitochondrial ribonuclease P protein 1	1	10	6	10	0.204585	1.16788e-05	0.156243	0.00243866	0.151284	0.0584979	1	10	6	10	-0.0494822	0.0118432	0.0348377	0.55633	0.054865	0.0888332
IPI00004358.4	PYGB	Glycogen phosphorylase: brain form	0.9999	16	2	3	0.206924	0.520793	0.228247	0.409328	0.267058	0.289331	1	14	4	5	-0.0494465	0.652682	0.127944	0.0153312	0.138562	0.0307073
IPI00784044.1	MCCC2	Isoform 1 of Methylcrotonoyl-CoA carboxylase beta chain: mitochondrial	1	16	8	16	0.0605953	0.225711	0.0753026	0.195162	0.14466	0.00955228	1	16	8	15	-0.0492705	0.00826217	0.0493935	0.225449	0.07884	0.0164943
IPI00007928.4	PRPF8	Pre-mRNA-processing-splicing factor 8	1	34	24	34	0.0776901	0.00202338	0.152084	5.37993e-08	0.164472	3.05956e-06	1	49	30	49	-0.0491097	0.000115913	0.0642443	1.95126e-08	0.0768734	1.70763e-06
IPI00008982.1	ALDH18A1	Isoform Long of Delta-1-pyrroline-5-carboxylate synthase	1	22	12	22	0.0746893	0.0220921	0.115814	0.0176476	0.0883532	0.396192	1	25	15	25	-0.0489593	0.083453	0.0198282	0.284756	0.0299199	0.223416
IPI00419273.5	CUL4A	Isoform 1 of Cullin-4A	1	16	9	15	0.147508	0.000245131	0.191321	9.68126e-05	0.270615	0.000978256	1	17	9	16	-0.0487293	0.150664	0.0688202	0.000100909	0.0750245	0.0296995
IPI00008418.6	DIABLO	Diablo homolog: mitochondrial precursor	1	13	6	11	0.0909317	0.0790856	0.152328	0.0451908	0.212692	0.0502728	1	8	4	8	-0.048397	0.138311	0.131892	0.00176819	0.183278	0.0144026
IPI00554590.1	RAB3GAP2	Isoform 1 of Rab3 GTPase-activating protein non-catalytic subunit	1	11	7	11	0.0987387	0.0969906	0.109779	0.0504732	0.119698	0.152075	1	12	8	12	-0.0482414	0.178211	0.0479032	0.0079803	0.0263066	0.390731
IPI00385631.7	ZZEF1	Isoform 1 of Zinc finger ZZ-type and EF-hand domain-containing protein 1	0.9996	5	3	3	-0.245475	0.192499	-0.1945	0.0682437	-0.106065	0.742497	1	5	4	5	-0.0481837	0.784776	-0.052769	0.696113	-0.0693891	0.784776
IPI00300127.4	NAT10	N-acetyltransferase 10	1	6	5	6	0.0682006	0.028472	0.105491	0.0664507	0.0258873	0.649674	1	17	9	17	-0.0477675	0.17031	0.0436407	0.123503	0.0749073	0.0665779
IPI00000643.1	BAG2	BAG family molecular chaperone regulator 2	1	17	9	17	-0.0421455	0.107597	-0.0449383	0.00667311	0.0167853	0.60724	1	16	7	16	-0.0476979	0.0318395	-0.0142193	0.46526	0.0385916	0.452586
IPI00297211.1	SMARCA5	SWI/SNF-related matrix-associated actin-dependent regulator of chromatin subfamily A member 5	1	12	3	6	0.00797202	0.397231	0.00977214	0.813974	-0.138526	0.707893	1	16	8	14	-0.0468987	0.0105749	0.0487661	0.00806343	0.0846089	0.00143304
IPI00329036.2	MRPL50	39S ribosomal protein L50: mitochondrial	0.9986	2	2	2	0.0540285	0.373379	0.0361142	0.0257639	0.233286	0.24926	1	3	2	3	-0.0464425	0.498649	0.0145852	0.804769	0.0411889	0.471951
IPI00010080.2	OXSR1	Serine/threonine-protein kinase OSR1	1	9	2	3	0.169487	0.677829	0.267099	0.478645	0.36314	0.276908	1	13	4	8	-0.0463634	0.448138	0.168861	0.0386742	0.179513	0.000405232
IPI00021828.1	CSTB	Cystatin-B	1	16	7	16	0.0805076	0.000892265	0.0787942	0.000484438	0.0437928	0.277054	1	5	3	5	-0.0462495	0.659366	0.1494	0.0149484	0.135052	0.0277141
IPI00642716.6	MYH7B	myosin-7B	0.9091	8	3	6	0.124615	0.851595	0.315269	0.630897	0.19086	0.800243	0.9616	7	4	6	-0.0461519	0.652666	-0.0288146	0.121489	0.0198132	0.842082
IPI00006702.4	PELP1	cDNA FLJ56414: highly similar to Homo sapiens proline-: glutamic acid-: leucine-rich protein 1 (PELP1): mRNA	1	6	3	6	-0.0555113	0.045202	0.000568757	0.993772	0.108492	0.248227	1	8	5	8	-0.0459313	0.0182258	0.0458576	0.394912	0.0428669	0.326478
IPI00103994.4	LARS	Leucyl-tRNA synthetase: cytoplasmic	1	42	22	42	0.0834541	4.15e-05	0.116469	1.27803e-10	0.158495	6.41072e-05	1	60	27	58	-0.0455917	6.31194e-05	0.0422599	0.00047251	0.0445074	0.00218511
IPI00218236.6	PPP1CB	Serine/threonine-protein phosphatase PP1-beta catalytic subunit	1	14	4	5	0.0864161	0.00441083	0.124748	0.107549	0.191743	0.0154445	1	12	3	5	-0.0453014	0.434742	0.0254127	0.599334	0.108294	0.00796954
IPI00007607.6	YIF1A	Protein YIF1A	0.9997	4	2	4	-0.155503	0.268894	-0.274693	0.0857711	-0.256058	0.133286	0.9999	7	3	7	-0.0450498	0.556828	-0.0900511	0.101409	-0.132494	0.0844225
IPI00013214.2	MCM3	cDNA FLJ55599: highly similar to DNA replication licensing factor MCM3	1	38	18	35	0.156299	2.28207e-07	0.196109	1.11241e-07	0.111732	0.206017	1	44	23	44	-0.0448782	0.142463	0.105991	3.66378e-05	0.0995009	1.29014e-06
IPI00305289.2	KIF11	Kinesin-like protein KIF11	1	11	8	11	0.0129983	0.844615	0.0354906	0.521059	0.0569964	0.363212	1	7	5	7	-0.044847	0.0911957	0.0554703	0.49386	0.108016	0.0847002
IPI00290142.5	CTPS	CTP synthase 1	1	48	21	42	-0.0402294	0.00240299	-0.0808308	1.30446e-08	-0.118559	0.0456092	1	40	18	38	-0.0444095	0.0487039	-0.0292435	0.273054	-0.0183546	0.343655
IPI00011511.1	CECR5	Isoform 2 of Cat eye syndrome critical region protein 5	1	5	3	5	0.168391	0.0782143	0.201288	0.110127	0.188937	0.206757	1	10	6	10	-0.0440784	0.14263	0.0462131	0.143608	0.0990437	0.000363926
IPI00022143.3	ESYT1	Isoform 1 of Extended synaptotagmin-1	1	25	10	23	0.0547647	0.0662093	0.0445277	0.0269042	0.0751656	0.00156711	1	23	9	23	-0.0436003	0.22202	0.00991078	0.789746	0.0444305	0.0424168
IPI00024975.2	KIF15	Isoform 1 of Kinesin-like protein KIF15	0.9994	8	3	8	0.15288	0.448644	0.135952	0.341099	0.331067	0.333905	0.9948	9	4	9	-0.0435116	0.630063	-0.0549557	0.471951	0.02574	0.836494
IPI00011726.1	RTCD1	Isoform 1 of RNA 3'-terminal phosphate cyclase	0.9984	2	2	2	-0.0330025	0.395053	-0.0540988	0.277054	-0.0388905	0.440825	1	7	4	7	-0.0433214	0.312839	0.029879	0.129159	0.0161035	0.179272
IPI00375631.6	ISG15	Ubiquitin-like protein ISG15	1	9	4	9	0.00531928	0.571497	0.0770074	0.00545403	0.122795	0.00248305	1	8	3	8	-0.0431374	0.0659222	0.109762	0.0126487	0.106729	0.0034344
IPI00015947.5	DNAJB1	DnaJ homolog subfamily B member 1	1	17	11	17	0.12527	3.0065e-06	0.135472	9.42381e-06	0.16407	0.000199359	1	13	6	12	-0.0428739	0.0563203	0.123959	0.100324	0.110342	0.0242273
IPI00386786.5	STX5	Isoform 2 of Syntaxin-5	1	3	2	3	0.0348412	0.754614	0.451889	0.601724	0.128229	0.530185	1	3	2	3	-0.0424054	0.296709	-0.0657409	0.778468	-0.0560557	0.569714
IPI00647635.3	GIGYF2	Isoform 2 of PERQ amino acid-rich with GYF domain-containing protein 2	1	13	9	13	0.0789067	0.416851	0.114032	0.175309	0.108517	0.146198	1	11	7	11	-0.0421978	0.248647	0.0299499	0.519486	0.0812754	0.230544
IPI00785096.5	BZW1	Isoform 1 of Basic leucine zipper and W2 domain-containing protein 1	1	38	18	38	0.0593357	0.00122484	0.0582599	0.0015983	0.06716	5.05687e-05	1	42	20	42	-0.0420323	0.000426413	0.00730575	0.616519	0.00726266	0.616022
IPI00016346.2	PROSC	Proline synthetase co-transcribed homolog (Bacterial): isoform CRA_b	1	13	7	13	-0.0146806	0.0629071	-0.093588	0.019001	0.0177114	0.423741	1	5	3	5	-0.0418143	0.0971038	0.013482	0.862504	0.0872545	0.179272
IPI00021187.4	RUVBL1	Isoform 1 of RuvB-like 1	1	31	12	30	0.0306407	0.258764	0.0418683	0.118961	0.00355506	0.91326	1	33	13	31	-0.0417246	0.0766295	-0.0197161	0.257972	0.00780781	0.55704
IPI00004860.2	RARS	Isoform Complexed of Arginyl-tRNA synthetase: cytoplasmic	1	43	19	43	-0.000810992	0.956126	-0.0251519	0.0889958	0.0213746	0.347408	1	53	21	53	-0.0412173	0.0465981	-0.024834	0.0804063	-0.0308788	0.0652701
IPI00021831.1	PRKAR1A	cAMP-dependent protein kinase type I-alpha regulatory subunit	1	9	6	9	-0.00526144	0.914039	0.0690977	0.201352	0.107804	4.42264e-05	1	7	4	7	-0.0410742	0.481735	0.0253428	0.446262	0.0857187	0.11499
IPI00292140.4	CASP3	Caspase-3	0.9993	6	3	6	0.0661432	0.0351936	0.0874387	0.0176099	0.128339	0.0903652	1	10	5	10	-0.0409563	0.258572	0.00230158	0.946041	-0.0119113	0.758842
IPI00789155.1	CALU	calumenin isoform c precurosr	1	15	8	15	0.101759	0.0439203	0.11849	0.0131916	0.0533239	0.145711	1	24	11	24	-0.039973	0.120149	0.0301312	0.147939	-0.00390991	0.806055
IPI00013174.2	RBM14;RBM14-RBM4	Isoform 1 of RNA-binding protein 14	1	7	5	7	-0.0396315	0.684922	-0.0174125	0.851525	-0.0357793	0.408066	1	5	4	5	-0.0396526	0.00711129	0.0623756	0.137574	0.0520071	0.243194
IPI00000846.2	CHD4	Isoform 1 of Chromodomain-helicase-DNA-binding protein 4	1	16	5	6	0.0840636	0.0536071	0.0797682	0.124193	0.126232	0.181084	0.9997	20	5	6	-0.039441	0.270052	-0.136311	0.0118205	-0.146431	0.0534909
IPI00654777.2	EIF3F	cDNA FLJ36192 fis: clone TESTI2027450: highly similar to Eukaryotic translation initiation factor 3 subunit 5	1	17	8	17	0.0605242	0.000277535	0.0657108	0.0124938	0.102259	0.0157098	1	21	8	21	-0.03929	0.00348447	-0.00922558	0.665035	-0.0136717	0.338516
IPI00219420.3	SMC3	Structural maintenance of chromosomes protein 3	1	23	14	23	0.0230963	0.704781	0.081786	0.0685127	0.0426883	0.683996	1	37	21	37	-0.0390235	0.063625	0.028577	0.158348	0.0994277	7.25705e-06
IPI00165361.3	DCUN1D5	DCN1-like protein 5	0.9999	3	2	3	0.196224	0.18138	0.17194	0.146862	0.19551	0.153562	0.9998	4	3	4	-0.0389561	0.235784	0.102432	0.13152	0.0768432	0.334789
IPI00166957.1	ZBTB2	Zinc finger and BTB domain-containing protein 2	1	13	5	13	-0.113333	0.0266147	-0.178782	0.0269935	-0.280999	2.96441e-06	1	8	3	8	-0.0382365	0.589682	-0.117311	0.0383474	-0.114599	0.0719263
IPI00027233.3	SCO1	Protein SCO1 homolog: mitochondrial	1	8	4	8	0.150055	0.00170942	0.149359	0.0028984	0.176373	0.00477166	1	8	4	8	-0.0382348	0.45313	0.0782111	0.000210165	0.0757658	0.0140537
IPI00299904.3	MCM7	Isoform 1 of DNA replication licensing factor MCM7	1	41	21	39	0.0877702	0.0023224	0.0988629	0.00645227	0.197466	3.43725e-06	1	67	29	65	-0.0382226	0.0295435	0.0645013	5.48911e-09	0.0513842	0.000235855
IPI00640292.4	C6orf27	Isoform 1 of Protein G7c	0.9986	8	3	8	0.0489879	0.332141	0.0840969	0.0687091	0.236229	0.175309	0.9566	6	2	6	-0.0380435	0.360603	0.105231	0.257203	0.150123	0.313132
IPI00937278.2	PSMD8	26S proteasome non-ATPase regulatory subunit 8	1	22	10	20	0.0817017	0.00158127	0.0926752	0.0144733	0.170564	0.0312708	1	22	9	20	-0.037988	0.247114	0.0402938	0.0316051	0.0926115	0.00157429
IPI00021405.3	LMNA	Isoform A of Prelamin-A/C	1	23	10	18	-0.152477	0.00027012	-0.0472364	0.0139371	-0.0957207	0.032298	1	27	15	22	-0.037987	0.15216	0.169882	9.01116e-06	0.241975	5.03689e-08
IPI00414197.3	WDR26	Isoform 1 of WD repeat-containing protein 26	1	5	4	5	0.00968431	0.720493	0.0575677	0.592024	0.139818	0.018704	1	6	3	6	-0.0378364	0.220078	0.0844255	0.0528258	0.0333529	0.137739
IPI00007682.2	ATP6V1A	V-type proton ATPase catalytic subunit A	1	20	10	20	0.075107	3.00468e-05	0.039044	0.337327	0.135482	0.00139312	1	13	8	13	-0.0378333	0.150664	0.0775775	0.380392	0.0818939	0.0211249
IPI00165506.4	POLDIP2	Polymerase delta-interacting protein 2	1	3	2	3	0.0833338	0.596025	0.230511	0.0948951	0.306705	0.016835	1	5	3	5	-0.037807	0.0909358	0.0591779	0.477007	0.0792938	0.444272
IPI00294879.1	RANGAP1	Ran GTPase-activating protein 1	1	13	7	13	0.1418	0.0870107	0.218393	0.0303334	0.241522	0.0147245	1	13	6	13	-0.0367987	0.0671543	0.0668034	0.541705	0.119786	0.0822797
IPI00219036.5	DICER1	Endoribonuclease Dicer	1	7	4	5	0.0200807	0.835313	0.0654949	0.43129	0.0162873	0.805227	1	6	4	5	-0.0367574	0.0287845	0.0349195	0.453768	0.0147897	0.782181
IPI00027547.2	DCD	Dermcidin	1	31	9	31	-0.320464	5.9862e-06	-0.190536	0.00799815	-0.286062	3.17342e-08	1	21	7	21	-0.0364126	0.319472	0.225461	0.00150502	0.204658	0.00714195
IPI00953461.1	LARP4B	La-related protein 4B	0.9999	6	4	6	0.0717768	0.0850057	0.104386	0.000484438	0.0269707	0.32412	0.9999	7	5	7	-0.0361211	0.170289	0.0181265	0.895059	0.0636519	0.146994
IPI00215919.5	ARF5	ADP-ribosylation factor 5	1	14	3	6	0.113108	0.222214	0.154083	0.0349784	0.276137	0.0319207	1	20	4	11	-0.0359288	0.383486	0.133396	0.0271689	0.139142	0.181893
IPI00170778.5	FNBP4	Isoform 1 of Formin-binding protein 4	0.9159	6	3	6	-0.108277	0.0680717	-0.119548	0.382201	-0.15628	0.245021	0.9868	5	3	5	-0.0353962	0.567714	-0.093483	0.0287023	-0.046581	0.68011
IPI00029643.3	ZAK	Isoform 2 of Mitogen-activated protein kinase kinase kinase MLT	0.9995	4	2	2	-0.0179634	0.777637	-0.0300331	0.642077	-0.0901646	0.175695	1	8	2	4	-0.0352991	0.657805	-0.366601	0.329458	-0.0542532	0.459574
IPI00011118.2	RRM2	ribonucleoside-diphosphate reductase subunit M2 isoform 1	1	11	3	7	0.102	0.138884	0.133292	0.0340304	0.135686	0.160132	1	7	4	6	-0.0350133	0.431152	0.0354216	0.288161	0.0430085	0.267746
IPI00411559.2	SMC4	Isoform 1 of Structural maintenance of chromosomes protein 4	1	38	21	35	0.0385517	0.00680514	0.0615504	0.00027964	0.0880911	0.00065096	1	65	31	63	-0.0338654	0.0163614	0.0204059	0.0646049	0.0191336	0.0306628
IPI00014238.2	KARS	Isoform Cytoplasmic of Lysyl-tRNA synthetase	1	29	13	29	0.00123187	0.78886	0.000849555	0.946764	0.0436602	0.14262	1	40	18	40	-0.0335358	0.0344561	0.0287038	0.0868131	-0.00752841	0.691017
IPI00292753.7	GAPVD1	Isoform 6 of GTPase-activating protein and VPS9 domain-containing protein 1	0.9991	5	3	5	0.121895	0.201431	0.150917	0.135847	0.117174	0.254467	1	10	6	10	-0.0334987	0.102193	-0.020436	0.860315	0.0167295	0.671184
IPI00015980.5	MPDZ	Uncharacterized protein	0.9929	6	6	6	-0.0102279	0.719812	0.122655	0.558476	0.00567121	0.947456	0.9999	6	5	6	-0.0334748	0.0740031	-0.0125565	0.848256	0.0240526	0.734348
IPI00216348.1	DYNC1I2	Isoform 2C of Cytoplasmic dynein 1 intermediate chain 2	1	21	10	21	-0.0152561	0.629092	-0.0562439	0.00576345	0.0283573	0.330601	1	10	4	10	-0.0332568	0.410438	-0.0153349	0.726721	0.0189726	0.543284
IPI00031982.1	NCKAP1	Isoform 1 of Nck-associated protein 1	1	11	7	11	0.0774615	0.0620423	0.0545332	0.484346	0.0656539	0.330848	1	7	4	6	-0.0329647	0.220713	0.0464114	0.308238	0.0123158	0.767609
IPI00029114.1	ICT1	Peptidyl-tRNA hydrolase ICT1: mitochondrial	1	4	3	4	-0.00591993	0.9516	-0.0316152	0.666072	-0.237299	0.148736	1	3	3	3	-0.0328983	0.300813	-0.0104933	0.806643	-0.00380128	0.264682
IPI00003386.3	RBX1	E3 ubiquitin-protein ligase RBX1	1	6	3	6	0.0968105	0.00230612	0.137173	0.0833431	0.171802	0.166927	0.9998	3	2	3	-0.0325935	0.272195	-0.0176981	0.963708	0.126996	0.0690313
IPI00013912.1	C1orf198	Uncharacterized protein C1orf198	1	7	4	7	-0.0351499	0.570124	0.017626	0.730319	-0.00867452	0.846351	1	7	4	7	-0.0322344	0.244022	0.0744638	0.0885772	0.0429627	0.183958
IPI00939720.2	BIRC6	Baculoviral IAP repeat-containing protein 6	1	10	5	8	-0.101926	0.471354	-0.157841	0.23264	-0.155116	0.159474	1	22	10	16	-0.0319109	0.475825	-0.0709465	0.126653	-0.0975688	0.113283
IPI00074604.1	GLMN	Isoform 1 of Glomulin	1	4	3	4	-0.0690191	0.505844	-0.027441	0.680772	-0.00283987	0.981778	1	15	6	15	-0.0316248	0.31415	-0.00664134	0.511322	-0.0101785	0.255559
IPI00026958.4	FDXR	Isoform Short of NADPH:adrenodoxin oxidoreductase: mitochondrial	1	4	3	4	0.163413	0.000163174	0.219547	0.000593189	0.258208	0.00100547	1	11	7	10	-0.0312817	0.45434	0.127906	0.0871485	0.14699	0.00485376
IPI00333410.1	UBE2Q1	Isoform 1 of Ubiquitin-conjugating enzyme E2 Q1	1	5	3	5	0.0139394	0.860792	-0.0270228	0.638326	0.123023	3.40509e-05	1	8	4	8	-0.0309087	0.0614888	0.0308636	0.0549411	0.00734271	0.414464
IPI00001960.4	CLIC4	Chloride intracellular channel protein 4	1	14	5	10	0.17554	0.495965	0.235658	0.397522	0.294617	0.382696	0.9997	8	3	4	-0.0302154	0.936836	-0.0395363	0.212318	-0.017636	0.857952
IPI00030702.1	IDH3A	Isoform 1 of Isocitrate dehydrogenase [NAD] subunit alpha: mitochondrial	1	21	9	21	0.0296172	0.416601	0.0446023	0.15231	0.0921792	0.0627338	1	24	11	24	-0.0302134	0.21837	-0.0228297	0.299539	0.0159482	0.307887
IPI00005061.7	RNF17	Isoform 4 of RING finger protein 17	0.9989	5	3	5	-0.0749356	0.00365351	-0.102449	0.2706	-0.0372712	0.29551	0.999	6	3	6	-0.0294985	0.013101	-0.058094	0.0469832	-0.01431	0.863678
IPI00329373.3	C19orf70	Protein QIL1	1	10	4	10	-0.101499	0.161627	-0.213229	0.00293088	-0.18262	0.0157694	1	10	2	10	-0.029488	0.239883	-0.0878175	0.1826	-0.12768	0.137574
IPI00014898.3	PLEC	Isoform 1 of Plectin	1	33	14	24	0.0202519	0.618359	0.0433264	0.0703594	0.144408	0.00349237	1	24	14	18	-0.0293735	0.209356	0.103647	0.00615945	0.127088	0.000505665
IPI00172591.5	MRPL17	39S ribosomal protein L17: mitochondrial	0.9997	4	3	4	0.136843	0.125088	0.148296	0.0569841	0.0711982	0.401926	0.993	3	2	3	-0.0291381	0.824105	0.0524882	0.13937	0.0713523	0.0192397
IPI00031556.7	U2AF2	Isoform 1 of Splicing factor U2AF 65 kDa subunit	1	12	4	11	0.276142	0.0312362	0.198488	0.0644156	0.265611	0.0349466	1	10	6	10	-0.0288163	0.687882	0.146445	0.00142671	0.175123	0.000987337
IPI00017726.1	HSD17B10	Isoform 1 of 3-hydroxyacyl-CoA dehydrogenase type-2	1	14	7	14	0.135091	0.00434197	0.127387	0.00897157	0.164059	0.00200684	1	13	5	13	-0.0279869	0.418264	0.0410163	0.00856708	0.0593432	0.0713144
IPI00218465.10	PLAA	Phospholipase A-2-activating protein	1	21	13	21	-0.0175483	0.508983	-0.016617	0.65865	-0.0633841	0.385987	1	31	15	31	-0.0264825	0.129133	-0.00757035	0.793174	0.0194082	0.695328
IPI00022305.4	BZW2	Basic leucine zipper and W2 domain-containing protein 2	1	10	4	10	0.0924509	0.04788	0.0894461	0.0289862	0.136658	0.0090995	1	12	6	12	-0.0264637	0.596925	0.0329432	0.434742	0.131081	0.00751544
IPI00216048.9	PITPNA	Phosphatidylinositol transfer protein alpha isoform	0.9999	6	3	4	0.167407	0.143304	0.115108	0.0266313	0.15548	0.307767	0.9998	10	4	6	-0.0264553	0.839405	0.0661271	0.3721	0.095878	0.189047
IPI00016070.3	AGPAT6	Glycerol-3-phosphate acyltransferase 4	0.9981	4	2	4	-0.193697	0.29304	-0.263628	0.188642	-0.185272	0.517015	1	18	7	17	-0.0262125	0.00294025	-0.0704768	0.265008	-0.120114	0.0125515
IPI00016669.1	RHEB	GTP-binding protein Rheb	1	10	5	10	0.143141	0.058981	0.183104	0.0266463	0.144653	0.328076	1	5	3	5	-0.0260351	0.310291	0.0667962	0.0645721	0.0780214	0.0519254
IPI00337307.3	TRMT2A	Isoform 1 of tRNA (uracil-5-)-methyltransferase homolog A (Fragment)	0.9984	3	2	3	-0.079838	0.347956	-0.0245605	0.752714	-0.0204368	0.847554	1	5	3	5	-0.0258732	0.427448	-0.104651	0.412436	-0.065181	0.282687
IPI00217013.2	SMEK1	Isoform 1 of Serine/threonine-protein phosphatase 4 regulatory subunit 3A	0.9919	10	2	2	0.0416055	0.729522	0.134128	0.00019011	0.181847	0.180384	1	15	7	15	-0.0258211	0.328804	0.0554428	0.147095	0.0316982	0.289253
IPI00027462.1	S100A9	Protein S100-A9	1	15	6	15	-0.284831	0.000134947	-0.133157	0.00156711	-0.186397	0.000504659	1	23	7	23	-0.025781	0.0215605	0.157279	0.000127939	0.202641	1.67062e-06
IPI00217550.5	MSRB3	Isoform 1 of Methionine-R-sulfoxide reductase B3	1	4	2	4	-0.0692583	0.0519343	-0.166223	0.180333	-0.0536088	0.278073	1	8	3	8	-0.0256771	0.0246638	-0.0690367	0.0171696	-0.098944	0.00419887
IPI00217563.4	ITGB1	Isoform Beta-1A of Integrin beta-1	1	33	17	33	0.0514136	0.000926368	0.0709114	0.000146535	0.0866275	0.0829515	1	27	14	27	-0.025048	0.0850921	-0.0194458	0.75107	0.0086639	0.783241
IPI00018009.2	EDC3	Enhancer of mRNA-decapping protein 3	0.9998	6	4	6	-0.0276023	0.437993	-0.028498	0.0987365	-0.0627408	0.712084	0.9989	4	2	4	-0.0250375	0.730103	-0.0996452	0.711227	0.0355767	0.474352
IPI00853369.1	PLXNB2	Plexin-B2	0.9618	4	3	4	-0.0159246	0.36346	-0.139142	0.425167	-0.197941	0.214504	1	7	4	7	-0.02497	0.214629	0.0135599	0.855122	0.0634951	0.462461
IPI00152432.2	GPT2	Isoform 1 of Alanine aminotransferase 2	1	2	2	2	0.0267347	0.327568	-0.00827509	0.486503	-0.0533779	0.0820381	1	4	3	4	-0.0245915	0.473282	0.0390622	0.343655	0.0440651	0.620059
IPI00304589.5	TNKS1BP1	Isoform 1 of 182 kDa tankyrase-1-binding protein	1	22	11	22	0.0593368	0.145487	0.0953132	0.00474101	0.0211395	0.698363	1	15	7	15	-0.0243958	0.695034	-0.028207	0.722584	-0.0285974	0.836028
IPI00018246.5	HK1	Isoform 1 of Hexokinase-1	1	42	19	30	0.0636593	0.00819843	0.080456	0.012606	0.0735635	0.107112	1	56	23	46	-0.0241861	0.0112128	0.0141732	0.114462	0.0181033	0.204086
IPI00101987.6	BABAM1	Isoform 1 of BRISC and BRCA1-A complex member 1	1	6	3	6	0.0544358	0.110592	0.05237	0.342842	0.135956	0.0184222	0.9999	3	2	3	-0.0238831	0.530714	0.0322769	0.607561	0.059891	0.50679
IPI00056310.3	SCAMP4	Isoform 1 of Secretory carrier-associated membrane protein 4	1	3	2	3	-0.0985222	0.447823	-0.244188	0.0561609	-0.139661	0.148892	0.998	3	2	3	-0.0234483	0.359341	-0.113319	0.437614	-0.127224	0.409142
IPI00003565.1	PSMD10	26S proteasome non-ATPase regulatory subunit 10	1	3	2	3	-0.00363985	0.970686	-0.04244	0.511278	0.0845042	0.194582	1	6	4	6	-0.0231701	0.174087	0.0109339	0.49386	0.000874826	0.947023
IPI00028005.1	NUP107	Nuclear pore complex protein Nup107	1	33	16	33	-0.17388	3.67954e-09	-0.171281	2.65096e-06	-0.146629	9.77169e-05	1	61	26	61	-0.0223389	0.0779755	-0.0678308	3.58863e-05	-0.0913934	1.91372e-05
IPI00003964.4	USP9X	Isoform 2 of Probable ubiquitin carboxyl-terminal hydrolase FAF-X	1	32	20	31	-0.0336735	0.215278	-0.0402612	0.151573	-0.00645322	0.821203	1	62	19	34	-0.0217479	0.106931	-0.00861001	0.784986	-0.0369485	0.123079
IPI00007752.1	TUBB2C	Tubulin beta-2C chain	1	344	2	25	-0.0731384	0.215877	-0.16729	0.21112	-0.195458	0.0873745	1	567	3	57	-0.0216124	0.643754	-0.0986443	0.207289	-0.142569	0.0632177
IPI00296365.4	CENPE	Isoform 1 of Centromere-associated protein E	0.9997	14	6	10	0.0281105	0.505599	-0.0367359	0.7682	0.0396816	0.757867	0.962	10	5	6	-0.0215159	0.154497	0.0580788	0.175493	0.171018	0.357431
IPI00010418.6	MYO1C	Isoform 2 of Myosin-Ic	1	27	10	25	-0.0845943	0.0191958	0.000766082	0.972	0.0615446	0.000365692	1	31	14	31	-0.0214324	0.329458	0.0906909	2.21169e-08	0.09344	0.000739755
IPI00025890.4	NAA25	Isoform 1 of N-alpha-acetyltransferase 25: NatB auxiliary subunit	0.9996	7	4	5	0.126574	0.153406	0.151341	0.246218	0.239117	0.00585693	1	10	5	8	-0.0205268	0.761895	0.0059857	0.925456	-0.0265903	0.759975
IPI00470559.2	KANK2	Isoform 1 of KN motif and ankyrin repeat domain-containing protein 2	1	5	4	5	-0.0395983	0.47286	-0.00588612	0.93297	-0.0951076	0.452941	1	7	2	6	-0.0204095	0.783746	-0.0504196	0.40625	-0.0433403	0.775891
IPI00006723.5	SNRNP40	cDNA FLJ56825: highly similar to WD repeat protein 57	1	4	2	4	0.148951	0.0293888	0.193297	0.0794663	0.257112	0.250206	1	7	5	7	-0.0202128	0.721755	0.075168	0.0967147	0.034474	0.58339
IPI00784201.3	CEP290	291 kDa protein	0.9973	7	3	6	-0.0951539	0.881109	-0.159163	0.835413	-0.127036	0.452249	1	10	8	10	-0.0196864	0.876949	0.0181447	0.89939	0.164698	0.314851
IPI00003128.1	P4HA2	Isoform IIb of Prolyl 4-hydroxylase subunit alpha-2	1	6	3	4	-0.0542508	0.253934	-0.0219755	0.459026	0.0718518	0.23442	1	11	6	11	-0.0195835	0.690513	0.00555283	0.851355	0.00143444	0.962068
IPI00031627.4	POLR2A	DNA-directed RNA polymerase II subunit RPB1	1	10	8	10	0.0890516	0.194403	0.0902923	0.0282838	0.0548613	0.604592	1	17	12	17	-0.0195821	0.550862	0.0218638	0.594915	0.0810094	0.164919
IPI00514506.3	MRPL24	39S ribosomal protein L24: mitochondrial	1	4	2	4	-0.0187364	0.914768	0.0248084	0.887711	0.101034	0.68072	1	4	2	4	-0.0193763	0.838175	0.0568221	0.621466	0.0911759	0.207885
IPI00025158.2	STAG1	Cohesin subunit SA-1	0.9921	13	3	6	0.0152694	0.735843	0.0881194	0.0464052	-0.133444	0.23256	0.9984	25	2	4	-0.0188268	0.706957	0.173505	0.108864	0.22895	0.144528
IPI00023919.4	PSMC5	26S protease regulatory subunit 8	1	34	13	27	0.053262	0.0696155	0.0573704	0.0425055	0.055228	0.347336	1	24	11	21	-0.0183958	0.0858812	0.00684031	0.863678	-0.00984572	0.408008
IPI00002324.6	MAT2B	Isoform 1 of Methionine adenosyltransferase 2 subunit beta	1	12	7	12	-0.0433258	0.311329	-0.0721675	0.13943	0.00528188	0.945213	0.9979	4	2	4	-0.0183669	0.677576	-0.00242857	0.977744	0.0854956	0.19562
IPI00291200.2	NUP133	Nuclear pore complex protein Nup133	1	40	20	38	-0.146	6.76985e-07	-0.133931	1.1687e-06	-0.134573	1.6049e-05	1	49	22	49	-0.0182226	0.244386	-0.0866169	3.36071e-12	-0.118488	1.01966e-08
IPI00329605.6	MSH3	DNA mismatch repair protein Msh3	0.9976	5	3	5	0.0729108	0.640058	0.0390217	0.876724	0.156014	0.719348	1	11	5	9	-0.0180748	0.375575	-0.0272971	0.651981	-0.0564718	0.357113
IPI00300567.1	ECI1	Isoform 1 of Enoyl-CoA delta isomerase 1: mitochondrial	1	6	4	6	0.2348	0.0197165	0.257273	0.0198186	0.218972	0.221189	1	10	5	8	-0.0178752	0.500554	0.0344663	0.571787	0.154045	0.0631114
IPI00217960.1	PRKACA	Isoform 2 of cAMP-dependent protein kinase catalytic subunit alpha	1	4	4	4	0.130328	0.156689	0.115433	0.326719	0.149784	0.349119	1	8	5	8	-0.0177995	0.851355	0.0972286	0.0272292	0.0911677	0.00117282
IPI00217975.4	LMNB1	Lamin-B1	1	41	18	34	-0.0898293	1.61854e-06	-0.111348	1.94797e-09	-0.0493146	0.023018	1	49	19	40	-0.0171479	0.291612	-0.00405951	0.679818	0.0179184	0.0879146
IPI00220102.1	DNAJB2	Isoform 3 of DnaJ homolog subfamily B member 2	0.996	4	2	4	-0.0694026	0.506199	-0.167951	0.347764	-0.125547	0.47453	1	5	2	5	-0.0168164	0.844135	-0.0692866	0.643252	-0.140874	0.315214
IPI00006725.2	DDX23	Probable ATP-dependent RNA helicase DDX23	0.9989	4	2	2	0.0025547	0.985635	0.0100457	0.929032	-0.00140941	0.993772	1	5	3	5	-0.0166987	0.586333	0.170344	0.0160978	0.181421	0.029181
IPI00029484.1	ZMYM3	Isoform 1 of Zinc finger MYM-type protein 3	1	8	2	2	0.00290564	0.986611	-0.0704582	0.473545	-0.100833	0.367529	1	7	3	5	-0.0164967	0.588586	-0.0694675	0.608204	-0.00010353	0.999521
IPI00215918.3	ARF4	ADP-ribosylation factor 4	1	22	5	16	0.0697588	0.00160538	0.0149706	0.514905	0.0581751	0.350461	1	27	4	18	-0.0164054	0.590544	-0.000937769	0.800128	0.00132996	0.839104
IPI00003923.1	UMPS	Isoform 1 of Uridine 5'-monophosphate synthase	1	15	9	15	0.111766	0.000669079	0.181251	2.50114e-05	0.200912	8.01242e-05	1	9	5	9	-0.0161383	0.664538	0.0509972	0.0388538	0.0372172	0.136871
IPI00027032.1	LYPLA2	Acyl-protein thioesterase 2	1	11	6	11	0.0122293	0.629819	-0.126827	0.000649824	-0.0911929	0.100399	1	5	3	5	-0.0160497	0.58247	-0.0546173	0.276464	0.000550599	0.987945
IPI00185146.5	IPO9	Importin-9	1	50	21	50	-0.122689	1.00374e-07	-0.195367	4.59036e-12	-0.201322	2.2536e-10	1	86	23	85	-0.0159234	0.23871	-0.0629089	0.015505	-0.080554	0.00413751
IPI00004671.2	GOLGB1	Golgin subfamily B member 1	1	10	7	10	-0.0169946	0.209632	0.0317404	0.446881	0.119976	0.137244	1	11	6	11	-0.0156792	0.408231	0.0577588	0.376651	0.0293052	0.717098
IPI00022048.8	PTGFRN	Prostaglandin F2 receptor negative regulator	1	16	8	16	0.118265	0.0101007	0.120551	3.43725e-06	0.144391	0.0563841	1	13	7	13	-0.0152305	0.773466	0.0657914	0.0273313	0.15468	3.49737e-05
IPI01025455.1	DCAF8	cDNA FLJ55296: highly similar to Homo sapiens WD repeat domain 42A (WDR42A): mRNA	1	8	2	3	0.110025	0.311652	0.0657931	0.586648	-0.224557	0.741571	0.9954	4	2	2	-0.0152214	0.944297	0.0533338	0.36922	0.0865245	0.417412
IPI00168407.3	PDPR	Pyruvate dehydrogenase phosphatase regulatory subunit: mitochondrial	0.9987	3	2	3	0.170074	0.376056	0.170449	0.101261	0.0668694	0.712084	1	7	3	4	-0.0150253	0.586254	0.00930819	0.311536	-0.0026706	0.945088
IPI00003451.2	CYP1B1	Cytochrome P450 1B1	1	37	17	35	-0.134967	2.06602e-05	-0.195827	3.84077e-08	-0.183123	0.000184608	1	67	23	65	-0.0149763	0.379141	-0.0694956	0.000331607	-0.0659918	0.00495567
IPI00289831.5	PTPRS	Isoform 1 of Receptor-type tyrosine-protein phosphatase S	0.9397	6	3	5	-0.0338628	0.0723827	-0.0614675	0.0511017	-0.0487452	0.484346	0.9999	6	2	2	-0.0148542	0.868967	0.0108388	0.946913	0.0540015	0.825703
IPI00102997.1	WRNIP1	Isoform 2 of ATPase WRNIP1	1	7	5	7	0.0877543	0.0202264	0.0696072	0.194253	0.171466	0.0665318	1	7	5	7	-0.0145398	0.588841	0.0473703	0.02295	0.0581238	0.0570303
IPI00016932.4	INPPL1	Isoform 1 of Phosphatidylinositol-3:4:5-trisphosphate 5-phosphatase 2	1	9	6	9	0.0857964	0.183126	0.0636295	0.0338048	0.182329	0.000605496	1	4	3	4	-0.0144194	0.7536	0.12238	0.0232886	0.156126	0.189883
IPI00160021.2	NFU1	Isoform 3 of NFU1 iron-sulfur cluster scaffold homolog: mitochondrial	1	17	6	17	-0.0491668	0.0759623	-0.106524	0.00993076	-0.123924	0.00337351	1	10	4	8	-0.0143983	0.77542	-0.0152403	0.704099	-0.0235094	0.408463
IPI00009771.6	LMNB2	Lamin-B2	1	33	13	24	-0.0934153	0.00575891	-0.0600287	0.0185162	-0.0358919	0.165962	1	35	12	23	-0.0143034	0.536768	0.0343593	0.0450374	0.0472599	0.156018
IPI00329338.3	PCYT1A	Choline-phosphate cytidylyltransferase A	1	6	3	6	0.0530739	0.105151	0.0629327	0.179964	0.118952	0.214799	1	9	5	9	-0.0140929	0.699825	0.00319287	0.942772	0.0702062	0.000770917
IPI00748807.2	NUP160	Isoform 1 of Nuclear pore complex protein Nup160	1	56	25	54	-0.185828	9.23546e-12	-0.223698	8.62779e-17	-0.226453	2.13043e-06	1	95	29	95	-0.0134862	0.21373	-0.0831802	2.25696e-06	-0.105894	1.82187e-07
IPI00007001.1	MRPL11	Isoform 1 of 39S ribosomal protein L11: mitochondrial	1	5	3	5	-0.00133161	0.988975	0.0333411	0.725662	0.0325172	0.808917	1	8	4	8	-0.0134267	0.5209	0.0275174	0.533858	0.074309	0.188589
IPI00005711.4	HDAC6	cDNA FLJ56474: highly similar to Histone deacetylase 6	1	16	6	14	-0.16026	0.00242665	-0.236643	0.00697376	-0.187636	0.00393074	1	7	3	7	-0.0134011	0.746323	-0.00380116	0.937222	0.0274964	0.442324
IPI00554701.2	UQCR10	Isoform 1 of Cytochrome b-c1 complex subunit 9	0.9996	7	3	7	-0.0793323	0.681634	-0.168156	5.35216e-05	-0.113907	0.650189	1	10	3	10	-0.0132261	0.83919	-0.0590561	0.0419766	-0.15436	0.336737
IPI00412224.2	WDR11	WD repeat-containing protein 11	1	9	4	9	-0.000509807	0.972373	0.0933786	0.371331	0.0644478	0.178326	1	12	5	12	-0.0131148	0.788997	-0.00776103	0.93742	0.0726406	0.245964
IPI00872762.2	SUCLG1	Succinyl-CoA ligase [GDP-forming] subunit alpha: mitochondrial	1	5	4	5	0.0177335	0.768855	0.0284579	0.21091	-0.0389108	0.620833	1	13	6	13	-0.0130649	0.751857	-0.00259463	0.934835	-0.00754525	0.528009
IPI00165949.2	ERAP1	Isoform 2 of Endoplasmic reticulum aminopeptidase 1	1	39	16	37	-0.0698002	0.0027653	-0.0925959	9.77606e-05	-0.104188	0.00684831	1	40	18	40	-0.0130382	0.558944	-0.063058	0.00045261	-0.0826245	1.3222e-05
IPI00031522.2	HADHA	Trifunctional enzyme subunit alpha: mitochondrial	1	40	20	36	0.105288	2.10321e-08	0.100061	5.72041e-06	0.123886	0.00294638	1	49	20	45	-0.0129033	0.384081	0.0312622	0.0239933	0.0416261	0.0183492
IPI00009680.3	MRPL44	39S ribosomal protein L44: mitochondrial	0.9248	3	2	3	0.0075215	0.981778	0.440964	0.582245	-0.120784	0.783948	0.9995	4	3	4	-0.0128714	0.647344	0.0366771	0.0980386	0.0612812	0.0118681
IPI00106646.1	SDF4	Isoform 1 of 45 kDa calcium-binding protein	1	11	6	11	-0.0982981	0.267293	-0.108184	0.0319213	-0.0923127	0.0819041	1	21	4	6	-0.0125813	0.567507	-0.0697307	0.479334	-5.68288e-05	0.998711
IPI00171273.3	MTMR3	Isoform A of Myotubularin-related protein 3	0.9994	3	2	3	-0.188255	0.568142	-0.232543	0.520742	-0.149661	0.574973	1	4	4	4	-0.0125687	0.615127	-0.0798061	0.0871334	-0.0663964	0.468517
IPI00790530.1	NUP85	Nuclear pore complex protein Nup85	1	25	10	25	-0.147671	0.000661168	-0.245075	2.76432e-07	-0.213396	0.00169162	1	47	17	47	-0.0125352	0.589682	-0.0823445	0.000165541	-0.102089	6.71855e-10
IPI00011285.1	CAPN1	Calpain-1 catalytic subunit	1	13	9	13	0.0757156	0.018604	0.109334	2.21515e-06	0.154877	0.0040048	1	11	7	11	-0.0123636	0.646816	0.134774	2.05221e-05	0.145767	0.0117345
IPI00007927.4	SMC2	Isoform 1 of Structural maintenance of chromosomes protein 2	1	46	24	39	0.0394491	0.000294588	0.043373	0.00602309	0.0815469	6.11197e-06	1	67	31	60	-0.0122771	0.289506	0.00070597	0.934059	0.000339435	0.970063
IPI00807463.2	NFKB2	Isoform 4 of Nuclear factor NF-kappa-B p100 subunit	1	12	8	12	-0.0260827	0.104732	-0.00638472	0.776346	0.115853	0.00127183	1	10	7	10	-0.0122367	0.642086	0.0649716	0.13411	0.0969247	0.0191205
IPI00003909.1	SLC2A3	Solute carrier family 2: facilitated glucose transporter member 3	0.9994	5	2	3	0.0861573	0.618454	0.0793322	0.638728	0.112187	0.707862	1	17	5	9	-0.0120424	0.676076	0.0880727	0.00061945	0.0925188	0.144512
IPI00022091.3	CDC16	Isoform 1 of Cell division cycle protein 16 homolog	1	10	5	10	-0.0255472	0.0791559	-0.0293919	0.000651395	-0.193172	0.08599	1	4	3	4	-0.0118996	0.835603	-0.0677969	0.507659	-0.0123377	0.614297
IPI00015972.1	COX6C	Cytochrome c oxidase subunit 6C	1	56	12	56	-0.0906462	0.00209111	-0.247744	5.06401e-09	-0.273283	1.30348e-08	1	84	11	84	-0.0118951	0.587421	-0.0881258	3.10367e-06	-0.170113	0.000393217
IPI00296922.4	LAMB2	Laminin subunit beta-2	1	10	7	10	0.0654809	0.208177	0.0668948	0.0211111	0.158552	0.000117583	1	7	5	7	-0.0117147	0.867672	0.0746563	0.0515448	0.117051	4.12078e-05
IPI00304935.6	SAAL1	Protein SAAL1	1	13	7	13	-0.0558578	0.403825	-0.0769948	0.104247	-0.0540357	0.0947167	1	17	8	17	-0.0115548	0.532828	-0.041326	0.000575901	-0.0667364	0.00820862
IPI00017283.2	IARS2	Isoleucyl-tRNA synthetase: mitochondrial	1	52	21	43	0.044552	0.0150899	0.0686037	0.0105318	0.0903741	0.00602992	1	50	22	47	-0.0115328	0.57096	0.0145167	0.297189	-0.00195594	0.893309
IPI00012585.1	HEXB	Beta-hexosaminidase subunit beta	0.9996	6	3	6	0.0371971	0.748119	0.104944	0.126275	0.159391	0.144204	1	3	3	3	-0.0114192	0.692772	0.128967	0.0697696	0.132013	0.0168014
IPI00329563.10	UBE2L6	Isoform 1 of Ubiquitin/ISG15-conjugating enzyme E2 L6	1	6	3	6	-0.0346747	0.0974988	-0.1102	0.000128785	-0.0431877	0.0730881	1	6	3	6	-0.0113355	0.695162	0.0223997	0.108227	0.0510818	0.178531
IPI00011229.1	CTSD	Cathepsin D	1	9	6	9	-0.0971573	0.0420902	-0.00581605	0.905674	-0.0133419	0.849406	1	12	7	12	-0.0110768	0.872236	0.214354	0.0336847	0.293339	0.000696646
IPI00425404.3	KIF21A	Isoform 1 of Kinesin-like protein KIF21A	1	10	5	5	0.00841441	0.884301	0.0806643	0.00773479	-0.0371705	0.55198	0.971	8	2	3	-0.0110726	0.95874	0.0757068	0.22202	0.0792608	0.206463
IPI00171134.5	CCDC88A	Isoform 1 of Girdin	0.9989	5	4	4	-0.0345832	0.818509	0.0152732	0.900065	0.0363733	0.809855	1	8	5	8	-0.011001	0.411623	-0.0318521	0.0380733	-0.0313961	0.075048
IPI00006091.3	DMD	Isoform 4 of Dystrophin	1	21	8	13	0.168157	0.0576722	0.324893	0.00344539	0.374217	0.00288295	1	20	9	17	-0.0102517	0.889873	0.160331	0.0190192	0.202093	0.0359583
IPI00026625.1	NUP155	Isoform 1 of Nuclear pore complex protein Nup155	1	51	24	51	-0.0694705	2.24872e-06	-0.132476	1.36456e-12	-0.0904636	0.00290236	1	54	24	54	-0.00991553	0.46935	-0.0403006	0.00516966	-0.0294143	0.0198408
IPI00334453.1	TMEM179B	Transmembrane protein 179B	0.9831	4	2	4	0.0667921	0.74636	0.367893	0.664194	0.0555028	0.901697	1	4	2	4	-0.00986303	0.952683	-0.118477	0.000998288	-0.0650522	0.363789
IPI00032879.1	TAF9	Isoform 1 of Adenylate kinase isoenzyme 6	0.9999	3	2	3	0.0586649	0.373869	0.0934124	0.424758	0.0711487	0.229587	1	4	2	4	-0.00965949	0.902234	-0.0450001	0.383013	-0.0257776	0.324915
IPI00020042.2	PSMC4	Isoform 1 of 26S protease regulatory subunit 6B	1	31	12	24	0.0692227	0.0152165	0.0631511	0.0227886	0.115354	1.17604e-05	1	22	11	22	-0.00963756	0.599454	0.00798379	0.722455	0.0497859	0.0340951
IPI00062866.4	ZC3HAV1L	Isoform 1 of Zinc finger CCCH-type antiviral protein 1-like	1	14	6	14	-0.013563	0.770831	0.0120697	0.74432	-0.0424977	0.730319	1	9	5	9	-0.00947863	0.868782	0.0572064	0.0376755	0.0394975	0.474119
IPI00293078.1	DDX27	Probable ATP-dependent RNA helicase DDX27	0.9501	20	2	20	0.037424	0.114231	0.0551478	0.0201061	0.00867088	0.967428	0.9878	26	3	26	-0.00945293	0.94615	0.0270271	0.290825	-0.0221515	0.772236
IPI00375370.1	SEC13	SEC13-like 1 isoform b variant	1	16	7	16	-0.106766	4.54844e-05	-0.0881088	0.00208298	-0.0465692	0.445332	1	18	7	18	-0.00944823	0.356465	-0.0219029	0.267819	-0.0191642	0.151459
IPI00293533.4	NUP62	Nuclear pore glycoprotein p62	0.9975	4	3	4	0.0353586	0.32151	0.110295	0.256041	0.0835194	0.0940045	1	10	5	10	-0.00929334	0.851556	-0.0288858	0.111421	0.0477359	0.194539
IPI00024254.3	IFIT3	Interferon-induced protein with tetratricopeptide repeats 3	1	5	3	5	-0.00700407	0.892108	-0.00139755	0.993772	-0.0362086	0.768855	1	10	5	10	-0.0090198	0.859575	0.0835472	0.529199	0.117212	0.13071
IPI00552057.6	FSIP2	Similar to Fibrous sheath-interacting protein 2	0.9982	11	2	4	-0.0259983	0.584774	-0.0493979	0.816229	-0.0287673	0.932395	0.9774	8	2	4	-0.00889743	0.933601	0.00631645	0.928858	-0.0165939	0.92768
IPI00012353.1	MRPL3	39S ribosomal protein L3: mitochondrial	1	7	4	7	-0.016817	0.526669	0.0600708	0.27412	0.0180709	0.747977	0.9993	4	2	4	-0.00887421	0.635899	0.0317777	0.12632	0.0325536	0.281016
IPI00220194.6	SLC2A1	Solute carrier family 2: facilitated glucose transporter member 1	1	9	5	9	-0.0970861	0.0139595	-0.207863	0.000489807	-0.181993	0.111802	1	35	4	28	-0.0087597	0.514415	-0.0510676	0.286199	-0.148977	0.00120375
IPI00009471.1	WDR3	WD repeat-containing protein 3	1	10	6	10	-0.0676984	0.182565	0.00489404	0.929359	-0.141023	0.48927	1	6	4	6	-0.00856367	0.363032	0.0995336	0.435318	0.0959008	0.124991
IPI00106495.1	NCAPG	Condensin complex subunit 3	1	10	5	10	-0.00696927	0.936374	0.0577822	0.454207	0.0656589	0.206392	1	16	8	16	-0.00809222	0.605694	0.0238155	0.563765	-0.00997269	0.774625
IPI00095891.2	GNAS	Isoform XLas-1 of Guanine nucleotide-binding protein G(s) subunit alpha isoforms XLas	1	11	4	7	0.0422011	0.267525	0.0673507	0.0181634	0.076103	0.111206	1	18	6	12	-0.00733094	0.569714	0.051409	0.000231238	0.0479608	0.0111036
IPI00016702.4	RABGAP1	Isoform 1 of Rab GTPase-activating protein 1	1	8	5	8	0.035148	0.760997	0.0164461	0.838785	0.104088	0.022852	1	9	6	9	-0.00723315	0.886128	-0.025007	0.49386	0.0578601	0.00145602
IPI00022462.2	TFRC	Transferrin receptor protein 1	1	54	23	54	0.00470105	0.735294	0.0315947	0.00415573	0.102589	5.69537e-08	1	55	25	55	-0.00713543	0.540568	0.0054704	0.61392	0.0252346	0.0489275
IPI00028006.1	PSMB2	Proteasome subunit beta type-2	1	11	6	11	0.10143	0.13375	0.084227	0.186752	0.00377733	0.967209	1	15	7	15	-0.00692517	0.843498	0.0235468	0.503938	-0.00185673	0.879971
IPI00220416.3	UQCRB	Cytochrome b-c1 complex subunit 7	1	9	5	9	0.0024494	0.922554	-0.061991	0.00222306	0.0164371	0.741795	1	10	6	10	-0.00680098	0.717098	-0.0222621	0.127695	-0.00210684	0.919367
IPI00011107.2	IDH2	Isocitrate dehydrogenase [NADP]: mitochondrial	1	46	18	40	0.0638408	0.00142562	0.0475895	0.0025993	0.0483198	0.332655	1	55	18	46	-0.00656837	0.618796	-0.00637488	0.710326	-0.0245239	0.214017
IPI00216003.4	CUL5	Cullin-5	1	5	5	5	0.0915158	0.213864	0.113087	0.277054	0.0598601	0.536784	1	5	3	5	-0.00648933	0.932456	0.0752701	0.324967	0.118318	0.176196
IPI00328885.3	IGFN1	Uncharacterized protein	0.9411	4	3	3	-0.114328	0.0794475	-0.353176	0.0529436	-0.245019	0.0689109	0.9874	8	6	8	-0.00648081	0.813722	0.0253828	0.572431	0.0562326	0.254841
IPI00328243.2	PLD3	Phospholipase D3	1	14	7	14	0.0436225	0.0691164	0.0506987	0.0524422	0.102896	0.013744	1	15	7	13	-0.00637734	0.717098	0.0504117	0.000618621	0.0222627	0.647344
IPI00010157.1	MAT2A	S-adenosylmethionine synthase isoform type-2	1	32	13	23	-0.0363517	0.0672729	-0.0586961	0.0129924	-0.00921157	0.818419	1	29	13	29	-0.00618589	0.805363	-0.00893795	0.633137	0.00557211	0.583861
IPI00028911.2	DAG1	Dystroglycan	1	6	4	6	0.0892848	0.0611806	0.108015	0.016264	0.0805257	0.200897	1	7	4	7	-0.00609011	0.706648	0.125944	0.0662632	0.0593628	0.286551
IPI00411356.5	VPS4A	Vacuolar protein sorting-associated protein 4A	1	8	5	7	-0.0166803	0.43573	-0.047805	0.0891626	-0.00553519	0.88238	1	24	8	18	-0.00600209	0.736993	-0.0362603	0.124019	-0.0167807	0.644841
IPI00291783.4	GEMIN5	Gem-associated protein 5	1	58	27	58	-0.115747	5.01303e-06	-0.17218	3.36869e-09	-0.10737	6.9034e-05	1	73	30	73	-0.00552778	0.734941	-0.0407193	0.0308755	-0.0720267	0.00260551
IPI00011770.1	NDUFA4	NADH dehydrogenase [ubiquinone] 1 alpha subcomplex subunit 4	1	9	4	9	-0.111321	0.0258386	-0.202862	0.000204547	-0.156994	0.0245965	1	16	4	16	-0.00532351	0.847249	-0.0553085	0.0612659	-0.111079	0.000169152
IPI00013953.2	WDR6	Uncharacterized protein	1	6	4	6	-0.274328	0.0164361	-0.0267267	0.691885	-0.198153	0.495844	1	8	6	8	-0.0052717	0.966794	-0.219152	0.15544	-0.0556752	0.0391211
IPI00166996.6	SYVN1	Isoform 1 of E3 ubiquitin-protein ligase synoviolin	1	8	5	8	-0.0971264	0.114868	-0.204759	0.00984544	-0.137458	0.102705	1	5	3	5	-0.00526734	0.965018	-0.0810964	0.636607	-0.13585	0.0134811
IPI00063404.8	CPSF3L	Isoform 1 of Integrator complex subunit 11	0.9999	4	2	4	0.0542579	0.595107	0.0250964	0.545222	0.0656175	0.400817	0.9963	4	2	4	-0.00505292	0.95078	0.0538786	0.570358	0.0923464	0.430044
IPI00216951.2	DARS	Aspartyl-tRNA synthetase: cytoplasmic	1	55	23	53	-0.0527565	6.36388e-05	-0.0470078	2.02642e-06	-0.0412942	0.194144	1	56	21	54	-0.00497178	0.751459	-0.0383275	0.00666794	-0.0199987	0.204971
IPI00017381.1	RFC4	Replication factor C subunit 4	1	16	7	14	0.0457352	0.269669	0.0723277	0.24926	-0.0239574	0.781959	1	20	9	20	-0.00475847	0.79895	-0.000448809	0.982084	0.0474605	0.0550491
IPI00013452.11	EPRS	Bifunctional aminoacyl-tRNA synthetase	1	122	45	115	-0.0283921	0.00176162	-0.0535195	1.74846e-07	-0.00330695	0.829711	1	151	55	143	-0.00462357	0.513954	-0.0283424	0.000130099	-0.0473422	1.55777e-07
IPI00031768.1	HOOK3	Protein Hook homolog 3	1	6	3	6	0.0018678	0.0551363	-0.0204158	0.300334	0.0516413	0.461247	1	9	7	9	-0.00438429	0.945015	0.00841219	0.74497	0.012717	0.722455
IPI00456887.2	HNRNPUL2	Heterogeneous nuclear ribonucleoprotein U-like protein 2	1	9	6	9	0.0649984	0.23122	0.132084	0.000316006	0.118814	0.0522146	1	15	9	15	-0.00431065	0.878531	0.0777166	2.74067e-05	0.147519	0.00123729
IPI00219673.6	GSTK1	Isoform 1 of Glutathione S-transferase kappa 1	0.9999	3	2	3	0.147719	0.183998	0.0402176	0.521624	0.0413201	0.872723	1	4	3	4	-0.00422001	0.954666	-0.0223256	0.837746	0.0614961	0.652585
IPI00644231.3	CYFIP1	Isoform 1 of Cytoplasmic FMR1-interacting protein 1	1	41	21	41	0.0324495	0.000690325	-0.0142251	0.204469	-0.0121414	0.584783	1	54	14	31	-0.00399727	0.793656	-0.0279647	0.0431294	-0.0144851	0.260821
IPI00025815.2	TARDBP	Isoform 2 of TAR DNA-binding protein 43	1	18	8	12	0.044954	0.434365	0.0729913	0.168933	0.131545	0.000616563	1	19	5	11	-0.00392528	0.951738	0.0190874	0.67611	0.0327437	0.199436
IPI00023779.1	NIT1	Isoform 2 of Nitrilase homolog 1	1	13	7	13	-0.0725661	0.00621353	-0.1212	5.33402e-05	-0.184943	0.0668889	1	14	8	14	-0.00382521	0.840386	-0.0558845	0.456373	0.00643083	0.848618
IPI00553006.1	PARS2	Probable prolyl-tRNA synthetase: mitochondrial	1	6	4	6	-0.106782	0.115253	-0.130795	0.0412102	-0.0959674	0.0857599	1	6	3	6	-0.00343504	0.818898	-0.0344641	0.281635	-0.0165792	0.668386
IPI00306516.1	TIMM44	Mitochondrial import inner membrane translocase subunit TIM44	1	31	14	31	0.0194274	0.505966	-0.00820661	0.874113	0.0317015	0.382394	1	34	16	33	-0.00337077	0.883517	0.00844598	0.467785	-0.00443213	0.855518
IPI00643351.1	YBX1	Protein	0.9999	7	2	3	0.0376603	0.476479	-0.0371532	0.700351	-0.0159204	0.731816	1	11	3	7	-0.00330314	0.98765	0.0686318	0.139117	0.0920398	0.329254
IPI00298961.3	XPO1	Exportin-1	1	97	32	92	-0.0934835	1.81769e-06	-0.167746	2.62043e-14	-0.167744	9.93013e-07	1	163	37	153	-0.00327276	0.764703	-0.0751188	6.99504e-09	-0.116984	4.02389e-06
IPI00182126.3	FKBP9	Peptidyl-prolyl cis-trans isomerase FKBP9	1	17	8	15	0.0110981	0.695092	0.0509106	7.68997e-05	0.0957352	0.0436592	1	21	9	19	-0.00300543	0.817475	0.0252284	0.38553	0.0564896	0.00398978
IPI00242841.2	WDR59	Isoform 1 of WD repeat-containing protein 59	0.9999	4	3	4	-0.0233886	0.318897	-0.0612816	0.231773	-0.0249571	0.727362	1	11	6	11	-0.00294237	0.950186	-0.0148164	0.385904	0.0388573	0.266744
IPI00299507.6	NCAPH	Condensin complex subunit 2	1	12	7	11	-0.0118859	0.737123	-0.030959	0.430202	-0.00743028	0.583342	1	27	14	27	-0.00274816	0.890326	-0.0345105	0.0450412	-0.0621469	0.00123814
IPI00025767.1	HGF	Isoform 1 of Hepatocyte growth factor	1	21	13	21	0.0206067	0.335235	0.00786768	0.701847	-0.210968	0.0952377	1	34	19	34	-0.0023726	0.828885	0.0109734	0.679396	-0.0292378	0.315914
IPI00003377.1	SRSF7	Isoform 1 of Serine/arginine-rich splicing factor 7	1	10	5	10	0.0829233	0.000962368	0.0598161	0.262372	-0.0203792	0.804643	1	9	5	9	-0.00219019	0.746056	0.102796	0.0222498	0.10267	0.000877015
IPI00294933.7	TRPM4	Isoform 1 of Transient receptor potential cation channel subfamily M member 4	0.9957	4	3	4	-0.236239	0.438456	-0.223121	0.293482	-0.420031	0.513357	1	8	5	7	-0.00207243	0.941486	0.039027	0.385164	0.103341	0.0914515
IPI00395769.2	ATP5C1	Isoform Heart of ATP synthase subunit gamma: mitochondrial	1	36	9	34	-0.0670004	0.000252538	-0.155253	1.74708e-05	-0.128914	0.0026067	1	50	12	44	-0.00201719	0.955408	-0.0760708	8.03659e-05	-0.124742	0.00491885
IPI00010278.6	MRPS30	28S ribosomal protein S30: mitochondrial	1	7	4	7	0.0320971	0.411635	-0.00542056	0.937349	-0.154669	0.614715	1	8	4	8	-0.00168291	0.957136	-0.124099	0.433966	0.00268832	0.629181
IPI00020487.1	LACRT	Extracellular glycoprotein lacritin	0.9998	8	2	4	-0.202391	0.408357	-0.211525	0.485585	-0.237905	0.242185	1	4	2	4	-0.0015258	0.918083	0.098031	0.240613	0.111303	0.103159
IPI00217468.3	HIST1H1B	Histone H1.5	1	15	3	5	0.0241616	0.832612	0.0126501	0.852235	0.0548603	0.381679	1	42	8	18	-0.00131558	0.947607	-0.0616101	0.00819037	-0.0815255	0.060141
IPI00028003.1	COX7B	Cytochrome c oxidase subunit 7B: mitochondrial	1	14	2	14	-0.109415	0.270857	-0.197511	0.271296	-0.238231	0.297922	1	22	2	22	-0.0011364	0.89936	-0.0851316	0.0708306	-0.130383	0.000985335
IPI00829826.1	MED1	Isoform 1 of Mediator of RNA polymerase II transcription subunit 1	0.9992	6	3	6	0.0548344	0.13411	-0.00416401	0.859645	0.0221171	0.180968	0.9994	12	4	12	-0.00105614	0.989802	0.0503715	0.322414	-0.0273089	0.161235
IPI00003814.1	MAP2K6	Isoform 1 of Dual specificity mitogen-activated protein kinase kinase 6	1	3	3	3	0.131424	0.165521	0.133434	0.311151	0.198547	0.167542	1	10	7	10	-0.000859796	0.95767	0.0126799	0.671925	0.0281106	0.243448
IPI00435020.3	NCAM1	Isoform 2 of Neural cell adhesion molecule 1	0.9821	6	2	4	-0.0242666	0.744451	-0.119692	0.727324	0.105153	0.719885	0.9796	6	4	6	-0.000632614	0.634021	-0.0526491	0.643419	0.0697417	0.747269
IPI00306290.5	XPOT	Exportin-T	1	58	20	58	-0.100047	6.58006e-05	-0.199816	6.74397e-11	-0.16053	1.5439e-06	1	82	23	78	-0.000576533	0.973935	-0.0778416	0.00167799	-0.0931294	0.000167446
IPI00060549.10	GPRASP1	G-protein coupled receptor-associated sorting protein 1	0.911	6	3	6	-0.0273624	0.653094	-0.0555516	0.390113	0.0291548	0.533624	0.9774	8	4	8	-0.000568216	0.995995	0.0225583	0.5777	0.0439624	0.391648
IPI00479306.1	PSMB5	Isoform 1 of Proteasome subunit beta type-5	1	18	8	18	0.0827177	0.078994	0.12938	0.053494	0.13957	0.141347	1	16	7	16	-0.000434553	0.976607	0.0476935	0.145481	0.0326587	0.451007
IPI00017376.2	SEC23B	Protein transport protein Sec23B	0.999	6	2	3	0.114308	0.223995	0.113173	0.452214	0.214132	0.201297	0.9998	4	2	2	0.000103798	0.997594	0.064708	0.268532	0.0544498	0.552482
IPI00011618.4	RBFOX2	Isoform 9 of RNA binding protein fox-1 homolog 2	1	5	3	5	-0.0655969	0.188045	-0.151525	0.0286818	-0.127372	0.0329855	1	20	10	20	0.000781359	0.975557	-0.0397737	0.149551	-0.0152159	0.505463
IPI00141318.2	CKAP4	Cytoskeleton-associated protein 4	1	72	31	72	-0.0170616	0.184045	-0.0471171	0.0373595	0.0248516	0.22241	1	69	29	69	0.000834649	0.970229	0.01384	0.224752	0.0341215	0.0241058
IPI00029751.1	CNTN1	Isoform 1 of Contactin-1	0.9666	4	3	4	-0.0825785	0.0576833	-0.136388	0.117547	-0.083118	0.4032	0.9852	7	5	7	0.00094113	0.992871	0.0629336	0.44424	0.0503464	0.666488
IPI00385267.4	SRPR	Signal recognition particle receptor subunit alpha	1	17	9	17	0.0468262	0.0438202	0.0367604	0.0356932	0.0632965	0.000693388	1	19	11	19	0.000997545	0.962018	0.0354946	0.0602801	0.0247057	0.31569
IPI00039626.3	FAM120A	Isoform D of Constitutive coactivator of PPAR-gamma-like protein 1	1	6	4	6	-0.0503131	0.701976	-0.0550402	0.442456	-0.101864	0.159969	1	10	6	10	0.00111686	0.984093	0.0203744	0.657075	0.0194863	0.747431
IPI00414384.1	HSDL2	Isoform 1 of Hydroxysteroid dehydrogenase-like protein 2	1	8	5	8	0.110823	0.0749195	0.0971114	0.0219502	0.0363199	0.756259	1	6	4	6	0.00124122	0.976292	0.0257632	0.198638	0.0644234	0.0720419
IPI00170692.4	VAPA	Isoform 1 of Vesicle-associated membrane protein-associated protein A	1	22	9	22	-0.0536267	0.271504	-0.168429	0.000429477	-0.178376	0.0592883	1	22	7	22	0.0012668	0.990365	0.0542736	0.296399	-0.0714203	0.313137
IPI00011916.1	AIMP2	Aminoacyl tRNA synthase complex-interacting multifunctional protein 2	1	13	6	13	0.00597499	0.762602	-0.015626	0.502422	-0.0548546	0.217741	1	20	9	20	0.00147489	0.953979	-0.0300826	0.240095	-0.0193453	0.000545668
IPI00218924.5	CHP	Calcium-binding protein p22	0.9957	5	3	5	-0.144592	0.162564	-0.261513	0.074116	-0.18491	0.026173	1	13	7	13	0.00158894	0.918338	-0.0709766	0.126091	-0.0971654	0.0176752
IPI00013219.1	ILK	Integrin-linked protein kinase	1	8	5	8	-0.0170882	0.502817	-0.0673077	0.321098	-0.189311	0.449409	1	16	10	16	0.00175833	0.92677	-0.048808	0.0521042	-0.106603	0.00246028
IPI00470528.5	RPL15	60S ribosomal protein L15	0.9967	4	2	4	0.0214007	0.877806	0.0793063	0.677829	0.437871	0.144559	1	8	4	8	0.00185881	0.940923	0.103872	0.0790651	0.0582247	0.0409072
IPI00100160.3	CAND1	Isoform 1 of Cullin-associated NEDD8-dissociated protein 1	1	72	31	67	-0.0267571	0.0708515	-0.0448235	0.0101002	-0.119984	0.00748254	1	78	26	67	0.00203309	0.867378	-0.0703531	0.0238944	-0.0687533	4.25514e-06
IPI00007347.5	COG5	Isoform 1 of Conserved oligomeric Golgi complex subunit 5	1	23	13	23	-0.0871888	0.0014157	-0.184341	2.4232e-06	-0.178133	3.5486e-08	1	48	23	48	0.00265154	0.820617	-0.0700216	7.40135e-05	-0.103511	1.93638e-06
IPI00022388.2	DPYSL4	Dihydropyrimidinase-related protein 4	0.9994	3	2	3	-0.0666495	0.0952377	-0.0862353	0.413508	-0.0377257	0.452249	1	15	5	15	0.00337385	0.889492	-0.0598537	0.231404	-0.0757432	0.0511307
IPI00299608.3	PSMD1	Isoform 1 of 26S proteasome non-ATPase regulatory subunit 1	1	41	21	41	0.00997223	0.519472	0.0379181	0.00914576	0.0915896	0.00134814	1	51	22	51	0.00371194	0.758821	0.00996099	0.436419	-0.000490244	0.972877
IPI00008728.1	CLPX	ATP-dependent Clp protease ATP-binding subunit clpX-like: mitochondrial	0.9046	3	2	3	-0.0947598	0.634204	-0.121246	0.49803	0.00449415	0.968611	1	5	2	5	0.00381391	0.928972	-0.0672524	0.616684	-0.0754942	0.604416
IPI00023814.2	NEO1	Isoform 1 of Neogenin	1	4	3	4	0.0757306	0.407317	-0.0656627	0.684851	0.0177338	0.875558	0.9998	3	2	3	0.00395487	0.918379	0.0675997	0.314736	0.0171088	0.674407
IPI00026964.2	UQCRFS1	Cytochrome b-c1 complex subunit Rieske: mitochondrial	1	7	5	7	0.0638368	0.583078	0.0873345	0.470701	0.119686	0.213859	1	11	6	11	0.00402388	0.75824	0.0203615	0.0188005	0.00938604	0.355073
IPI00020454.1	DCK	Deoxycytidine kinase	1	32	12	30	-0.237401	1.81065e-05	-0.265671	7.03184e-09	-0.228593	2.78109e-05	1	37	12	37	0.00409057	0.72101	-0.0905645	5.20386e-05	-0.145124	0.000477942
IPI00306436.1	STAT3	Isoform Del-701 of Signal transducer and activator of transcription 3	1	5	4	5	-0.0123928	0.442114	-0.0828625	0.0183201	-0.104557	0.0115324	1	17	10	16	0.00477548	0.732501	-0.0557857	0.0228157	-0.0314514	0.18568
IPI00000579.2	CCDC167	Transmembrane and coiled-coil domain-containing protein C6orf129	1	10	5	10	-0.0756589	0.000643861	-0.191142	0.00889413	-0.213491	0.00159732	1	9	5	9	0.00490152	0.913014	-0.0711159	7.08889e-05	-0.0714421	0.437187
IPI00029772.2	DPYD	Dihydropyrimidine dehydrogenase [NADP+]	0.9775	8	4	8	-0.0530394	0.809366	-0.0898867	0.533481	-0.286459	0.401091	0.9901	8	5	6	0.00490484	0.979242	-0.0434706	0.891519	-0.0270175	0.399544
IPI00329088.5	CHD1L	Isoform 1 of Chromodomain-helicase-DNA-binding protein 1-like	1	22	10	21	-0.0797428	0.202432	-0.0643869	0.0982537	-0.017278	0.770831	1	37	16	35	0.00493313	0.69776	-0.0149227	0.389491	-0.00632706	0.762579
IPI00024920.1	ATP5D	ATP synthase subunit delta: mitochondrial	1	11	3	11	-0.10688	0.0478804	-0.0818979	0.0129544	-0.015779	0.655846	1	19	3	19	0.00494912	0.918083	-0.0439068	0.312769	0.0027902	0.904864
IPI00007047.1	S100A8	Protein S100-A8	1	23	6	23	-0.390236	2.24963e-05	-0.171323	0.000511387	-0.183801	0.0031577	1	19	5	19	0.00507223	0.844845	0.218324	0.00293502	0.274546	0.000533036
IPI00022793.5	HADHB	Trifunctional enzyme subunit beta: mitochondrial	1	23	12	22	0.0988296	0.0030126	0.111983	1.46001e-06	0.13178	0.00170291	1	35	14	35	0.00540232	0.707772	0.0395261	0.00700993	0.0289453	0.206353
IPI00010142.1	UBE2G2	Ubiquitin-conjugating enzyme E2 G2	0.9997	7	3	6	-0.0334712	0.656931	-0.15548	0.0593835	-0.0927205	0.594084	0.9999	8	3	8	0.00541501	0.408911	-0.0708486	0.145668	-0.106427	0.00462949
IPI00008504.1	CA14	Carbonic anhydrase 14	1	5	3	5	-0.0713865	0.0463347	-0.107751	0.0695388	-0.0446656	0.385472	1	6	3	6	0.00542539	0.873264	-0.00107001	0.993314	-0.0087794	0.939109
IPI00006440.7	MRPS7	28S ribosomal protein S7: mitochondrial	1	10	5	10	-0.0286557	0.831298	-0.00317519	0.958073	0.0255034	0.737567	1	6	4	6	0.00548721	0.803104	0.0375275	0.157435	0.048207	0.357113
IPI00239405.4	SYNE2	Isoform 1 of Nesprin-2	0.9992	37	8	15	-0.0846152	0.322331	-0.121108	0.0645093	-0.139267	0.575541	0.9995	27	6	9	0.00567552	0.951239	0.132022	0.254646	0.142814	0.444272
IPI00004247.2	PHKA1	Isoform 1 of Phosphorylase b kinase regulatory subunit alpha: skeletal muscle isoform	0.9972	4	3	4	0.00524936	0.968705	0.196392	0.0809636	0.177079	0.351986	1	4	2	4	0.00575143	0.856499	-0.0492518	0.145324	-0.100993	0.0221086
IPI00307547.1	C9orf46	Transmembrane protein C9orf46	1	38	8	38	-0.102144	0.0885396	-0.264331	1.17604e-05	-0.267693	0.000302276	1	36	6	36	0.00597363	0.696217	-0.0823304	0.000427823	-0.127365	0.000234279
IPI00219381.5	NDUFA2	NADH dehydrogenase [ubiquinone] 1 alpha subcomplex subunit 2	0.9987	4	3	4	-0.0635951	0.174585	-0.126831	0.208	-0.366224	0.0584582	1	9	5	9	0.00607994	0.888792	-0.0490136	0.44258	-0.0787455	0.0011007
IPI00477971.4	TBL3	Transducin beta-like protein 3	0.9998	7	3	7	-0.0608465	0.311329	-0.0666655	0.165521	-0.0386806	0.744451	1	18	11	18	0.00608289	0.739724	-0.016901	0.566069	-0.0376583	0.0827498
IPI00465179.4	PFKM	6-phosphofructokinase: muscle type isoform 1	1	45	19	35	-0.0418613	0.138892	-0.0251091	0.356466	0.00202968	0.889045	1	67	23	55	0.00643819	0.687478	-0.0232691	0.000892165	-0.0455269	0.00709171
IPI00719051.4	EXOC5	Exocyst complex component 5	1	6	3	5	-0.0097261	0.630182	-0.0903462	0.0132346	-0.046076	0.613899	1	10	5	9	0.00644717	0.564452	-0.0483754	0.0467626	-0.0690753	0.0725682
IPI00029447.5	GOSR1	Golgi SNAP receptor complex member 1	1	11	4	11	0.0157589	0.492255	-0.0325691	0.548741	-0.0445549	0.079918	1	8	4	8	0.00647563	0.825524	0.0104968	0.69201	-0.00182341	0.72933
IPI00013981.4	YES1	Tyrosine-protein kinase Yes	1	14	6	11	-0.131752	0.00518265	-0.0788643	0.00834267	-0.0030825	0.944254	1	12	4	6	0.00665896	0.78143	0.0428469	0.0437461	0.145035	0.0184019
IPI00303476.1	ATP5B	ATP synthase subunit beta: mitochondrial	1	97	11	64	-0.0807009	3.93985e-06	-0.112741	5.67081e-06	-0.0748882	0.00490267	1	112	11	70	0.00679424	0.636882	-0.0796401	0.000466986	-0.0728862	0.0188405
IPI00022204.2	SERPINB3	Isoform 1 of Serpin B3	1	20	12	20	-0.215973	0.000693388	-0.198947	1.92345e-06	-0.174283	0.000745256	1	13	4	6	0.0068013	0.610838	0.237073	0.0209079	0.243824	0.0261955
IPI00043598.2	IKBIP	Isoform 4 of Inhibitor of nuclear factor kappa-B kinase-interacting protein	1	22	8	12	-0.0488576	0.027562	-0.0603219	0.000378904	-0.0409061	0.123191	1	21	6	12	0.00690981	0.815564	-0.023732	0.19259	-0.0433475	0.00964829
IPI00216514.6	CD47	Isoform OA3-293 of Leukocyte surface antigen CD47	1	6	3	6	0.0482892	0.626795	0.0878597	0.109676	0.110367	0.00262578	1	7	3	7	0.00700284	0.030392	0.0622296	0.0350603	0.0545952	0.00111647
IPI00019329.1	DYNLL1	Dynein light chain 1: cytoplasmic	1	11	5	11	0.00943777	0.843401	-0.0232768	0.537688	-0.0159271	0.81715	1	11	6	11	0.00720372	0.857861	-0.0285748	0.536298	-0.0490635	0.0377987
IPI00022465.3	CIT	Isoform 1 of Citron Rho-interacting kinase	0.988	9	4	9	-0.235231	0.306753	-0.0427941	0.609087	-0.0796229	0.621174	1	9	4	9	0.0073998	0.919658	0.0567761	0.0141443	0.101947	4.09201e-05
IPI00640703.3	XPO5	Exportin-5	1	109	36	102	-0.122956	1.55443e-11	-0.22844	1.44427e-15	-0.195842	1.12353e-06	1	173	41	163	0.00756161	0.56576	-0.121549	0.000278576	-0.163369	4.11783e-11
IPI00658145.3	BRAT1	Isoform 1 of BRCA1-associated ATM activator 1	1	13	8	13	-0.0827719	0.00711564	-0.195525	0.000337972	-0.288344	0.0060859	1	26	11	26	0.00785269	0.529703	-0.0823909	0.0416261	-0.0687216	0.0173616
IPI00006579.1	COX4I1	Cytochrome c oxidase subunit 4 isoform 1: mitochondrial	1	103	18	103	-0.0938938	7.6716e-05	-0.235092	2.14538e-11	-0.272125	1.45253e-12	1	173	19	173	0.00793495	0.636882	-0.0826733	3.56346e-05	-0.167013	7.93812e-09
IPI00291946.9	USP10	Ubiquitin carboxyl-terminal hydrolase 10	1	18	8	18	-0.0568699	0.0674662	-0.0915273	0.0119384	-0.090008	0.00150565	1	26	10	26	0.00807589	0.733219	-0.0506033	0.00104481	-0.0586921	0.0272649
IPI00219078.5	ATP2A2	Isoform 1 of Sarcoplasmic/endoplasmic reticulum calcium ATPase 2	1	159	22	97	-0.118182	2.07542e-10	-0.214511	9.17267e-12	-0.281779	1.60638e-06	1	220	3	6	0.00811167	0.472031	-0.460425	0.210015	-0.155684	0.0596624
IPI00093057.6	CPOX	Coproporphyrinogen-III oxidase: mitochondrial	1	4	3	4	0.0563876	0.3042	0.0245372	0.703758	-0.0999963	0.578792	1	4	2	4	0.0084116	0.877462	0.100167	0.0127611	0.102815	0.274376
IPI00006754.1	DCAF7	DDB1- and CUL4-associated factor 7	0.9956	3	2	3	-0.0269456	0.855378	-0.14291	0.541888	-0.107789	0.100604	1	4	3	4	0.00846191	0.868341	-0.0359521	0.520486	-0.112335	0.0104223
IPI00295851.4	COPB1	Coatomer subunit beta	1	56	25	56	-0.0646755	0.0001766	-0.106111	1.81065e-05	-0.0982634	0.00303281	1	79	30	75	0.00846419	0.681312	-0.0374807	0.11799	-0.0745768	0.000139643
IPI00514897.3	KIAA1244	Brefeldin A-inhibited guanine nucleotide-exchange protein 3	0.9707	7	3	6	-0.261803	0.555833	-0.27291	0.225214	-0.151469	0.298934	0.9724	11	4	11	0.00860929	0.975702	0.0844058	0.0705741	0.031708	0.777165
IPI00025086.4	COX5A	Cytochrome c oxidase subunit 5A: mitochondrial	1	29	8	29	-0.103396	0.00101234	-0.268609	0.000637748	-0.158079	0.0879575	1	40	8	40	0.00889319	0.752619	-0.0892487	9.58164e-08	-0.134064	0.0171696
IPI00008922.4	IFITM2	Interferon-induced transmembrane protein 2	1	5	2	5	-0.0622723	0.176031	-0.00455908	0.93497	0.0861328	0.12732	1	7	2	7	0.0089148	0.937263	0.0106223	0.947088	0.0865671	0.669501
IPI00164672.7	DCP1A	mRNA-decapping enzyme 1A	1	10	5	10	-0.12963	0.0791309	-0.17167	0.0215146	-0.170701	7.37708e-05	1	13	6	13	0.00891783	0.872814	-0.0727781	0.15643	-0.0974768	0.095983
IPI00017303.1	MSH2	DNA mismatch repair protein Msh2	1	53	28	53	-0.0417838	0.000162867	-0.106625	1.42168e-11	-0.0568392	0.000992497	1	72	31	70	0.00898061	0.516835	-0.0699508	4.59793e-05	-0.0783299	1.88046e-06
IPI00015856.6	DNPEP	aspartyl aminopeptidase	1	15	8	15	-0.0395359	0.0525066	-0.0914849	0.000269785	-0.0283633	0.612461	1	10	4	10	0.00904591	0.659229	0.0641837	0.231617	0.0752488	0.243984
IPI00003309.4	POLR2H	DNA-directed RNA polymerases I: II: and III subunit RPABC3	1	5	3	5	0.0289195	0.80148	0.0630057	0.094638	0.16006	0.104601	1	6	3	6	0.00907634	0.0744834	-0.0237687	0.79895	0.0614606	0.689707
IPI00023728.1	GGH	Gamma-glutamyl hydrolase	1	3	2	3	-0.0582574	0.752322	-0.0590467	0.59203	-0.0328657	0.818328	1	3	2	3	0.00910326	0.35632	0.10426	0.253127	0.0683178	0.0856204
IPI00292135.1	LBR	Lamin-B receptor	1	36	14	32	-0.102499	0.0157202	-0.226272	6.23445e-08	-0.157942	0.00295422	1	29	12	29	0.0091194	0.805042	-0.0476432	0.293317	-0.0930136	0.0779755
IPI00301263.2	CAD	CAD protein	1	95	42	95	-0.0454155	5.14421e-06	-0.0908608	5.98168e-14	-0.0477609	0.000769389	1	108	46	107	0.0091215	0.407617	-0.0314523	1.49238e-05	-0.0366733	4.71924e-05
IPI00005948.1	MRI1	Isoform 1 of Methylthioribose-1-phosphate isomerase	1	7	4	7	0.0662722	0.0369726	0.107813	0.089494	0.139496	0.0019917	1	9	4	9	0.00922418	0.816344	0.0304983	0.382974	0.0531786	0.219045
IPI00644127.2	IARS	Isoleucyl-tRNA synthetase: cytoplasmic	1	115	42	115	-0.0462625	1.00614e-05	-0.0928841	4.8226e-16	-0.0287963	0.0032539	1	139	45	139	0.00933751	0.506839	-0.0341954	0.00213133	-0.0630232	9.72428e-09
IPI00030131.3	TMPO	Isoform Beta of Lamina-associated polypeptide 2: isoforms beta/gamma	1	26	5	13	-0.0235611	0.81873	-0.0721178	0.563476	0.0199974	0.777164	1	34	5	19	0.0094129	0.931763	-0.0649572	0.0819172	0.011364	0.857964
IPI00220710.5	ACOT9	Isoform 1 of Acyl-coenzyme A thioesterase 9: mitochondrial	0.998	5	2	3	-0.00569891	0.979103	-0.0713731	0.817266	0.0083816	0.968643	1	4	2	4	0.00947361	0.0849889	0.0378904	0.245595	0.0299844	0.425637
IPI00014236.7	SLC39A14	Isoform 1 of Zinc transporter ZIP14	1	10	4	10	-0.0805722	0.0475342	-0.157527	0.0295357	-0.137428	0.0970638	1	6	2	6	0.00974937	0.831721	0.0373518	0.733572	-0.0369604	0.432049
IPI00014213.1	LARS2	Probable leucyl-tRNA synthetase: mitochondrial	1	12	5	10	0.00100488	0.968844	-0.0211757	0.193778	0.0716163	0.000813487	1	14	7	14	0.00991259	0.529199	0.0598923	0.00431945	0.0533844	0.00831718
IPI00005707.7	MRC2	C-type mannose receptor 2	1	5	3	5	-0.0502231	0.0630078	-0.0640175	0.0170576	-0.118597	0.0328573	1	20	13	20	0.00992597	0.514452	-0.0260915	0.470824	-0.0315583	0.438944
IPI00026219.4	CPSF1	Cleavage and polyadenylation specificity factor subunit 1	1	10	6	9	0.0496531	0.261493	0.0126099	0.855378	0.118361	0.0566546	1	11	5	9	0.0100516	0.354034	0.0179142	0.594915	0.0386092	0.506482
IPI00008868.4	MAP1B	Microtubule-associated protein 1B	1	37	19	31	0.0963204	0.0671864	0.180011	0.00442008	0.134411	0.10342	1	44	19	42	0.0101763	0.707203	-0.069604	0.0722659	-0.0854479	0.0421473
IPI00020557.2	LRP1	Prolow-density lipoprotein receptor-related protein 1	1	20	14	20	-0.0632135	0.210056	-0.0712182	0.0599241	-0.0326847	0.675604	1	21	14	21	0.0102146	0.663734	0.0864332	0.000120115	0.0626606	0.0125928
IPI00783982.1	COPG	Coatomer subunit gamma	1	35	16	29	-0.0103043	0.678326	-0.0331064	0.0538695	-0.0132511	0.762697	1	49	19	41	0.0104609	0.379663	-0.0136376	0.718428	-0.00768429	0.784037
IPI00027078.3	CPD	Carboxypeptidase D	1	31	18	30	0.0205265	0.395472	0.029865	0.0542727	0.087418	0.000126455	1	27	14	26	0.0104979	0.235075	0.0301418	0.0204081	0.0582324	0.000762696
IPI00470360.1	KIRREL	Isoform 1 of Kin of IRRE-like protein 1	0.9922	4	2	2	-0.0508872	0.903986	0.053221	0.86524	0.247385	0.642077	1	9	5	9	0.0105684	0.438944	-0.0313823	0.575245	-0.0355317	0.816344
IPI00946792.1	PTK7	cDNA FLJ55335: highly similar to Tyrosine-protein kinase-like 7	1	21	13	21	-0.00914996	0.780353	-0.0311401	0.535675	0.0813067	0.0221495	1	26	13	26	0.0108865	0.343757	0.0430132	0.000929438	0.0396222	0.00316501
IPI00294603.6	ZMYM2	Similar to Zinc finger MYM-type protein 5	1	9	4	7	0.0624572	0.139334	0.0474166	0.0422246	0.10878	0.636243	1	4	3	4	0.0109332	0.152431	0.04408	0.0252355	0.0466009	0.53917
IPI00010845.3	NDUFS8	NADH dehydrogenase [ubiquinone] iron-sulfur protein 8: mitochondrial	1	14	7	14	-0.0892731	0.00680469	-0.115316	0.00407618	-0.0782793	0.180427	1	11	5	11	0.0110673	0.609443	-0.0913701	0.160935	-0.100994	0.0782222
IPI00299524.2	NCAPD2	Condensin complex subunit 1	1	13	6	13	0.0122329	0.738577	0.0265655	0.587302	-0.00961002	0.926944	1	17	10	17	0.0111224	0.71315	0.0259328	0.129928	0.0356704	0.0636867
IPI00002790.3	SEL1L	Isoform 1 of Protein sel-1 homolog 1	1	11	7	11	-0.0496921	0.141044	-0.0460694	0.310815	-0.0825599	0.216529	1	12	6	12	0.0111325	0.739456	-0.0258223	0.317699	-0.00707269	0.848618
IPI00465429.3	RUFY1	Isoform 2 of RUN and FYVE domain-containing protein 1	1	3	2	3	0.0848329	0.55198	0.100407	0.639446	-0.089417	0.617106	1	5	3	5	0.011269	0.276941	-0.0595232	0.894162	-0.0174681	0.77845
IPI00103940.4	MFSD10	Major facilitator superfamily domain-containing protein 10	1	15	8	15	-0.123014	0.000761029	-0.167657	0.000151837	-0.117545	0.00017122	1	9	5	9	0.0114966	0.585003	-0.0298194	0.630391	-0.0535941	0.454465
IPI00045492.1	TUBGCP5	Gamma-tubulin complex component 5	0.9999	3	3	3	-0.0489598	0.21104	-0.180205	0.0155683	-0.38074	0.154326	1	11	8	11	0.0118229	0.747961	-0.0566682	0.0453037	-0.131423	0.00479332
IPI00007401.2	IPO8	Importin-8	1	7	3	5	-0.044073	0.0287037	-0.133723	0.334191	-0.0921543	0.433216	1	22	9	19	0.0120927	0.612109	-0.0353357	0.0790025	-0.0736292	0.111568
IPI00335711.6	DNAH11	Dynein heavy chain 11: axonemal	1	17	11	17	0.0653689	0.302875	0.0420694	0.481399	0.120769	0.0308262	0.9827	14	5	14	0.0121295	0.883676	0.0955181	0.210303	0.13764	0.000655759
IPI00217232.2	SUCLA2	Isoform 2 of Succinyl-CoA ligase [ADP-forming] subunit beta: mitochondrial	1	28	13	26	0.0128898	0.476465	-0.0539557	0.0150899	-0.0845847	0.00759396	1	29	12	27	0.0121435	0.486648	-0.065668	0.0398643	-0.0926284	0.00207906
IPI00152462.1	DNAH3	Isoform 1 of Dynein heavy chain 3: axonemal	0.9727	10	6	8	-0.131327	0.404082	-0.108133	0.640584	-0.304285	0.15977	0.9652	7	4	4	0.0123758	0.0782547	-0.0748273	0.331231	-0.203607	0.293408
IPI00004363.1	STK39	STE20/SPS1-related proline-alanine-rich protein kinase	1	13	6	8	0.064281	0.116852	0.0265456	0.790994	0.0155284	0.805208	1	14	6	11	0.0126426	0.288227	-0.021827	0.38157	-0.0191849	0.0365921
IPI00154645.9	TBC1D15	Isoform 1 of TBC1 domain family member 15	1	8	4	8	0.00115475	0.968253	-0.0151913	0.602566	0.0386863	0.392945	1	19	7	15	0.013421	0.178173	-0.0752528	0.0349302	-0.041736	0.364401
IPI00100151.4	XRN2	Isoform 1 of 5'-3' exoribonuclease 2	1	5	3	5	0.292132	0.188243	0.354308	0.198251	0.451002	0.180271	1	9	5	9	0.013453	0.954175	0.168612	0.000443468	0.246629	0.00305373
IPI00027808.1	POLR2B	DNA-directed RNA polymerase II subunit RPB2	1	14	9	14	0.00233632	0.895012	0.0485227	0.43037	0.0589014	0.375752	1	23	12	23	0.0135352	0.49043	-0.017553	0.519319	-0.00156976	0.95346
IPI00006721.4	OPA1	Isoform 1 of Dynamin-like 120 kDa protein: mitochondrial	1	41	19	41	-0.0945031	0.000623472	-0.122699	1.26201e-07	-0.0763757	0.0106433	1	55	26	55	0.0135562	0.183706	-0.022987	0.115988	-0.0369378	0.0532493
IPI00000690.1	AIFM1	Isoform 1 of Apoptosis-inducing factor 1: mitochondrial	1	29	14	29	0.0107591	0.49052	-0.00934871	0.295921	0.0161083	0.493411	1	39	13	39	0.0137494	0.523032	-0.0260856	0.0256583	-0.0738624	0.0552222
IPI00019383.2	GALK1	cDNA FLJ56840: highly similar to Galactokinase	1	20	9	20	-0.0121402	0.60131	-0.0439299	0.037388	-0.00972119	0.731036	1	25	12	25	0.0137543	0.453768	-0.0238739	0.26959	0.00112903	0.95696
IPI00011592.3	DYNC1LI2	Cytoplasmic dynein 1 light intermediate chain 2	1	10	4	8	-0.0121108	0.451522	-0.0548319	0.0483451	0.0568963	0.509479	1	14	7	13	0.0138165	0.536447	-0.0192498	0.477663	0.0148065	0.28775
IPI00016597.3	CLN6	Ceroid-lipofuscinosis neuronal protein 6	1	6	3	6	-0.150317	0.0268999	-0.218641	0.0404321	-0.194565	0.184682	1	11	3	11	0.0138889	0.642669	-0.0791171	0.0706219	-0.139649	0.00292295
IPI00004459.1	DIMT1	Probable dimethyladenosine transferase	1	4	2	4	0.0340512	0.863914	-0.025291	0.861546	-0.0491283	0.810056	1	13	7	13	0.0140104	0.613231	0.0156638	0.51464	-0.000978335	0.982372
IPI00554521.2	FTH1	Ferritin heavy chain	1	7	4	7	0.123483	0.0745328	0.208801	0.0107124	0.120249	0.0573309	1	6	4	6	0.0140146	0.878707	0.0681198	0.20156	0.115716	0.191931
IPI00410034.2	SLC38A2	Isoform 1 of Sodium-coupled neutral amino acid transporter 2	1	4	2	4	-0.117378	0.195073	-0.0626395	0.762869	-0.0744064	0.473239	1	13	6	13	0.0141742	0.820064	-0.0531812	0.165714	-0.0989395	0.0152521
IPI00010232.1	PEX3	Peroxisomal biogenesis factor 3	1	6	3	6	-0.100677	0.0215802	-0.234184	0.00170621	-0.190964	0.114611	1	11	5	9	0.0141824	0.828739	-0.0541205	0.0240038	-0.0881969	0.0029122
IPI00001639.2	KPNB1	Importin subunit beta-1	1	57	23	57	-0.0186808	0.0532924	-0.0340704	1.2062e-06	-0.00146733	0.911436	1	76	24	76	0.0145107	0.143979	-0.0271637	0.0168653	-0.0333253	0.00663098
IPI00173359.2	UACA	Uveal autoantigen with coiled-coil domains and ankyrin repeats	1	6	5	6	0.0579006	0.62997	0.257695	0.0112743	0.264253	0.00955228	1	11	6	11	0.014588	0.792077	0.0203963	0.720703	0.0688839	0.374106
IPI00154283.4	KIAA1524	Isoform 1 of Protein CIP2A	1	24	17	24	-0.0620244	9.62527e-06	-0.14322	3.2054e-09	-0.128831	0.00055126	1	32	19	32	0.0146125	0.149455	-0.0650502	1.6686e-08	-0.0887137	5.60889e-05
IPI00018946.4	PANK4	cDNA FLJ56439: highly similar to Pantothenate kinase 4	1	29	15	29	-0.0384533	0.0062017	-0.137466	3.93985e-06	-0.114921	0.0171907	1	25	14	25	0.014887	0.179474	-0.0466328	0.0293227	-0.0542654	0.000536005
IPI00106502.5	KEAP1	Kelch-like ECH-associated protein 1	1	42	15	42	-0.0561645	0.00287387	-0.162834	3.68562e-07	-0.191087	9.62527e-06	1	52	19	52	0.0154845	0.440793	-0.0513084	0.00639589	-0.0914265	2.26348e-06
IPI00032406.1	DNAJA2	DnaJ homolog subfamily A member 2	1	29	13	29	-0.0432145	0.129899	-0.0738675	0.00511814	-0.0702959	0.247642	1	27	13	27	0.0159063	0.297294	-0.0299194	0.0743554	-0.0158323	0.415867
IPI00925046.1	QARS	Glutaminyl-tRNA synthetase	1	42	22	40	0.00552235	0.777164	0.00279834	0.922546	0.0753015	0.0123001	1	46	25	42	0.0160294	0.159152	0.0138789	0.443538	0.0159636	0.54108
IPI00411937.4	SNORD110;SNORD86;NOP56	Nucleolar protein 56	1	17	9	17	0.0400159	0.159833	-0.00689733	0.856207	-0.0569129	0.380258	1	40	18	39	0.0163808	0.225503	-0.0161811	0.260656	-0.0775721	0.000244586
IPI00015833.1	CHCHD3	Coiled-coil-helix-coiled-coil-helix domain-containing protein 3: mitochondrial	1	51	19	51	-0.0986938	1.47633e-08	-0.245356	1.9329e-12	-0.293589	1.34734e-08	1	92	20	92	0.0164449	0.150297	-0.115693	1.28987e-08	-0.172847	1.58585e-08
IPI00302990.4	WDR55	Isoform 1 of WD repeat-containing protein 55	1	2	2	2	-0.0755253	0.70554	-0.0275319	0.777164	-0.0659197	0.685473	1	4	3	4	0.0164851	0.262464	0.0372656	0.0669015	0.024366	0.2681
IPI00908469.1	TUBB6	cDNA FLJ52712: highly similar to Tubulin beta-6 chain	1	136	3	9	-0.122166	0.020687	-0.22953	0.00611934	-0.133808	0.0946439	1	224	3	15	0.0166371	0.514062	-0.0125845	0.0225989	-0.05751	0.0438169
IPI00854642.1	PDS5A	Isoform 1 of Sister chromatid cohesion protein PDS5 homolog A	1	13	5	11	0.0354701	0.503136	0.0586001	0.182797	0.0457581	0.447701	1	19	8	14	0.0166453	0.496399	0.0697537	0.123323	0.030419	0.192126
IPI00304417.7	IDH3B	Isocitrate dehydrogenase [NAD] subunit beta: mitochondrial precursor	1	13	4	7	-0.0231179	0.55198	-0.0753115	0.0245965	-0.042831	0.0368707	1	20	6	14	0.0166753	0.307895	-0.0280456	0.0220355	-0.111244	0.000112564
IPI00375638.7	PPP6R2	Isoform 2 of Serine/threonine-protein phosphatase 6 regulatory subunit 2	1	3	2	3	-0.0192809	0.668666	-0.0949659	0.0524642	-0.0573598	0.558424	1	15	8	15	0.0167318	0.263865	-0.0895364	0.178107	-0.0858864	0.0305492
IPI00470610.4	PYCR2	Pyrroline-5-carboxylate reductase 2	1	9	5	9	0.00669296	0.908214	-0.052941	0.137304	-0.0669814	0.0807681	1	12	7	12	0.0167734	0.298365	-0.0150049	0.650145	-0.0578705	0.297763
IPI00045491.3	TUBGCP6	Isoform 1 of Gamma-tubulin complex component 6	0.9982	3	3	3	0.0660267	0.0472026	-0.0233007	0.865637	0.0164999	0.0639372	1	11	6	10	0.0169043	0.796246	-0.0148104	0.403203	-0.041318	0.0250213
IPI00376317.4	EDC4	Isoform 1 of Enhancer of mRNA-decapping protein 4	1	13	6	10	-0.0201005	0.545184	-0.0310429	0.580858	0.046666	0.392021	1	12	5	8	0.0170908	0.666488	0.0541161	0.125469	0.0625435	0.0298172
IPI00383597.2	SLC4A2	Isoform A of Anion exchange protein 2	1	8	6	8	-0.0260224	0.760323	-0.0662228	0.0779686	-0.0696576	0.680772	1	12	5	12	0.0171025	0.607063	-0.0217583	0.736115	-0.101762	0.23871
IPI00219034.3	NDUFA8	NADH dehydrogenase [ubiquinone] 1 alpha subcomplex subunit 8	1	8	2	4	-0.0602703	0.520688	-0.155753	0.230502	-0.702764	0.235096	1	8	3	6	0.0171393	0.771991	-0.609578	0.0373143	-0.202608	0.00231556
IPI00305383.1	UQCRC2	Cytochrome b-c1 complex subunit 2: mitochondrial	1	44	18	44	-0.0990575	0.000265702	-0.167494	3.73067e-13	-0.119975	0.000205007	1	62	18	62	0.017157	0.37243	-0.0428878	0.111593	-0.0755343	4.71924e-05
IPI00018415.1	TM9SF2	Transmembrane 9 superfamily member 2	1	30	10	26	-0.0974653	0.00213904	-0.164205	0.000289558	-0.0662535	0.10583	1	41	13	39	0.0174834	0.241922	-0.0509369	0.0257529	-0.0941916	0.00174577
IPI00220487.4	ATP5H	Isoform 1 of ATP synthase subunit d: mitochondrial	1	29	11	26	-0.107307	0.000106391	-0.201091	0.000290132	-0.173211	0.00754844	1	25	9	22	0.0175402	0.460639	-0.125455	0.00157677	-0.173258	0.000759889
IPI00514126.2	AGL	Isoform 1 of Glycogen debranching enzyme	1	9	6	9	0.0444758	0.0754618	0.0268533	0.289793	0.118786	0.00874942	1	5	3	5	0.0177329	0.862326	0.00652236	0.865906	-0.0485352	0.74201
IPI00218200.8	BCAP31	B-cell receptor-associated protein 31	1	24	12	24	0.000863168	0.914911	-0.0620091	0.00174659	-0.0253061	0.192119	1	23	12	23	0.0178146	0.140021	0.00481618	0.711821	-0.00406175	0.72101
IPI00642611.7	COG6	cDNA FLJ56431: highly similar to Conserved oligomeric Golgi complex component 6	1	20	9	20	-0.13855	3.27871e-05	-0.225728	3.08169e-07	-0.206773	0.000563659	1	29	13	29	0.017837	0.459067	-0.0743642	0.00332782	-0.135318	2.64331e-06
IPI00017592.1	LETM1	Isoform 1 of LETM1 and EF-hand domain-containing protein 1: mitochondrial	1	14	8	14	0.0781384	0.179917	0.0627356	0.142178	0.0532031	0.43096	1	17	8	17	0.0178518	0.528144	0.0448423	0.30224	0.0599561	0.0829022
IPI00164005.1	COG7	Conserved oligomeric Golgi complex subunit 7	1	26	15	26	-0.0827092	0.00444042	-0.180422	1.99146e-05	-0.259965	5.72764e-05	1	42	19	42	0.018169	0.229058	-0.0951436	1.80098e-05	-0.13635	7.07289e-08
IPI00604711.3	KIF1A	Isoform 1 of Kinesin-like protein KIF1A	1	7	3	3	-0.0376427	0.922093	0.142088	0.123014	0.0627619	0.889374	0.9832	5	2	2	0.0184242	0.804178	0.0356488	0.869599	0.0288029	0.901891
IPI00003802.2	MAN2A1	Alpha-mannosidase 2	0.9999	5	3	5	-0.0823016	0.563281	-0.0305431	0.609504	-0.138974	0.53418	1	7	4	7	0.0185313	0.715512	0.0449644	0.298001	-0.0109136	0.836028
IPI00299468.3	SCD	Acyl-CoA desaturase	1	35	11	35	-0.142688	0.00973967	-0.213827	6.76606e-07	-0.229049	1.65186e-05	1	44	11	44	0.0185904	0.387616	-0.0644011	0.0701022	-0.0848969	0.00197598
IPI00216682.5	CNN3	Calponin-3	1	11	5	8	0.140729	0.156233	0.185593	0.099255	0.29472	0.00151354	0.9995	7	3	5	0.0186148	0.853025	0.0981684	0.450657	0.10061	0.0185428
IPI00005040.1	ACADM	Isoform 1 of Medium-chain specific acyl-CoA dehydrogenase: mitochondrial	1	17	9	15	-0.023226	0.448398	-0.0777529	0.0138931	-0.0754016	0.190414	1	38	13	38	0.0189714	0.265884	0.000162542	0.993422	-0.0189897	0.355073
IPI00456969.1	DYNC1H1	Cytoplasmic dynein 1 heavy chain 1	1	251	121	247	-0.0487848	3.77765e-15	-0.0604744	1.42602e-19	-0.0127045	0.115557	1	308	134	305	0.0191776	0.000416891	-0.00751965	0.151591	-0.00526318	0.446553
IPI00024006.3	PIK3R4	Phosphoinositide 3-kinase regulatory subunit 4	1	10	4	10	0.145166	0.428016	0.171686	0.389471	0.307639	0.346982	1	25	13	21	0.019244	0.299267	-0.0222736	0.0311124	-0.0214458	0.445056
IPI00394788.4	AARS2	Alanyl-tRNA synthetase: mitochondrial	1	10	3	9	-0.0233087	0.831353	0.0290937	0.734381	0.0295361	0.402924	0.9994	9	3	7	0.0194148	0.547068	-0.0120903	0.93059	0.0360602	0.887613
IPI00418336.3	INTS3	Isoform 2 of Integrator complex subunit 3	1	8	6	8	-0.0459014	0.465418	-0.0431811	0.292142	-0.248741	0.0197836	1	14	7	12	0.0194615	0.126736	-0.0358015	0.329707	-0.0371206	0.163184
IPI00306505.2	SPRY1	Protein sprouty homolog 1	1	4	2	4	0.00726992	0.919741	-0.0656531	0.512443	-0.50129	0.371331	1	7	4	7	0.0195599	0.813994	-0.303209	0.19562	-0.0544156	0.506839
IPI00024317.1	GCDH	Isoform Long of Glutaryl-CoA dehydrogenase: mitochondrial	1	37	15	35	-0.0603223	0.00203378	-0.154771	1.39771e-09	-0.141198	4.78748e-05	1	43	15	40	0.019803	0.221845	-0.0466906	0.014981	-0.0529716	0.00851159
IPI00329535.2	THBS3	Thrombospondin-3	0.9998	4	2	4	-0.0413351	0.402665	-0.0568648	0.610542	-0.0208609	0.793849	1	6	4	6	0.0199609	0.0277521	0.0467595	0.385935	0.0553488	0.359169
IPI00301107.7	IPO11	Isoform 1 of Importin-11	1	44	19	44	-0.13948	1.75827e-07	-0.221147	2.17509e-14	-0.247665	9.45457e-09	1	73	24	73	0.0200018	0.138451	-0.0751719	0.00487856	-0.14191	1.90799e-09
IPI00018691.1	MRPS18A	Isoform 1 of 28S ribosomal protein S18a: mitochondrial	0.9997	3	2	3	0.110053	0.158791	0.127785	0.0914188	0.16297	0.319624	0.983	3	2	3	0.0200227	0.228605	0.0416834	0.502998	0.0309176	0.578095
IPI00102864.3	HK2	Hexokinase-2	1	34	11	22	0.0405126	0.11677	0.0629443	0.135536	-0.100238	0.318926	1	46	18	34	0.0200672	0.115021	-0.0153293	0.556295	-0.0681614	0.00461583
IPI00298214.2	ABCG2	Isoform 1 of ATP-binding cassette sub-family G member 2	0.9196	3	2	3	-0.0617908	0.463378	-0.193786	0.396201	-0.1726	0.382595	0.9931	4	2	2	0.0202624	0.602282	0.0129562	0.754615	0.0130006	0.752466
IPI00014235.3	RAB3GAP1	Isoform 1 of Rab3 GTPase-activating protein catalytic subunit	1	7	4	7	0.0493748	0.0724696	0.148808	0.00257115	0.0854648	0.113754	1	9	7	9	0.0202739	0.549968	0.0516835	0.024459	0.0912946	0.00522344
IPI00165651.1	ERGIC2	Cd002 protein	1	9	3	9	-0.0152914	0.6197	-0.0612156	0.0900262	-0.115971	0.290357	1	9	4	9	0.0203562	0.662258	-0.0574194	0.154229	-0.139135	0.0148015
IPI00455473.2	MIA3	Isoform 1 of Melanoma inhibitory activity protein 3	1	15	9	15	0.00910525	0.738577	-0.0226734	0.422584	0.0553379	0.346819	1	31	16	30	0.0204473	0.414816	0.0590986	0.02771	0.0276673	0.487854
IPI00465273.1	UHRF1BP1	UHRF1-binding protein 1	0.9988	12	5	12	-0.121118	0.00301772	-0.0852918	0.0488546	-0.15903	0.00102218	1	12	6	12	0.0207304	0.645176	-0.0167411	0.731688	-0.002609	0.967441
IPI00289608.4	AP3D1	Isoform 2 of AP-3 complex subunit delta-1	1	10	7	10	0.0515287	0.000113486	0.0110496	0.442646	0.00598292	0.90473	1	19	9	19	0.0209	0.435127	0.0445248	0.267525	-0.0258293	0.456373
IPI00015140.2	MT-CYB	Cytochrome b	1	11	3	11	-0.0516507	0.23972	-0.146866	0.110334	-0.113282	0.0022286	1	20	3	20	0.021069	0.817339	0.0165932	0.842599	-0.15435	0.0079803
IPI00332371.9	PFKL	Isoform 1 of 6-phosphofructokinase: liver type	1	48	13	27	-0.0251411	0.132141	-0.0979641	4.19263e-05	-0.0671236	0.0278558	1	63	14	38	0.0211441	0.233649	-0.0359548	0.0123675	-0.0735287	0.0162934
IPI00063827.1	ABHD14B	Isoform 1 of Abhydrolase domain-containing protein 14B	1	11	5	11	-0.0539601	0.0987365	-0.155333	0.00623791	-0.105795	0.0668889	1	17	4	11	0.0211879	0.170289	-0.0796795	0.00440404	-0.0635409	0.0259987
IPI00026044.3	PIGU	Isoform 1 of Phosphatidylinositol glycan anchor biosynthesis class U protein	1	5	3	4	-0.108231	0.219641	-0.199415	0.0244372	-0.152262	0.0259384	1	17	5	15	0.0212167	0.580583	-0.0450192	0.00756692	-0.136075	0.00340505
IPI00183938.6	TTC27	Tetratricopeptide repeat protein 27	1	31	15	31	-0.102571	7.40625e-06	-0.213196	3.02008e-09	-0.175626	0.000131361	1	52	24	52	0.0212558	0.0225823	-0.0700156	5.89902e-07	-0.0729558	3.62513e-06
IPI00384689.3	PDXDC1	Isoform 1 of Pyridoxal-dependent decarboxylase domain-containing protein 1	1	8	6	8	-0.0457209	0.20569	-0.0927666	0.134606	-0.099612	0.254986	1	15	8	15	0.0213124	0.380298	-0.0411433	0.155891	-0.0904622	0.0147412
IPI00220219.6	COPB2	Coatomer subunit beta'	1	55	26	53	-0.00653135	0.626916	-0.0458331	1.84599e-06	0.00177895	0.949845	1	78	29	76	0.0214508	0.00942082	-0.0262151	0.00563648	-0.0272213	0.0177438
IPI00010746.1	PTDSS1	Phosphatidylserine synthase 1	1	14	6	14	-0.109351	0.0383143	-0.175391	0.016264	-0.258661	0.00461658	1	18	6	18	0.0217399	0.294682	-0.121495	0.0104223	-0.179642	0.0118005
IPI00216230.3	TMPO	Lamina-associated polypeptide 2: isoform alpha	1	29	8	16	0.0130371	0.733797	0.00277679	0.915546	-0.100052	0.3061	1	32	8	17	0.0217843	0.547775	-0.0174221	0.803207	-0.00706304	0.75628
IPI00028946.2	RTN3	Isoform 3 of Reticulon-3	0.9999	8	2	4	-0.0116786	0.899984	0.105425	0.711127	0.00879845	0.259038	1	9	3	7	0.0217968	0.709304	0.0644817	0.0241824	0.0185772	0.225623
IPI00295992.4	ATAD3A	Isoform 2 of ATPase family AAA domain-containing protein 3A	1	89	10	24	-0.0529871	2.80942e-05	-0.182807	2.32014e-06	-0.215223	3.75242e-08	1	134	7	22	0.0219275	0.327256	-0.0302095	0.0839291	-0.105548	0.098429
IPI00465246.5	MON2	Uncharacterized protein	1	90	44	86	-0.116205	1.59075e-14	-0.197959	3.22374e-21	-0.246527	2.29975e-11	1	166	53	162	0.0220008	0.00611524	-0.0735988	5.59248e-06	-0.122863	2.63637e-17
IPI00032150.3	CDS2	Isoform 1 of Phosphatidate cytidylyltransferase 2	1	8	4	8	-0.126518	0.00934499	-0.160272	0.107404	-0.234959	0.100548	1	8	3	8	0.0220441	0.2557	-0.0128039	0.860218	-0.0187813	0.502402
IPI00298423.3	PDHX	Pyruvate dehydrogenase protein X component: mitochondrial	0.999	2	2	2	0.0293444	0.099104	0.079476	0.471347	0.0920424	0.292319	1	6	4	6	0.0220651	0.237743	-0.00241657	0.919658	0.00771089	0.912125
IPI00549543.1	NCDN	Isoform 1 of Neurochondrin	1	7	4	7	0.00663845	0.779127	-0.0334287	0.444053	0.0242208	0.435035	1	11	6	11	0.0221827	0.64209	-0.0901982	0.206568	-0.0126102	0.778453
IPI00021057.1	SLC12A4	Isoform 1 of Solute carrier family 12 member 4	0.9999	4	2	4	-0.0349552	0.17699	-0.0772248	0.523265	-0.230611	0.586167	1	6	4	4	0.0222344	0.773466	-0.0221754	0.851046	-0.06316	0.315975
IPI00180384.5	DNAH7	Isoform 1 of Dynein heavy chain 7: axonemal	0.9917	13	6	10	0.128336	0.530186	0.237571	0.42964	0.0676161	0.72413	0.9833	14	4	9	0.0222724	0.784955	0.148353	0.0949057	0.155541	0.288227
IPI00218922.5	SEC63	Translocation protein SEC63 homolog	1	9	5	9	-0.0711809	0.00827189	-0.112704	0.00449034	-0.077018	0.236203	1	8	4	8	0.0223002	0.611967	-0.0387919	0.0272768	-0.0177809	0.599454
IPI00103552.4	MUC16	Mucin-16	1	12	7	12	-0.0119751	0.760229	0.0147001	0.695723	-0.115095	0.115473	0.9429	10	7	10	0.0223749	0.783896	-0.00984988	0.914389	-0.00328207	0.94054
IPI00414858.3	COG3	Isoform 1 of Conserved oligomeric Golgi complex subunit 3	1	9	5	9	-0.0401094	0.643682	-0.162854	0.0146588	-0.0850737	0.136021	1	33	17	32	0.0224431	0.0740406	-0.0844649	0.000601083	-0.118308	2.31714e-07
IPI00375330.6	WAPAL	Isoform 1 of Wings apart-like protein homolog	1	17	9	17	-0.0233214	0.52962	-0.0669601	0.0626637	-0.0526723	0.0575398	1	21	13	21	0.0225614	0.519159	-0.0227762	0.085905	-0.0329478	0.0156536
IPI00005132.3	GNL3L	Guanine nucleotide-binding protein-like 3-like protein	0.9153	3	2	3	0.032225	0.847378	-0.00172615	0.993772	-0.445403	0.153661	1	7	4	7	0.0226335	0.654756	-0.116489	0.121076	-0.113415	0.00819271
IPI00162330.3	MRPL37	39S ribosomal protein L37: mitochondrial	1	14	7	12	0.00445204	0.845926	-0.0157801	0.134972	0.00675489	0.902356	1	12	3	6	0.0226661	0.655878	0.138661	0.0331227	0.0722859	0.146947
IPI00294739.1	SAMHD1	Isoform 1 of SAM domain and HD domain-containing protein 1	1	13	8	13	-0.0552775	0.000602847	-0.0980701	0.0273676	-0.137639	0.0239499	1	19	10	17	0.0226892	0.343245	-0.0604483	0.00923289	-0.0522063	0.100204
IPI00873586.3	PPP6R1	Serine/threonine-protein phosphatase 6 regulatory subunit 1	1	18	12	18	-0.0801904	0.00224972	-0.164216	3.52239e-05	-0.252867	0.00340393	1	30	14	30	0.0227871	0.0499097	-0.0638397	0.190205	-0.103433	0.000313983
IPI00005904.3	DDX20	Probable ATP-dependent RNA helicase DDX20	1	8	5	8	0.0122055	0.628364	-0.0478903	0.350939	-0.0258048	0.713774	1	28	11	27	0.0229768	0.271085	-0.0771504	0.0173139	-0.117641	0.000695156
IPI00025695.1	CDC45	Cell division control protein 45 homolog	1	7	5	7	-0.0772593	0.0627338	-0.194286	0.000166921	-0.243992	0.0860554	1	9	5	9	0.0231564	0.381816	-0.0480361	0.181738	-0.0932867	0.167003
IPI00743104.2	ITGA1	Integrin alpha-1	0.9999	9	5	9	-0.0157395	0.545032	-0.0422297	0.374109	-0.0146831	0.896975	1	8	5	8	0.0233255	0.359112	0.0923606	0.000585692	0.127582	0.00155981
IPI00304926.9	ATG2A	Isoform 1 of Autophagy-related protein 2 homolog A	0.9995	5	4	5	-0.186232	0.454245	-0.137251	0.15768	0.071581	0.517637	1	9	4	7	0.0233895	0.872676	-0.0122249	0.917867	-0.033612	0.414168
IPI00019906.1	BSG	Isoform 2 of Basigin	1	17	2	5	-0.127778	0.210197	-0.0654625	0.520198	-0.0905567	0.200549	1	17	6	17	0.0237072	0.380631	-0.000297938	0.982372	-0.0569613	0.224006
IPI00020515.4	USE1	Isoform 1 of Vesicle transport protein USE1	0.9896	3	2	3	-0.153616	0.322178	-0.118296	0.295413	0.0237391	0.904625	0.9999	3	2	3	0.0237081	0.832548	-0.109708	0.336489	-0.096143	0.239678
IPI00029817.1	NEU1	Sialidase-1	1	5	3	5	-0.045945	0.16925	-0.0727298	0.259237	-0.076859	0.0818587	1	7	3	7	0.023812	0.388183	-0.0386978	0.49002	-0.0156232	0.545313
IPI00298308.7	ALDH1L2	Isoform 1 of Aldehyde dehydrogenase family 1 member L2: mitochondrial	1	32	19	31	0.0122048	0.163657	-0.0299795	0.0328573	-0.0552339	0.0678783	1	47	26	45	0.0238233	0.112378	-0.0452123	0.00894101	-0.0248875	0.129164
IPI00394926.1	POLD3	DNA polymerase delta subunit 3	1	12	6	12	-0.135904	0.00756919	-0.193871	0.000584583	-0.142839	0.152236	1	20	8	20	0.0238736	0.000169272	-0.0686392	0.103159	-0.145685	0.0202016
IPI00014053.3	TOMM40	Isoform 1 of Mitochondrial import receptor subunit TOM40 homolog	1	15	6	15	-0.0532731	0.295871	-0.170253	0.00104161	-0.0938946	0.135845	1	16	6	16	0.0239709	0.0402583	-0.0163517	0.583861	-0.0723529	0.0965632
IPI00291751.6	C2orf47	Uncharacterized protein C2orf47: mitochondrial	1	8	4	8	-0.0709204	0.192943	-0.167149	0.0156568	-0.179909	0.000186553	1	12	6	12	0.024246	0.019591	-0.0611532	0.00292295	-0.121965	0.00177398
IPI00031064.1	TMEM126A	Transmembrane protein 126A	1	13	8	13	-0.0431309	0.317709	-0.136795	0.00850362	-0.113582	0.0504003	1	15	7	15	0.0242584	0.245318	-0.00905702	0.842082	-0.0551684	0.0763152
IPI00029561.1	NDUFA10	NADH dehydrogenase [ubiquinone] 1 alpha subcomplex subunit 10: mitochondrial	1	15	7	15	-0.0170022	0.371028	0.00890042	0.78886	-0.0391844	0.450312	1	17	8	17	0.0243153	0.146868	-0.0305804	0.635217	-0.0518317	0.283408
IPI00031242.9	SEC16A	Isoform 5 of Protein transport protein Sec16A	1	21	11	21	-0.0355039	0.0446778	-0.083397	0.106722	-0.110577	0.0627083	1	30	17	30	0.0245713	0.0166947	-0.0498329	0.110909	-0.0370621	0.100204
IPI00024623.3	ACADSB	Short/branched chain specific acyl-CoA dehydrogenase: mitochondrial	1	9	5	9	-0.00552519	0.86239	-0.0981366	0.0469053	-0.0653026	0.28133	1	13	6	13	0.024757	0.455319	-0.0370758	0.185991	-0.0549953	0.208364
IPI00023542.6	TMED9	Transmembrane emp24 domain-containing protein 9	1	12	4	9	-0.0570988	0.104263	-0.0870889	0.041306	0.00440693	0.835154	1	11	3	10	0.0250566	0.200789	-0.0183884	0.427457	-0.0152095	0.406264
IPI00010438.2	SNAP23	Isoform SNAP-23a of Synaptosomal-associated protein 23	1	9	5	9	0.0597651	0.321313	0.018729	0.541605	0.000975934	0.994197	0.99	3	2	3	0.0250829	0.666267	-0.0369655	0.585003	-0.0587091	0.553926
IPI00296337.2	PRKDC	Isoform 1 of DNA-dependent protein kinase catalytic subunit	1	903	222	891	-0.116478	6.64238e-79	-0.210094	0	-0.291639	5.70212e-88	1	1876	253	1852	0.0251386	8.18316e-08	-0.0773781	1.5907e-24	-0.123216	4.4334e-61
IPI00291215.6	PARP14	Isoform 6 of Poly [ADP-ribose] polymerase 14	1	15	8	13	-0.0733573	0.24633	-0.0590896	0.337647	-0.0307802	0.672856	1	25	13	24	0.0251415	0.148535	-0.0230221	0.0323225	-0.0257943	0.30206
IPI00016077.1	GBAS	Protein NipSnap homolog 2	0.9985	12	2	4	-0.00775687	0.948614	-0.127272	0.609539	0.0033766	0.972445	1	17	6	8	0.0252084	0.341947	-0.0999099	0.0468713	-0.0601832	0.397612
IPI00293564.5	HMGCL	Hydroxymethylglutaryl-CoA lyase: mitochondrial	0.9968	4	2	4	-0.0481597	0.201297	-0.0833245	0.401295	-0.0832191	0.40677	1	8	5	8	0.0252084	0.574268	-0.0557476	0.245318	-0.0307353	0.336731
IPI00022649.3	SLC12A2	Isoform 1 of Solute carrier family 12 member 2	1	9	4	9	-0.0535206	0.425262	-0.045133	0.443563	-0.087077	0.495965	1	12	5	12	0.0255291	0.30224	-0.0539618	0.0689826	-0.0947458	0.0727706
IPI00374272.3	C5orf51	UPF0600 protein C5orf51	1	3	2	3	-0.0548652	0.153401	-0.141419	0.165521	-0.33343	0.552036	1	9	6	9	0.025608	0.631677	-0.117993	0.330914	-0.13969	0.0755863
IPI00394901.1	NIPA1	Isoform 1 of Magnesium transporter NIPA1	1	4	2	4	-0.220028	0.107322	-0.282043	0.117462	-0.255281	0.299116	0.9998	6	3	6	0.0256491	0.867341	-0.186271	0.455486	-0.17407	0.359341
IPI00025717.1	MTX2	Metaxin-2	1	18	7	18	-0.0507516	0.056979	-0.236791	2.75878e-06	-0.203586	0.000900713	1	28	10	28	0.0256505	0.275531	-0.0968282	0.00149372	-0.141002	1.30467e-05
IPI00297455.6	AKAP8L	A-kinase anchor protein 8-like	1	11	6	11	-0.072508	0.226292	-0.0842719	0.00060685	-0.0272267	0.829493	1	13	8	13	0.0256759	0.119032	-0.0395872	0.423255	-0.0122239	0.851046
IPI00165639.4	SAMD8	Isoform 1 of Sphingomyelin synthase-related protein 1	0.9998	3	3	3	-0.0927804	0.161683	-0.250642	0.00409952	-0.180575	0.00856431	1	11	5	11	0.0256796	0.565361	-0.0766294	0.0222663	-0.0659344	0.0145489
IPI00399053.4	NDUFAF3	Isoform a of NADH dehydrogenase [ubiquinone] 1 alpha subcomplex assembly factor 3	0.9992	4	2	4	-0.0201137	0.414909	-0.0764552	0.121753	-0.0237025	0.357107	1	10	4	10	0.0262416	0.431152	-0.0257837	0.0985334	-0.0218803	0.00789714
IPI00290456.4	ICAM5	Intercellular adhesion molecule 5	0.9999	6	4	6	-0.0122984	0.930394	-0.0200677	0.839742	0.0759764	0.474749	0.9985	8	4	8	0.026258	0.393988	0.0324929	0.0184019	0.0089572	0.815573
IPI00014831.1	PDK1	[Pyruvate dehydrogenase [lipoamide]] kinase isozyme 1: mitochondrial	1	12	7	12	-0.0504398	0.0375127	-0.112335	0.00600947	-0.0735058	0.285967	1	23	11	23	0.0263924	0.0190192	-0.0421727	0.0172674	-0.0981986	0.0196121
IPI00012369.1	MAD2L1	Mitotic spindle assembly checkpoint protein MAD2A	1	15	6	15	-0.0533118	0.0288962	-0.0766147	0.00582696	-0.0273279	0.00209111	1	14	5	14	0.0266121	0.0605907	0.0257678	0.581061	-0.0210586	0.469575
IPI00011631.6	ZW10	Centromere/kinetochore protein zw10 homolog	1	19	10	17	-0.128682	2.84695e-05	-0.199807	1.96468e-09	-0.210574	0.000649824	1	44	18	41	0.0267588	0.00409119	-0.0974664	0.00114031	-0.116189	1.23197e-07
IPI00009917.3	LAS1L	Isoform 3 of Protein LAS1 homolog	1	7	4	7	-0.0961455	0.0864258	-0.0695594	0.0810815	-0.123272	0.242853	1	15	9	15	0.0267718	0.027845	-0.0452725	0.308238	-0.076646	0.279639
IPI00414410.3	MRPL22	26 kDa protein	1	7	4	7	0.0717478	0.0295879	0.0927217	0.0156216	0.17395	0.139168	1	6	3	6	0.0268099	0.266011	0.0490985	0.0420976	0.11021	0.00820881
IPI00878409.4	NPR3	Uncharacterized protein	0.9949	5	3	5	-0.188197	0.291846	-0.127254	0.642953	0.0291432	0.0957401	0.9989	6	3	6	0.0268208	0.897214	0.173122	0.175263	0.144623	0.392797
IPI00001543.1	TIMM10	Mitochondrial import inner membrane translocase subunit Tim10	1	4	2	4	0.077697	0.0697098	0.0427224	0.11273	-0.353878	0.615706	1	13	6	13	0.0269933	0.360231	-0.108268	0.0779976	-0.0751429	0.218264
IPI00023673.1	LGALS3BP	Galectin-3-binding protein	1	24	11	24	-0.140428	0.000817778	-0.204341	2.45532e-05	-0.174482	0.00328854	1	24	10	24	0.0269968	0.265492	-0.0649983	0.00302796	-0.0703657	0.00896272
IPI00007188.6	SLC25A5	ADP/ATP translocase 2	1	98	7	23	-0.0561403	0.14712	-0.161554	4.70709e-06	-0.33	4.49937e-05	1	196	8	59	0.0270351	0.436515	-0.129422	0.114943	-0.123816	0.0043629
IPI00013847.4	UQCRC1	Cytochrome b-c1 complex subunit 1: mitochondrial	1	31	12	28	-0.0213087	0.0453459	-0.0628642	4.29362e-05	-0.0268668	0.530471	1	34	13	31	0.0270546	0.310455	-0.0461881	0.0263685	-0.0334439	0.355558
IPI00031514.1	RFC5	Replication factor C subunit 5	1	21	12	21	0.0103453	0.617889	-0.0661136	0.0759341	-0.080638	0.0634227	1	17	10	17	0.0271083	0.110292	-0.0453974	0.0105705	-0.0293578	0.263515
IPI00028980.2	URB2	Unhealthy ribosome biogenesis protein 2 homolog	1	32	20	32	-0.0981023	0.00296338	-0.197101	5.14036e-11	-0.288296	2.25685e-06	1	83	36	83	0.0272639	0.00692307	-0.0599136	0.00015603	-0.102111	4.03124e-09
IPI00291328.3	NDUFV2	NADH dehydrogenase [ubiquinone] flavoprotein 2: mitochondrial	1	6	4	6	-0.0955092	0.0224147	-0.119479	0.016783	-0.129603	0.00799815	1	13	4	10	0.0272669	0.140021	-0.0705298	0.0875286	-0.0339445	0.0692862
IPI00001159.11	GCN1L1	Translational activator GCN1	1	307	113	302	-0.0963982	2.87519e-35	-0.182138	3.19027e-72	-0.179099	1.60587e-46	1	457	129	452	0.0274351	1.29014e-06	-0.061221	3.89194e-21	-0.101845	4.24181e-37
IPI00305068.5	PRPF6	Pre-mRNA-processing factor 6	1	28	16	26	-0.0227665	0.222214	-0.0618631	0.000190061	-0.0467479	0.102391	1	37	21	37	0.027439	0.0238126	-0.0351763	0.0441544	-0.0454453	0.0713989
IPI00029705.2	TUBGCP2	Gamma-tubulin complex component 2	1	20	11	19	-0.085893	0.00106702	-0.166727	0.000270814	-0.162202	0.000503642	1	33	16	31	0.0274634	0.00269259	-0.078612	0.00189832	-0.124957	5.57809e-06
IPI00002374.3	MCPH1	Microcephalin	0.9167	6	3	4	0.296398	0.171211	0.431326	0.32139	0.504046	0.0698562	0.9574	7	3	5	0.0276649	0.571787	0.04344	0.43263	0.163158	0.2743
IPI00168878.1	TOR1AIP2	Torsin-1A-interacting protein 2	1	10	4	8	-0.0929937	0.0930514	-0.185152	0.00442008	-0.141392	0.00490327	1	15	7	13	0.0277107	0.20256	-0.0627359	0.00542034	-0.131461	0.00191472
IPI00008207.7	MAN1B1	Endoplasmic reticulum mannosyl-oligosaccharide 1:2-alpha-mannosidase	1	7	5	7	-0.0797333	0.0352302	-0.160855	0.0306376	-0.150033	0.00747084	1	20	5	12	0.0277336	0.427448	-0.0649391	0.0137249	-0.0942006	0.0895199
IPI00003505.3	TRIP13	Isoform 1 of Pachytene checkpoint protein 2 homolog	1	32	14	32	-0.0956652	0.000238436	-0.161032	6.63719e-08	-0.124919	0.00102815	1	37	14	37	0.0283043	0.106757	-0.0336124	0.0292242	-0.0509697	0.00335778
IPI00299299.3	HSPA13	Heat shock 70 kDa protein 13	1	3	2	3	-0.0641293	0.575403	-0.0838683	0.286888	0.0117849	0.919775	1	3	2	3	0.0283066	0.831987	-0.0174981	0.54108	0.00819933	0.908919
IPI00010440.6	HAX1	Isoform 1 of HCLS1-associated protein X-1	1	16	10	16	-0.0415009	0.00300831	-0.153046	7.6716e-05	-0.156715	0.000381048	1	22	10	22	0.0284133	0.364444	-0.0380688	0.0545315	-0.0691034	0.000740194
IPI00025239.2	NDUFS2	NADH dehydrogenase [ubiquinone] iron-sulfur protein 2: mitochondrial	1	23	8	21	-0.0148112	0.552734	-0.107641	0.00480127	-0.100183	0.0999334	1	23	9	21	0.0284319	0.275951	-0.0692905	0.0387573	-0.0660658	0.118333
IPI00219385.3	NDUFB6	NADH dehydrogenase [ubiquinone] 1 beta subcomplex subunit 6	1	4	3	4	-0.0335873	0.00708526	-0.144417	0.0566233	-0.127073	0.0871254	1	4	2	4	0.0284673	0.384881	-0.0603399	0.535056	-0.134815	0.210582
IPI00783656.1	MRPL38	39S ribosomal protein L38: mitochondrial	1	4	2	4	0.0782759	0.260027	0.0740145	0.289793	0.0963186	0.101205	1	5	3	5	0.0285165	0.317153	0.0386743	0.229058	0.0472767	0.111969
IPI00021983.1	NCSTN	Isoform 1 of Nicastrin	1	5	2	5	-0.0274663	0.491284	-0.0611828	0.151688	0.0341695	0.79365	1	9	5	9	0.0288132	0.00235161	0.039811	0.211318	0.0170749	0.114055
IPI00006482.1	ATP1A1	Isoform Long of Sodium/potassium-transporting ATPase subunit alpha-1	1	108	31	74	-0.0868115	2.24398e-08	-0.145165	4.5315e-13	-0.126345	6.20227e-06	1	158	40	137	0.0288415	0.0501164	-0.053318	0.000276845	-0.0809514	1.93888e-06
IPI00022450.1	TBC1D5	TBC1 domain family member 5	1	14	7	12	-0.0453416	0.0299481	-0.101013	0.000692071	-0.0504968	0.262876	1	28	14	28	0.0289909	0.170767	-0.00979708	0.401491	-0.0502026	0.138311
IPI00008248.4	ANAPC7	Isoform 1 of Anaphase-promoting complex subunit 7	1	10	8	10	-0.0567733	0.00296338	-0.10355	0.000146535	-0.0998054	0.216847	1	19	11	19	0.0290226	0.409427	-0.0608889	0.0460169	-0.0708764	0.0377142
IPI00290410.4	DNTTIP2	Deoxynucleotidyltransferase terminal-interacting protein 2	0.9388	5	2	5	0.18437	0.5144	0.0673128	0.875288	0.123363	0.832426	0.998	7	2	7	0.0291529	0.834332	-0.126261	0.528634	-0.113336	0.32086
IPI00029133.4	ATP5F1	ATP synthase subunit b: mitochondrial	1	33	12	33	-0.0953934	4.73446e-06	-0.16667	2.78617e-05	-0.087079	0.00559412	1	42	13	40	0.0291969	0.321207	-0.0428532	0.0194723	-0.0829227	0.000610602
IPI00306604.5	ITGA5	Integrin alpha-5	0.9998	5	3	5	0.0542668	0.0780637	0.0403559	0.385137	0.0596763	0.547228	1	5	3	5	0.0292635	0.234289	0.109144	0.191106	0.21499	0.0331227
IPI00002406.2	BCAM	Basal cell adhesion molecule	1	6	3	6	-0.0767316	0.0298521	-0.00822119	0.9516	0.0717601	0.200897	1	5	3	5	0.0295067	0.630063	-0.000235859	0.99637	0.00349585	0.957288
IPI00847543.2	TRANK1	TPR and ankyrin repeat-containing protein 1	0.9623	6	5	6	-0.00314439	0.977054	0.0117657	0.91913	0.0892706	0.398727	0.9457	5	4	5	0.0295347	0.794075	-0.0286849	0.355929	0.0235813	0.743219
IPI00647707.3	ADCK4	Isoform 1 of Uncharacterized aarF domain-containing protein kinase 4	1	16	8	16	-0.042438	0.173148	-0.156448	0.00176087	-0.160763	0.00422048	1	36	17	36	0.0296799	0.00493922	-0.0848479	0.00124399	-0.121553	1.15695e-05
IPI00788907.2	PGAM5	Isoform 1 of Serine/threonine-protein phosphatase PGAM5: mitochondrial	1	41	16	41	-0.0566268	1.03778e-05	-0.192692	1.32198e-14	-0.17324	7.38104e-07	1	40	14	40	0.0297024	0.0780815	-0.0378275	0.018038	-0.100997	0.00884504
IPI00018235.3	PEF1	Peflin	1	9	4	9	-0.0523243	0.0595673	-0.108488	0.00511473	-0.0317591	0.172908	1	8	4	8	0.029742	0.274974	-0.106912	0.00496607	-0.0347886	0.0877732
IPI00303568.3	PTGES2	Prostaglandin E synthase 2	1	9	5	9	-0.0109941	0.803348	0.000675641	0.981778	0.0375506	0.75784	1	14	7	14	0.0297444	0.206463	0.0264955	0.292	0.0269725	0.0756237
IPI00446390.3	LOC100507244	cDNA FLJ42132 fis: clone TESTI2034997	0.9649	7	2	7	0.00699418	0.980632	-0.0459511	0.891177	-0.0187896	0.611153	0.9787	10	2	10	0.030086	0.806643	-0.0354596	0.847249	0.140201	0.00713259
IPI00015806.3	GTF3C3	Isoform 1 of General transcription factor 3C polypeptide 3	1	5	3	5	-0.0197963	0.291604	0.0721641	0.00996877	0.0984339	0.0294827	1	10	6	10	0.0301003	0.349445	0.0511272	0.37243	0.0229887	0.237429
IPI00217272.7	AACS	Isoform 1 of Acetoacetyl-CoA synthetase	0.9908	7	4	4	0.104345	0.0593093	0.184776	0.00860876	0.156603	0.212178	0.9537	3	2	3	0.0304538	0.321663	-0.0145117	0.952042	-0.0217081	0.931763
IPI00007321.2	LYPLA1	cDNA FLJ60607: highly similar to Acyl-protein thioesterase 1	1	12	5	12	-0.0421509	0.0868722	-0.0419719	0.0452294	-0.00342262	0.788588	1	11	5	11	0.030495	0.149309	0.0196699	0.311536	0.0252458	0.0426154
IPI00017412.1	RFC2	Isoform 1 of Replication factor C subunit 2	1	16	7	16	0.0235147	0.289223	0.00126161	0.949308	0.0645057	0.159391	1	13	8	13	0.030609	0.247892	0.00920102	0.14776	0.0301036	0.309626
IPI00384456.4	MSH6	Isoform GTBP-N of DNA mismatch repair protein Msh6	1	62	29	60	-0.0707669	2.99614e-05	-0.15259	1.23239e-13	-0.0935276	2.28957e-07	1	82	36	80	0.0306486	0.0061612	-0.0559872	3.17412e-05	-0.068303	1.92164e-06
IPI00017800.2	ABCA3	ATP-binding cassette sub-family A member 3	1	21	11	19	-0.0797709	0.0532569	-0.171284	0.0141749	-0.157351	0.00582696	1	40	23	39	0.0308216	0.0841016	-0.042463	0.00778774	-0.0686916	0.00253996
IPI00007084.3	SLC25A13	Calcium-binding mitochondrial carrier protein Aralar2	1	56	14	32	-0.103842	0.00703036	-0.183535	1.22789e-06	-0.186115	1.01377e-07	1	99	19	59	0.0308253	0.0245169	-0.0530414	0.000109333	-0.0889187	0.00157677
IPI00021794.8	CTSA	Lysosomal protective protein	1	9	5	9	-0.0152684	0.616415	-0.0158732	0.657654	-0.042507	0.0723721	1	7	4	7	0.0309074	0.186691	0.0710184	0.343293	0.0991902	0.000141224
IPI00069084.2	TRRAP	Isoform 1 of Transformation/transcription domain-associated protein	1	67	39	61	-0.0791763	0.000170286	-0.168959	1.213e-17	-0.192232	2.75927e-08	1	142	2	3	0.0309464	0.850731	-0.0396259	0.80089	-0.163115	0.170289
IPI00298447.3	TARBP1	Probable methyltransferase TARBP1	1	40	19	36	-0.116959	1.33562e-07	-0.185162	1.36058e-11	-0.254253	1.48331e-07	1	68	28	66	0.0309837	0.00466666	-0.0748996	0.000264464	-0.109422	3.77989e-07
IPI00783781.2	NUP205	Nuclear pore complex protein Nup205	1	113	50	113	-0.107501	2.64127e-12	-0.212452	1.51475e-32	-0.233143	6.30714e-21	1	188	62	188	0.0309961	3.02983e-05	-0.0457771	1.64228e-06	-0.0919973	3.25387e-13
IPI00020510.1	CISD1	CDGSH iron-sulfur domain-containing protein 1	1	7	5	7	-0.0965638	0.000400592	-0.188652	0.00150942	-0.344534	0.0205547	1	14	5	14	0.0310586	0.0143264	-0.0715053	0.075924	-0.131187	0.0256095
IPI00255052.5	NDUFB9	NADH dehydrogenase [ubiquinone] 1 beta subcomplex subunit 9	1	9	4	9	-0.070512	0.0290401	-0.126812	0.00955228	-0.455196	0.237795	1	10	5	10	0.0316901	0.519052	-0.124286	0.0013488	-0.0901842	0.14575
IPI00856045.1	AHNAK2	Isoform 1 of Protein AHNAK2	0.9064	5	5	5	-0.0327248	0.139269	-0.0372902	0.827252	-0.0649758	0.431285	0.9694	4	4	4	0.031799	0.686918	-0.0361837	0.69355	-0.0503445	0.274974
IPI00012535.1	DNAJA1	DnaJ homolog subfamily A member 1	1	23	10	23	-0.0531148	0.00154513	-0.0697253	0.0133412	-0.0894944	0.0278942	1	34	15	34	0.0318504	0.0753976	-0.0335899	0.0660866	-0.0715752	0.00387688
IPI00167941.1	MDN1	Midasin	1	131	69	125	-0.0689218	1.504e-14	-0.162238	1.02031e-31	-0.197472	2.66855e-25	1	341	142	334	0.0320502	2.39183e-11	-0.0522676	1.51939e-18	-0.0952172	6.39982e-29
IPI00307259.12	DNAJC13	DnaJ homolog subfamily C member 13	1	16	4	16	-0.0522851	0.00700587	-0.111788	0.141524	-0.38097	0.0210563	1	22	7	17	0.0320709	0.546872	-0.0913222	0.141095	-0.0917927	0.0165606
IPI00642126.6	RNF213	Isoform 1 of Protein ALO17	1	20	2	3	-0.191958	0.156479	-0.194522	0.159773	-0.264991	0.296124	1	65	3	4	0.0321148	0.229842	-0.132056	0.174656	-0.121817	0.0156536
IPI00100984.4	HEATR3	Isoform 1 of HEAT repeat-containing protein 3	1	10	7	10	0.017735	0.649518	-0.0524886	0.232652	-0.0142414	0.866242	1	14	8	14	0.0321211	0.042993	-0.00499613	0.948651	-0.0216875	0.747431
IPI00002521.1	ATP5J	ATP synthase-coupling factor 6: mitochondrial	1	12	5	12	0.0575292	0.0942602	0.0445005	0.317221	0.0236006	0.341054	1	14	6	14	0.0321384	0.0923348	-0.0128829	0.630112	-0.0695774	0.00458166
IPI00156374.6	IPO4	Isoform 1 of Importin-4	1	36	17	36	-0.0449846	0.00250449	-0.104355	7.13494e-07	-0.080086	0.0206492	1	40	18	40	0.0321443	0.0244908	-0.0722275	0.000597527	-0.0645833	0.00912626
IPI00025039.1	FBL	rRNA 2'-O-methyltransferase fibrillarin	1	16	7	16	-0.00176353	0.872723	-0.0455963	0.000117583	-0.102457	0.00700587	1	21	9	16	0.032148	0.0528302	-0.0520311	0.0423358	-0.0797682	0.0117759
IPI00028031.2	ACADVL	cDNA FLJ56425: highly similar to Very-long-chain specific acyl-CoAdehydrogenase: mitochondrial	1	19	12	19	0.0628509	0.0261807	0.0636955	0.0228222	0.102079	0.00259326	1	15	8	15	0.0322646	0.00524084	0.0868734	4.70625e-05	0.130326	0.00274841
IPI00021812.2	AHNAK	Neuroblast differentiation-associated protein AHNAK	0.9893	11	6	9	-0.0361033	0.660527	-0.137059	0.24487	-0.155029	0.262754	0.9999	21	8	19	0.03227	0.112058	-0.044152	0.456298	-0.0900192	0.305497
IPI00008791.1	CIAO1	Probable cytosolic iron-sulfur protein assembly protein CIAO1	1	15	9	15	-0.0658387	0.372391	-0.0575532	0.283616	-0.0873177	0.283405	1	35	12	35	0.0326169	0.0329034	-0.211995	0.20256	-0.0705179	0.128463
IPI00017510.3	MT-CO2	Cytochrome c oxidase subunit 2	1	27	4	27	-0.108616	3.67769e-05	-0.25132	2.1831e-05	-0.184279	0.00146	1	45	5	45	0.0326727	0.148301	-0.0823107	0.0712994	-0.0766015	0.208782
IPI00216984.5	CALML3	Calmodulin-like protein 3	1	15	4	5	-0.332714	0.351639	-0.200026	0.261073	-0.108927	0.354277	1	16	3	5	0.0327324	0.240522	0.240088	0.00538285	0.260623	0.00212436
IPI00478838.3	FAR1	Fatty acyl-CoA reductase 1	1	37	12	33	-0.0793709	0.00702878	-0.169178	9.1804e-06	-0.140889	0.000327162	1	46	17	40	0.0327407	0.00377027	-0.0468316	0.0161974	-0.0876464	0.000532433
IPI00065671.1	UCK2	Isoform 1 of Uridine-cytidine kinase 2	1	11	6	11	0.0156141	0.81006	-0.0112012	0.608557	0.0225794	0.700915	1	11	6	11	0.0327635	0.471358	-0.0391668	0.00498006	-0.0148723	0.20222
IPI00016868.3	TELO2	Telomere length regulation protein TEL2 homolog	1	22	10	18	-0.0770106	0.00108179	-0.163753	6.58636e-05	-0.226336	0.000906042	1	44	21	44	0.0327734	0.027845	-0.102269	0.000794985	-0.0948182	0.000154273
IPI00217519.3	RALA	Ras-related protein Ral-A	1	21	7	21	-0.0879168	0.0677333	-0.149806	0.000953245	-0.13335	0.0144301	1	17	5	8	0.0328266	0.630457	-0.000250843	0.995986	-0.0834796	0.222316
IPI00016703.2	DHCR24	Delta(24)-sterol reductase	1	16	8	16	-0.101251	0.0027081	-0.189705	0.00102252	-0.174867	2.0927e-05	1	29	10	29	0.03283	0.0745405	-0.0809596	0.00492357	-0.0800783	0.0720419
IPI00298306.5	ATM	Serine-protein kinase ATM	1	94	52	92	-0.101912	1.72649e-17	-0.193983	5.14183e-20	-0.24104	7.95102e-17	1	179	82	177	0.0329143	5.45933e-05	-0.0754055	6.42463e-11	-0.125607	2.78467e-19
IPI00418639.4	ACAD10	Isoform 1 of Acyl-CoA dehydrogenase family member 10	0.9995	4	3	4	-0.100208	0.211971	-0.169927	0.0470299	-0.222754	0.0768927	1	14	9	14	0.032949	0.125463	-0.0699592	0.00174076	-0.0874352	0.0223667
IPI00023095.1	MLF2	Myeloid leukemia factor 2	1	6	4	6	-0.0779175	0.014233	-0.0823354	0.0407649	-0.133651	0.0392379	1	6	4	6	0.0330844	0.0943169	-0.00670161	0.652509	-0.0245251	0.106242
IPI00410067.2	ZC3HAV1	Isoform 1 of Zinc finger CCCH-type antiviral protein 1	1	6	4	6	0.08232	0.0583237	0.199488	0.0259283	0.120772	0.141052	1	11	7	11	0.0331847	0.38731	0.0195943	0.825522	0.0387317	0.671978
IPI00045511.1	CLCC1	Isoform 1 of Chloride channel CLIC-like protein 1	1	5	3	5	-0.0165883	0.854007	-0.112963	0.0623099	0.0939224	0.060043	1	4	2	4	0.0332437	0.427511	-0.0219974	0.662312	-0.00265218	0.978329
IPI00295081.1	TUBG1	Tubulin gamma-1 chain	1	12	7	12	-0.0372965	0.10946	-0.0610404	0.0238219	-0.026035	0.446397	1	20	9	20	0.0333642	0.00034907	-0.0406693	0.00478367	-0.0697947	0.0189016
IPI00026673.5	CUX1	Isoform 1 of Homeobox protein cut-like 1	0.9079	5	4	5	0.0962259	0.605261	0.0814636	0.626901	-0.0316893	0.338745	1	7	5	7	0.0335709	0.503846	-0.00713564	0.912588	-0.0279883	0.54108
IPI00000057.1	COG2	Conserved oligomeric Golgi complex subunit 2	1	11	7	11	-0.0879274	0.0128323	-0.114389	0.00114296	-0.20073	0.00127183	1	26	15	26	0.0340751	0.0204004	-0.0724127	0.00873383	-0.082434	0.000700481
IPI00009235.3	SSR3	Translocon-associated protein subunit gamma	1	17	6	17	-0.0881995	0.00268566	-0.177381	0.000117583	-0.190423	0.0119031	1	21	5	21	0.0341332	0.475443	-0.12549	0.0265791	-0.189104	0.000481301
IPI00007402.3	IPO7	Importin-7	1	47	17	43	-0.0857354	5.07441e-05	-0.138939	1.03829e-08	-0.140164	0.00200961	1	105	31	102	0.0342	0.0011541	-0.0962882	1.3836e-10	-0.102356	2.00806e-07
IPI00171494.7	DYNC2H1	Isoform 2 of Cytoplasmic dynein 2 heavy chain 1	1	25	18	24	-0.114725	0.00582696	-0.0819568	0.0164822	-0.0883069	0.00300831	1	97	55	95	0.0343744	0.00078742	-0.0402933	2.08802e-05	-0.0717453	1.72639e-11
IPI00022229.2	APOB	Apolipoprotein B-100	1	36	19	32	-0.11472	0.0008501	-0.181885	2.53041e-08	-0.198797	2.46824e-05	1	32	15	30	0.0344279	0.0182132	-0.0592828	0.00794359	-0.125877	0.000519299
IPI00026530.4	LMAN1	Protein ERGIC-53	1	39	16	37	-0.0157487	0.185783	-0.0734692	7.78009e-10	-0.027643	0.143849	1	39	16	39	0.0344844	0.0323213	-0.0122662	0.414876	-0.0183901	0.44424
IPI00031476.1	PLA2G6	Isoform LH-iPLA2 of 85 kDa calcium-independent phospholipase A2	0.9935	7	2	5	0.0546095	0.82424	0.0448403	0.899421	-0.399039	0.757867	1	5	3	5	0.034553	0.00366305	-0.0198406	0.455049	-0.131976	0.15395
IPI00783698.4	TMEM87A	Isoform 1 of Transmembrane protein 87A	1	13	7	13	-0.057561	0.0257166	-0.18958	1.35863e-05	-0.187931	0.00227708	1	18	6	18	0.0345569	0.233555	-0.0894869	0.0204875	-0.120123	0.00105048
IPI00220150.4	IDH3G	Isocitrate dehydrogenase [NAD] subunit gamma: mitochondrial	0.9999	9	2	3	0.00926058	0.715818	0.00505413	0.897595	-0.118564	0.617393	1	13	4	7	0.0346021	0.615076	-0.0512832	0.719467	-0.0633318	0.150426
IPI00027180.1	ZMPSTE24	CAAX prenyl protease 1 homolog	1	4	3	4	0.0368171	0.435245	-0.00650659	0.679562	0.00302247	0.96744	0.9995	3	2	3	0.0346453	0.369644	-0.0185083	0.754337	-0.0219311	0.855555
IPI00005745.1	SPTLC1	Serine palmitoyltransferase 1	1	25	13	25	-0.0995352	1.57335e-06	-0.184267	8.05284e-08	-0.212204	0.0120638	1	38	16	38	0.0347113	0.155307	-0.0889766	0.000774698	-0.125401	0.00106183
IPI00249080.2	ASMTL	Isoform 2 of N-acetylserotonin O-methyltransferase-like protein	1	16	9	16	0.0104982	0.636745	-0.0526069	0.0662236	0.0306927	0.676561	1	14	8	14	0.0347536	0.384081	-0.0288627	0.301623	-0.0182642	0.309105
IPI00011217.3	NDUFS4	NADH dehydrogenase [ubiquinone] iron-sulfur protein 4: mitochondrial	1	6	3	6	-0.123322	0.0317833	-0.136869	0.0634227	-0.0882574	0.0931876	1	10	5	10	0.0350932	0.093238	-0.046768	0.0305399	-0.0620214	0.0464095
IPI00022543.4	PIGK	GPI-anchor transamidase	0.9998	5	3	5	-0.0805846	0.0488798	-0.189197	0.0506035	-0.0894679	0.73248	1	6	4	6	0.0352124	0.400919	-0.145469	0.0852174	-0.143506	0.089667
IPI00020128.2	UTP6	U3 small nucleolar RNA-associated protein 6 homolog	1	12	7	10	-0.0588166	0.00243968	-0.147281	0.0019279	-0.168875	0.0652952	1	17	12	17	0.0352577	0.0998082	-0.0607886	0.121432	-0.0337074	0.00358172
IPI00031410.1	MTOR	Serine/threonine-protein kinase mTOR	1	69	37	69	-0.121298	2.04058e-12	-0.18461	1.36613e-14	-0.184385	2.681e-09	1	179	70	179	0.0352623	1.03975e-08	-0.058505	8.24999e-11	-0.104332	6.82279e-16
IPI00384280.5	PCYOX1	Prenylcysteine oxidase 1	1	12	7	12	0.0279113	0.564905	0.0238986	0.666072	0.0595199	0.436442	1	9	5	9	0.0355382	0.237775	0.0836603	0.0563789	0.101895	0.0484435
IPI00021954.1	GBF1	Golgi-specific brefeldin A-resistance guanine nucleotide exchange factor 1	1	24	15	24	-0.0683557	0.0669686	-0.178387	0.00031693	-0.194318	0.00338176	1	64	30	62	0.0356113	0.00820995	-0.051544	0.000450841	-0.0695634	5.45878e-05
IPI00016645.3	EPHA7	Isoform 1 of Ephrin type-A receptor 7	1	36	18	32	-0.0538204	0.0288401	-0.0852991	0.000173716	-0.0297965	0.332869	1	43	21	37	0.0356413	0.0339698	-0.0613055	0.000773649	-0.0502177	0.00924719
IPI00945153.2	NDUFA6	NADH dehydrogenase [ubiquinone] 1 alpha subcomplex subunit 6	1	13	6	11	-0.0640217	0.00174425	-0.105576	0.000403004	-0.0987583	0.0198424	1	10	4	8	0.0356424	0.0939106	-0.0458283	0.00615342	-0.122865	0.00729652
IPI00413272.3	MED23	Isoform 3 of Mediator of RNA polymerase II transcription subunit 23	1	21	10	21	-0.0914055	0.000113475	-0.190799	1.24076e-05	-0.206782	0.00228667	1	42	21	42	0.0357268	0.0815321	-0.0878565	0.000542993	-0.131114	2.80917e-06
IPI00011702.4	TTI1	TEL2-interacting protein 1 homolog	1	21	12	21	-0.0901574	8.18746e-06	-0.189499	1.58362e-07	-0.145622	0.000118428	1	50	22	50	0.0358577	0.021098	-0.0688312	0.0126393	-0.103335	7.87498e-09
IPI00297593.4	USP34	Isoform 1 of Ubiquitin carboxyl-terminal hydrolase 34	1	44	24	44	-0.102379	1.35704e-07	-0.18625	4.45006e-13	-0.207186	2.8332e-08	1	117	54	117	0.0359353	0.000205208	-0.051173	9.64016e-05	-0.0957492	2.35749e-12
IPI00004409.2	DDR2	Discoidin domain-containing receptor 2	1	21	11	21	-0.0329422	0.12311	-0.0456307	0.0150183	0.0283757	0.205611	1	21	9	21	0.0359497	0.322118	0.0321123	0.107769	0.0556563	0.0262271
IPI00374208.3	CAND2	Isoform 2 of Cullin-associated NEDD8-dissociated protein 2	1	13	4	8	-0.0510115	0.0430326	-0.138016	0.00748294	-0.130712	0.056011	1	34	11	23	0.0359686	0.0257343	-0.07407	0.0932356	-0.125885	7.90161e-06
IPI00294653.3	DOPEY2	Isoform 1 of Protein dopey-2	1	5	2	3	-0.15883	0.396386	-0.249075	0.19961	-0.205214	0.161758	1	13	5	7	0.0360822	0.0354785	-0.0458722	0.291416	-0.100704	0.00558171
IPI00026689.4	CDK1	Putative uncharacterized protein DKFZp686L20222	1	29	10	26	-0.028915	0.300436	-0.0841095	0.000570532	-0.0483444	0.00815686	1	57	15	55	0.0362438	0.205591	-0.0124552	0.380392	-0.054866	0.0396172
IPI00293011.6	TCP11L1	Uncharacterized protein	0.9996	7	3	7	-0.0505462	0.390537	-0.0788076	0.000891947	-0.00360606	0.4374	1	9	5	9	0.0363037	0.464216	-0.0708099	0.0446658	-0.0434981	0.355558
IPI00965445.1	FIP1L1	95 kDa protein	1	6	3	4	-0.0016188	0.956309	0.0507274	0.714741	-0.212735	0.649143	1	11	7	9	0.0363566	0.298043	-0.0235572	0.0223456	-0.0681449	0.184347
IPI00221232.9	GNG12	Guanine nucleotide-binding protein G(I)/G(S)/G(O) subunit gamma-12	1	3	2	3	0.0178068	0.80083	-0.0179511	0.733797	0.0577079	0.266602	1	4	2	4	0.0364105	0.378643	0.017815	0.77671	0.08328	0.070538
IPI00477759.2	INTS2	Integrator complex subunit 2	1	5	4	5	-0.00793443	0.923272	-0.148959	0.124911	-0.0601117	0.0332102	1	27	12	27	0.0364112	0.0689467	-0.0485818	0.100546	-0.0845529	0.0207719
IPI00157790.7	KIAA0368	proteasome-associated protein ECM29 homolog	1	49	28	49	-0.0386689	0.108805	-0.0619853	0.00461658	-0.101873	0.00899988	1	77	41	75	0.0364532	0.000166384	-0.047287	0.00170333	-0.0646617	2.43082e-06
IPI00009645.1	RANBP17	Ran-binding protein 17	0.9988	7	4	5	-0.144997	0.282713	-0.187038	0.370811	-0.107527	0.453687	1	14	9	12	0.0365044	0.0339698	-0.0536191	0.267746	-0.0478509	0.257203
IPI00301280.2	TMEM43	Transmembrane protein 43	1	23	13	23	-0.107017	1.44336e-07	-0.222071	4.22428e-08	-0.180283	1.16279e-05	1	32	12	32	0.0366014	0.202884	-0.0422492	0.0157139	-0.0570299	0.00193191
IPI00024279.4	HEATR1	HEAT repeat-containing protein 1	1	84	42	84	-0.117078	7.28448e-14	-0.198209	3.12931e-25	-0.23523	7.95102e-17	1	121	51	121	0.0367362	0.0019585	-0.0457263	5.62727e-06	-0.113472	2.65758e-21
IPI00141933.3	BUB1B	Isoform 1 of Mitotic checkpoint serine/threonine-protein kinase BUB1 beta	0.939	4	2	4	0.0821218	0.761792	0.0735081	0.88046	0.149751	0.695092	0.9988	6	5	6	0.0368717	0.456016	-0.0605129	0.0341896	-0.113187	0.275069
IPI00218487.3	GJA1	Gap junction alpha-1 protein	1	36	15	36	-0.0868387	0.00318206	-0.123604	0.00301772	-0.179411	0.000396	1	40	15	40	0.0375127	0.0075801	-0.0447102	0.105175	-0.13972	0.00283695
IPI00006675.2	ABCC4	Isoform 1 of Multidrug resistance-associated protein 4	1	18	11	16	-0.0322819	0.107194	-0.0951183	0.0686368	-0.0899469	0.145366	1	28	13	26	0.0375707	0.360899	-0.00687594	0.815564	-0.0358743	0.0826859
IPI00032003.1	EMD	Emerin	1	21	9	21	-0.106628	0.0402846	-0.152237	0.0413325	-0.0827112	0.00456883	1	22	9	22	0.0376486	0.269398	0.0140777	0.720237	-0.0537676	0.0771827
IPI00015801.3	CMTM6	CKLF-like MARVEL transmembrane domain-containing protein 6	1	6	3	6	-0.105551	0.0370147	-0.206694	0.0258822	-0.190233	0.00565257	1	7	3	7	0.0376602	0.140272	-0.103218	0.0445277	-0.14061	0.0625949
IPI00023635.1	IMPA2	Isoform 1 of Inositol monophosphatase 2	0.9995	3	2	3	-0.150423	0.5144	-0.0577293	0.626122	-0.0697057	0.71416	1	4	2	3	0.0376658	0.72163	0.097714	0.236899	0.0899958	0.443144
IPI00477505.3	ANKRD28	Isoform 3 of Serine/threonine-protein phosphatase 6 regulatory ankyrin repeat subunit A	1	16	9	16	-0.105019	0.00643894	-0.191961	0.00156301	-0.252274	0.000118982	1	42	15	42	0.0377383	0.0344346	-0.0641348	0.00408095	-0.108966	8.11942e-05
IPI00002335.1	HTT	huntingtin	1	56	29	54	-0.0852735	6.90173e-05	-0.180787	2.66732e-15	-0.210926	4.04377e-07	1	123	58	121	0.0377559	2.35002e-07	-0.0297478	0.00473042	-0.0638812	8.6446e-13
IPI00554541.2	ILVBL	Isoform 1 of Acetolactate synthase-like protein	1	19	9	19	-0.0816167	0.00101175	-0.119223	0.00559412	-0.148227	0.0119978	1	33	12	29	0.0379352	0.191823	-0.0276793	0.126219	-0.137283	0.00824173
IPI00061229.1	OMA1	Isoform 1 of Metalloendopeptidase OMA1: mitochondrial	0.9664	3	2	3	-0.303214	0.51777	-0.287844	0.270701	-0.0697601	0.709932	1	19	9	19	0.0379637	0.0145264	-0.0526551	0.012267	-0.0683868	0.171423
IPI00152429.1	SPNS1	Isoform 3 of Protein spinster homolog 1	1	10	3	10	-0.0635254	0.0807681	-0.213554	0.0128218	-0.134666	0.000771179	1	7	4	7	0.0380427	0.301629	-0.065733	0.205637	-0.0584905	0.183138
IPI00034069.1	TFB2M	Dimethyladenosine transferase 2: mitochondrial	1	8	6	8	-0.0994249	0.104353	-0.147767	0.0335802	-0.225473	0.00747084	1	31	13	31	0.0381137	0.0883856	-0.0757997	0.0839937	-0.111162	7.7112e-05
IPI00008240.2	MARS	Methionyl-tRNA synthetase: cytoplasmic	1	57	24	57	-0.0791183	2.25394e-09	-0.108472	9.03372e-11	-0.0629782	0.00731516	1	76	31	76	0.0381814	0.0014284	-0.0370407	0.0630862	-0.0716717	0.00075053
IPI00290827.3	SLC25A40	Solute carrier family 25 member 40	0.9786	3	2	3	0.0365996	0.808917	-0.0513417	0.793955	-0.0777922	0.747011	0.9999	6	3	6	0.0382689	0.288227	-0.0523419	0.0011627	-0.0928417	0.167308
IPI00412298.3	ATR	Isoform 1 of Serine/threonine-protein kinase ATR	1	26	16	26	-0.110781	2.18889e-06	-0.199046	1.03138e-09	-0.198492	0.000156791	1	62	33	62	0.0382816	0.00140824	-0.0606482	2.00367e-05	-0.0757256	0.000111634
IPI00021785.2	COX5B	Cytochrome c oxidase subunit 5B: mitochondrial	1	46	10	46	-0.00121465	0.956452	-0.140921	0.000369107	-0.162353	0.000244513	1	67	9	67	0.0384729	0.241297	-0.0857565	0.000237779	-0.148804	3.50926e-05
IPI00644021.1	RPS6KC1	ribosomal protein S6 kinase delta-1 isoform b	0.932	4	2	4	-0.00564804	0.980688	-0.0629193	0.85455	-0.0842547	0.808917	0.9963	5	3	5	0.038524	0.620845	-0.0345528	0.622776	-0.0395454	0.549974
IPI00409608.3	CERS6	Ceramide synthase 6	1	10	5	9	-0.127111	0.00966271	-0.214162	0.00502443	-0.235225	0.00259565	1	14	6	14	0.0386845	0.191372	-0.14024	0.0800961	-0.131605	0.00558518
IPI00166395.5	ACSF3	Isoform 1 of Acyl-CoA synthetase family member 3: mitochondrial	1	5	3	5	0.0118375	0.7682	0.00403794	0.795136	-0.0553873	0.682764	0.9993	6	3	6	0.0387131	0.416599	-0.041493	0.179255	-0.00702971	0.868388
IPI00305627.7	C16orf58	Isoform 1 of UPF0420 protein C16orf58	1	4	3	4	-0.0437169	0.114868	-0.183326	0.0245965	-0.152092	0.115187	1	14	6	14	0.0388731	0.00151821	-0.0670468	0.050982	-0.10167	0.019027
IPI00242630.5	HEATR2	Isoform 1 of HEAT repeat-containing protein 2	1	41	22	41	-0.0866315	0.000178694	-0.143908	4.38808e-10	-0.12328	8.75713e-07	1	36	18	36	0.0389275	0.017249	-0.0637056	0.000363479	-0.0713943	0.00386333
IPI00019385.4	SSR4	Translocon-associated protein subunit delta	0.9983	3	2	3	-0.0262072	0.79947	-0.0977474	0.205026	-0.151878	0.433544	1	13	3	13	0.0389277	0.211411	-0.0681152	0.136149	-0.092486	0.0491268
IPI00001458.1	KNTC1	Kinetochore-associated protein 1	1	48	27	48	-0.103409	1.97968e-13	-0.176167	9.07718e-14	-0.18197	1.30602e-06	1	106	48	104	0.0389587	3.65917e-07	-0.0614877	3.57735e-09	-0.125992	4.94914e-18
IPI00397904.6	NUP93	Nuclear pore complex protein Nup93	1	82	34	80	-0.0997979	1.7335e-11	-0.176575	7.78516e-18	-0.19321	3.41397e-13	1	103	38	103	0.0389728	0.000442336	-0.0786332	1.04025e-06	-0.0903208	9.07205e-11
IPI00022744.5	CSE1L	Isoform 1 of Exportin-2	1	99	38	97	-0.0606321	2.40539e-05	-0.101451	4.61528e-10	-0.117634	0.000144317	1	148	40	145	0.0392197	0.000411209	-0.0611537	0.000337339	-0.0787802	6.8005e-06
IPI00027717.2	GEMIN4	Component of gems 4	1	55	23	54	-0.115205	5.60375e-09	-0.20381	3.06666e-11	-0.234783	1.20154e-08	1	93	31	90	0.0392982	0.000684242	-0.0895027	0.000400189	-0.119232	3.68049e-09
IPI00644701.1	SLC7A6	Y+L amino acid transporter 2	0.9999	4	2	4	-0.0620396	0.297174	-0.162332	0.298883	-0.211623	0.233936	1	18	4	7	0.039307	0.761797	-0.138211	0.173051	-0.0759997	0.430576
IPI00472858.9	GPR89B;GPR89A	Isoform 1 of Golgi pH regulator A	1	23	4	21	-0.160644	0.025642	-0.220841	0.00581265	-0.212065	0.0313425	1	18	5	16	0.0393576	0.205906	-0.0838585	0.0821109	-0.0936344	0.0424168
IPI00004045.1	RBPMS	Isoform A of RNA-binding protein with multiple splicing	1	10	4	7	0.00472409	0.758871	-0.0495444	0.218678	-0.0145494	0.807478	1	5	2	4	0.0393623	0.613231	-0.0410901	0.311177	0.000197069	0.997901
IPI00028357.2	XPO4	Exportin-4	1	39	17	39	-0.0799348	1.38045e-07	-0.167146	2.59168e-09	-0.16055	0.000104697	1	76	27	76	0.0394971	0.000322723	-0.0193277	0.268569	-0.083336	6.06652e-05
IPI00019472.4	SLC1A5	Neutral amino acid transporter B(0)	1	22	9	22	-0.124634	0.00259697	-0.160345	0.000311073	-0.121427	5.35982e-05	1	15	5	15	0.0395696	0.501496	-0.0100665	0.807618	-0.0499901	0.0377784
IPI00604664.5	NDUFS1	NADH-ubiquinone oxidoreductase 75 kDa subunit: mitochondrial isoform 5	1	37	17	37	-0.0248327	0.022626	-0.0929748	0.000316874	-0.0310572	0.239542	1	42	19	42	0.0397765	0.000296913	-0.0168938	0.212799	-0.0444886	0.000631431
IPI00418169.3	ANXA2	Isoform 2 of Annexin A2	1	32	14	29	-0.113334	0.00275909	0.0256684	0.26394	-0.0499355	0.142996	1	23	12	23	0.0398183	0.403646	0.39613	7.56549e-07	0.411755	8.32847e-07
IPI00936738.1	TOR1AIP1	Isoform 1 of Torsin-1A-interacting protein 1	1	14	7	12	-0.0754737	0.150058	-0.153173	4.42773e-06	-0.0488738	0.00586332	1	20	10	18	0.0400045	0.0195035	0.0174577	0.0795244	-0.0229539	0.283537
IPI00015286.2	DOCK1	Dedicator of cytokinesis protein 1	1	13	6	8	-0.0665086	0.182043	-0.0732235	0.161428	-0.0589138	0.380258	1	17	11	15	0.0402794	0.0104643	0.027841	0.0100229	0.000332837	0.98745
IPI00425902.4	SSR2	cDNA FLJ56303: highly similar to Translocon-associated protein subunit beta	0.9965	4	2	4	-0.0521305	0.580571	-0.159015	0.330608	-0.109328	0.424988	1	7	4	7	0.0403843	0.14552	-0.0388805	0.323175	-0.0913024	0.0389332
IPI00033907.1	ANAPC1	Anaphase-promoting complex subunit 1	1	10	8	10	-0.0692315	0.17262	-0.105366	0.309531	-0.142806	0.0183674	1	39	21	39	0.0404563	0.0131825	-0.0471114	0.000244061	-0.0649107	3.11335e-05
IPI00012912.1	CPT2	Carnitine O-palmitoyltransferase 2: mitochondrial	1	13	7	12	0.0871253	0.0225916	0.115147	0.00533818	0.169431	0.0155785	1	13	8	13	0.040539	0.0102538	0.0784335	0.00294822	0.102268	0.0154641
IPI00026824.2	HMOX2	Heme oxygenase 2	1	17	7	13	-0.161274	0.000810278	-0.229604	5.00859e-05	-0.164121	0.00259456	1	30	12	28	0.0406321	0.0296818	-0.0855555	0.00144655	-0.101943	0.00273731
IPI00301202.9	MAGT1	magnesium transporter protein 1	1	23	8	19	-0.07419	0.000114086	-0.204398	0.000126877	-0.148776	0.00198177	1	32	8	28	0.0407604	0.283537	-0.0251447	0.14909	-0.0649972	0.290243
IPI00017895.3	GPD2	Isoform 1 of Glycerol-3-phosphate dehydrogenase: mitochondrial	1	10	7	10	0.0166796	0.728393	-0.0339737	0.281657	0.0921315	0.0298913	1	15	8	13	0.0409178	0.100941	0.015981	0.615127	0.0859308	0.229538
IPI00031005.3	SGK196	Protein kinase-like protein SgK196	1	6	3	6	-0.0517146	0.364843	-0.131554	0.115992	-0.0920648	0.359618	1	10	5	10	0.0409933	0.46703	-0.0447435	0.469578	0.0288301	0.842646
IPI00553067.4	CCDC132	Isoform 1 of Coiled-coil domain-containing protein 132	1	3	3	3	-0.170145	0.00971133	-0.182739	0.0181037	-0.1597	0.168402	1	9	6	9	0.0410693	0.0376545	-0.0602968	0.0567587	-0.086326	0.121753
IPI00024364.2	TNPO1	Isoform 1 of Transportin-1	1	45	19	45	-0.11452	0.000103713	-0.12893	6.11351e-06	-0.117497	0.00048385	1	53	10	24	0.0410747	0.0252609	-0.0594875	0.432657	-0.0542578	0.053568
IPI00025512.2	HSPB1	Heat shock protein beta-1	1	16	8	16	-0.0504883	0.136699	-0.0756189	0.0349166	-0.0875316	0.0185699	1	26	10	26	0.0411466	0.155079	-0.0134226	0.578754	-0.0077268	0.807077
IPI00293735.2	IKBKAP	Elongator complex protein 1	1	5	3	4	0.00606084	0.869706	-0.0797384	0.000736992	0.120638	0.268566	1	16	9	13	0.041162	0.10577	0.0295327	0.101246	0.045061	0.0971876
IPI00783559.1	EXOC2	Exocyst complex component 2	0.9999	5	3	5	-0.0468449	0.0967028	-0.152403	0.37406	-0.0411816	0.679562	1	6	4	6	0.0412536	0.0806553	-0.0317329	0.571062	-0.0751504	0.12437
IPI00016207.1	TIMM17A	Mitochondrial import inner membrane translocase subunit Tim17-A	1	7	3	5	-0.0400649	0.200307	-0.104056	0.157508	-0.0686015	0.494076	1	13	3	11	0.0413345	0.462908	-0.0453684	0.0575388	-0.0547372	0.139828
IPI00024273.1	VLDLR	Isoform Long of Very low-density lipoprotein receptor	1	9	5	9	-0.0315969	0.396257	-0.143213	0.0384883	-0.110716	0.717794	1	10	7	10	0.0413406	0.343293	-0.0254656	0.434941	-0.0942227	0.00466666
IPI00395887.4	TMX1	Thioredoxin-related transmembrane protein 1	1	10	4	8	-0.00102706	0.952588	-0.0196753	0.463555	0.0707684	0.0314326	1	11	5	9	0.0413449	0.126856	0.0385	0.117975	0.0645527	0.0450374
IPI00019427.4	EXOC1	Isoform 1 of Exocyst complex component 1	1	7	5	7	-0.0534409	0.112636	-0.0745307	0.189019	-0.0161979	0.789333	1	7	4	7	0.0413667	0.451263	-0.133774	0.452031	-0.0897406	0.304987
IPI00037448.3	GRHPR	Glyoxylate reductase/hydroxypyruvate reductase	1	6	4	6	0.125857	0.371043	0.154345	0.543584	0.159068	0.490366	1	6	4	6	0.0414934	0.547068	0.251895	0.114837	0.189734	0.119405
IPI00215874.7	TMEM194A	Isoform 1 of Transmembrane protein 194A	1	11	5	8	-0.121845	0.070215	-0.207948	0.00994715	-0.180792	0.00441669	1	14	6	12	0.0415022	0.119328	-0.0572074	0.247821	-0.069841	0.0778226
IPI00915022.2	THOC2	Isoform 1 of THO complex subunit 2	1	5	3	5	0.0733138	0.0586392	0.0448794	0.0150162	0.112204	0.128314	1	9	5	9	0.041505	0.0100061	0.000159434	0.989569	0.0382995	0.00608273
IPI00219383.3	NDUFB3	NADH dehydrogenase [ubiquinone] 1 beta subcomplex subunit 3	1	8	3	8	-0.0413773	0.0515603	-0.12701	0.0498791	-0.103827	0.0017195	1	9	3	9	0.0415695	0.204428	0.0154712	0.316517	-0.0287482	0.549816
IPI00022421.2	COX7A2L	Cytochrome c oxidase subunit 7A-related protein: mitochondrial	1	18	6	18	-0.0979682	0.027625	-0.222836	1.17581e-05	-0.238467	3.55021e-05	1	24	6	24	0.041621	0.0254075	-0.0965611	0.000743105	-0.114108	0.0435131
IPI00430622.1	SPG20	Spartin	1	9	5	9	-0.0401432	0.0177582	-0.0559175	0.465345	-0.135679	0.0768927	1	11	8	11	0.0416402	0.220689	-0.0678313	0.0186387	-0.0633483	0.0494377
IPI00032491.1	LEMD3	Inner nuclear membrane protein Man1	1	3	2	3	-0.00392071	0.945213	-0.0398614	0.736063	-0.198718	0.492252	0.9881	3	2	3	0.0416617	0.315914	-0.00970281	0.904556	0.0719131	0.353403
IPI00295857.7	COPA	Isoform 1 of Coatomer subunit alpha	1	92	43	92	-0.0607015	5.45785e-10	-0.125967	3.51088e-14	-0.122994	1.49429e-09	1	175	62	175	0.0418134	2.80318e-09	-0.0415898	6.32864e-06	-0.0788046	8.66056e-09
IPI00030774.3	TBCD	Isoform 4 of Tubulin-specific chaperone D	1	61	30	61	-0.0604058	1.09425e-08	-0.158538	7.37875e-14	-0.120829	2.20013e-05	1	74	31	74	0.0418225	0.000231415	-0.0389749	0.0283032	-0.078148	0.000546293
IPI00158296.6	KIAA0564	Uncharacterized protein	1	16	11	16	-0.0447956	0.0620056	-0.104134	6.91002e-05	-0.0790523	0.037388	1	45	26	45	0.0418326	0.000270264	-0.0347676	8.83809e-05	-0.0506882	0.00266022
IPI00026320.1	UBR5	E3 ubiquitin-protein ligase UBR5	1	10	6	10	-0.00918497	0.818834	-0.0555852	0.313743	-0.00397036	0.831897	1	13	7	13	0.0418796	0.0708302	-0.00669584	0.404022	-0.0136621	0.781944
IPI00305304.3	CERS2	Ceramide synthase 2	1	15	7	15	-0.163769	0.0714088	-0.236809	0.00560964	-0.254734	0.000559809	1	24	7	22	0.0420258	0.0307004	-0.0345397	0.0562659	-0.0745554	0.0509585
IPI00293845.5	RIF1	Isoform 1 of Telomere-associated protein RIF1	1	20	10	17	-0.0468506	0.00228245	-0.161526	1.57523e-05	-0.211923	0.000452601	1	40	22	40	0.0421045	0.0193273	-0.0317725	0.0256095	-0.0723821	6.27027e-06
IPI00412741.1	SFXN4	Isoform 1 of Sideroflexin-4	1	6	3	6	-0.0262152	0.313615	-0.0977406	0.174037	-0.17431	0.0228029	1	13	7	13	0.0421116	0.00665597	-0.0569524	0.0265484	-0.116034	0.0226448
IPI00219249.4	CNTNAP1	Contactin-associated protein 1	1	33	20	33	-0.0700508	2.50712e-07	-0.0970262	9.63583e-09	-0.0633962	0.0127899	1	48	25	48	0.0421438	0.000250067	-0.0380774	0.00246559	-0.0291983	0.0346745
IPI00140201.4	COG8	cDNA FLJ55996: highly similar to Conserved oligomeric Golgi complex component 8	1	22	11	22	-0.104355	7.08632e-05	-0.15128	0.00148557	-0.194015	0.000107093	1	33	13	33	0.0421651	0.0969065	-0.104501	7.80654e-06	-0.111891	7.54182e-06
IPI00029175.5	KIAA0196	WASH complex subunit strumpellin	1	13	9	13	-0.0609102	0.33739	-0.101778	0.117416	-0.138687	0.00103974	1	57	28	57	0.0421737	1.53839e-05	-0.0499362	0.000265407	-0.0759866	1.45451e-06
IPI00550335.4	RSAD1	Radical S-adenosyl methionine domain-containing protein 1: mitochondrial	1	4	3	4	-0.0558124	0.153428	-0.136818	0.0329315	-0.107057	0.168353	1	8	4	7	0.0421746	0.126361	-0.0572058	0.0031034	-0.0454427	0.183692
IPI00016458.3	L2HGDH	Isoform 1 of L-2-hydroxyglutarate dehydrogenase: mitochondrial	1	11	5	11	-0.0284399	0.211939	-0.11656	0.000309705	-0.0848402	0.0643238	1	16	8	16	0.0422364	0.204581	-0.0719731	0.0355291	-0.0287773	0.00703844
IPI00027505.2	ITGAV	Isoform 1 of Integrin alpha-V	1	52	25	52	-0.0473461	0.000122063	-0.0947455	4.14668e-09	-0.0301144	0.230805	1	48	21	48	0.0425213	0.00329834	-0.0369171	0.103244	-0.0675534	0.0083311
IPI00217906.3	GNAI2	Isoform 2 of Guanine nucleotide-binding protein G(i) subunit alpha-2	0.992	10	2	3	0.142998	0.61407	0.0896485	0.717164	-0.05975	0.717168	0.9999	10	2	4	0.0425829	0.214355	0.0305893	0.251887	0.00782721	0.776753
IPI00446765.2	INTS4	Isoform 1 of Integrator complex subunit 4	1	11	7	11	-0.111161	0.0197663	-0.13656	0.000798655	-0.0914254	0.00747132	1	27	14	27	0.0427563	0.0013071	-0.0644868	1.11499e-05	-0.0837883	0.000560499
IPI00005806.6	ST7-OT3;ST7	58 kDa protein	1	5	3	5	-0.0561684	0.341887	-0.2213	0.00455563	-0.201615	0.0794475	1	8	5	8	0.042793	0.130198	-0.0647678	0.00286455	-0.0744147	0.105373
IPI00025796.3	NDUFS3	NADH dehydrogenase [ubiquinone] iron-sulfur protein 3: mitochondrial	1	13	6	13	-0.0711719	0.00755146	-0.0915329	0.00785107	-0.0520986	0.168353	1	19	8	19	0.0427953	0.00447669	-0.0542144	0.000175106	-0.0471173	0.0290652
IPI00293303.1	LGMN	Legumain	1	6	3	6	-0.0514447	0.205026	-0.0798292	0.257273	0.00883975	0.833488	1	8	4	6	0.0428131	0.0346432	0.0456253	0.511238	-0.0276517	0.598891
IPI00414717.1	GLG1	Isoform 2 of Golgi apparatus protein 1	1	46	25	44	-0.0196331	0.298034	-0.0354906	0.139866	-0.157627	0.221205	1	50	26	48	0.0428304	0.000148486	0.0298019	0.496904	-0.0121098	0.58218
IPI00025049.1	M6PR	Cation-dependent mannose-6-phosphate receptor	1	14	8	14	0.0524008	0.234814	0.0299077	0.189653	-0.0880927	0.576803	1	7	4	7	0.0430503	0.237921	-0.350941	0.0058831	-0.020251	0.194039
IPI00783118.2	NT5DC2	5'-nucleotidase domain-containing protein 2 isoform 1	1	25	14	25	-0.116839	8.76992e-05	-0.200309	4.32972e-08	-0.17471	0.000656098	1	39	17	39	0.0431344	2.177e-06	-0.0629626	8.65969e-05	-0.0797193	1.16216e-05
IPI00013193.3	MYO7A	Isoform 1 of Myosin-VIIa	0.9971	6	4	6	-0.186035	0.598306	-0.199166	0.633826	-0.312292	0.30147	0.9963	6	4	6	0.043149	0.795003	0.089351	0.604998	0.188789	0.0895199
IPI00072534.2	UNC45A	Isoform 1 of Protein unc-45 homolog A	1	18	13	18	-0.0220517	0.151845	-0.0729377	0.0136183	-0.0714661	3.77138e-05	1	26	12	26	0.0431753	0.0494377	-0.070807	0.0159453	-0.0543022	0.0352728
IPI00016480.3	NLRP2	Isoform 1 of NACHT: LRR and PYD domains-containing protein 2	0.9992	5	3	5	-0.0703661	0.436596	-0.0237566	0.800378	-0.110615	0.365728	1	9	6	9	0.0432109	0.087707	0.0512226	0.00483141	0.0323932	0.432122
IPI00100213.2	RRM2B	Isoform 1 of Ribonucleoside-diphosphate reductase subunit M2 B	0.9999	9	2	3	0.0263341	0.769753	-0.0771777	0.150982	-0.0408938	0.610909	0.9999	6	2	4	0.043296	0.116777	-0.0180036	0.825703	0.00575518	0.929338
IPI00031622.3	CHCHD6	Coiled-coil-helix-coiled-coil-helix domain-containing protein 6	1	14	7	12	-0.0578651	0.106062	-0.20506	0.00328222	-0.210227	0.000895154	1	30	11	28	0.0433842	0.00151402	-0.0552806	0.0250314	-0.111613	3.75072e-05
IPI00410714.5	HBA2;HBA1	Hemoglobin subunit alpha	1	7	3	7	-0.486117	0.0759725	-0.415525	0.230398	0.882569	0.0467281	0.967	3	2	3	0.0435098	0.516916	0.224652	0.265847	0.295533	0.437929
IPI00070943.4	PI4KA	Isoform 1 of Phosphatidylinositol 4-kinase alpha	1	20	11	16	-0.0630113	0.0152598	-0.15177	0.000674675	-0.202504	0.00627128	1	56	22	45	0.0436122	0.00310387	-0.0545776	0.000471747	-0.100402	9.93728e-06
IPI00456492.2	CROCC	Isoform 1 of Rootletin	0.9998	10	6	9	-0.0631132	0.694707	0.341752	0.311016	-0.0386858	0.725973	0.9956	8	4	8	0.0436189	0.952587	0.395837	0.452114	0.360922	0.325579
IPI00072224.7	RINT1	RAD50-interacting protein 1	1	4	3	4	-0.0731713	0.196339	-0.165926	0.000394801	-0.108273	0.0286191	1	22	10	22	0.0436667	0.0481799	-0.0508117	0.0251209	-0.063445	0.030428
IPI00307257.5	TBC1D9B	Isoform 1 of TBC1 domain family member 9B	1	9	6	8	-0.0869524	0.0420779	-0.0807166	0.247828	-0.0475994	0.611977	1	30	14	28	0.0437229	0.00752099	-0.0216129	0.258036	-0.0234215	0.118189
IPI00102926.2	MLST8	Isoform 1 of Target of rapamycin complex subunit LST8	1	6	3	6	-0.0656042	0.342842	-0.0642948	0.277308	-0.00551966	0.818254	1	18	9	18	0.0437873	0.0273965	-0.284367	0.0877162	-0.106708	0.0190795
IPI00386043.6	C1orf27	Isoform 1 of Protein odr-4 homolog	1	13	8	13	-0.0688484	0.00711099	-0.118764	0.0148741	-0.120131	0.0574779	1	13	8	13	0.0438026	0.0190378	-0.0667299	0.51464	-0.0443558	0.48983
IPI00440493.2	ATP5A1	ATP synthase subunit alpha: mitochondrial	1	153	35	153	-0.0650414	1.83628e-05	-0.124656	7.06694e-13	-0.0696468	2.13827e-05	1	167	33	167	0.0440857	0.00690977	-0.0555827	7.46543e-07	-0.0578027	4.85222e-06
IPI00298235.4	POMT1	Isoform 1 of Protein O-mannosyl-transferase 1	0.9997	2	2	2	-0.138733	0.419954	-0.147264	0.122298	-0.35679	0.162673	1	18	8	18	0.044197	0.133521	-0.0444326	0.0173055	-0.0618209	0.00693193
IPI00166132.3	VPS52	Vacuolar protein sorting-associated protein 52 homolog	1	9	6	9	-0.0616312	0.262149	-0.168539	0.0152904	-0.118661	0.155221	1	25	12	25	0.044223	0.0621702	-0.0342478	0.0130888	-0.0609365	0.0588878
IPI00552548.1	SLC30A9	Zinc transporter 9	1	8	4	8	-0.0699594	0.00433606	-0.193642	0.00300831	-0.125813	1.52526e-05	1	11	6	11	0.0444108	0.056467	-0.0407607	0.144805	-0.0530323	0.0418589
IPI00902614.2	USP24	Ubiquitin carboxyl-terminal hydrolase 24	1	25	16	23	-0.0886641	0.0298309	-0.0988667	3.37926e-05	-0.0937445	0.0456707	1	25	13	24	0.0444473	0.0140012	-0.0478372	0.0196442	-0.033939	0.138451
IPI00305551.3	GNA11	Guanine nucleotide-binding protein subunit alpha-11	0.9972	15	2	5	-0.0488263	0.382229	-0.020289	0.803281	0.00898965	0.858857	1	8	4	6	0.0444547	0.118333	-0.0335859	0.486133	-0.0313904	0.220356
IPI00386271.4	SLC25A12	Calcium-binding mitochondrial carrier protein Aralar1	1	53	13	29	-0.0922305	4.62284e-06	-0.175735	6.14284e-07	-0.158145	4.85943e-05	1	75	13	39	0.0444835	0.00295286	-0.0794313	0.000144117	-0.112116	1.56762e-05
IPI00002689.3	TRPC4	Isoform Alpha of Short transient receptor potential channel 4	1	5	3	5	0.0230781	0.749265	-0.0339309	0.435539	-0.090822	0.374171	1	13	9	13	0.0444969	0.063301	-0.0554699	0.0463987	-0.0773724	0.0205881
IPI00477040.1	NUP188	Isoform 1 of Nucleoporin NUP188 homolog	1	46	28	46	-0.0859415	4.78686e-06	-0.167262	3.1113e-11	-0.186931	5.63712e-09	1	97	41	97	0.044536	6.03329e-05	-0.0411296	0.00809195	-0.104768	2.50632e-08
IPI00879193.3	TTC28	Tetratricopeptide repeat protein 28	1	5	4	5	-0.0597164	0.217685	-0.156097	0.0169746	-0.168206	0.0136553	1	27	14	27	0.0445753	0.0179108	-0.0477596	0.00165996	-0.0485685	0.00158542
IPI00470649.3	NCLN	Isoform 1 of Nicalin	1	25	13	25	-0.0618315	0.0423447	-0.154932	5.69392e-05	-0.0995715	0.000798817	1	45	16	45	0.0445805	0.0131437	-0.027786	0.118679	-0.0632658	0.0389649
IPI00877964.1	APOL2	Apolipoprotein L2	1	6	4	6	-0.100816	0.104989	-0.172645	0.0476433	-0.190534	0.146857	1	9	5	9	0.0448086	0.0340981	-0.0588569	0.0948592	-0.0722268	0.0906549
IPI00642798.1	LEPREL4	Synaptonemal complex protein SC65	1	5	3	5	-0.112801	0.0470299	-0.195267	0.0998927	-0.0186349	0.835313	1	8	4	8	0.0448759	0.115242	-0.272089	0.29918	-0.0386069	0.0387146
IPI00002894.2	POLD1	DNA polymerase delta catalytic subunit	1	27	16	27	0.00589053	0.741669	-0.0270133	0.194582	-0.0228113	0.587715	1	37	19	37	0.0449387	0.00651219	-0.0224212	0.285147	-0.0132218	0.553918
IPI00153051.5	MTPAP	Isoform 1 of Poly(A) RNA polymerase: mitochondrial	1	7	4	7	-0.113702	0.217156	-0.170493	0.019272	-0.100236	0.00938227	1	23	10	23	0.0449711	0.0277398	-0.0566408	0.00360572	-0.0679553	2.85565e-05
IPI00004970.5	UTP20	Small subunit processome component 20 homolog	1	29	17	27	-0.121631	0.000145996	-0.202731	4.77412e-09	-0.22653	2.48694e-05	1	87	45	87	0.0449812	3.88261e-05	-0.0687872	1.34715e-08	-0.084302	3.54268e-09
IPI00026314.1	GSN	Isoform 1 of Gelsolin	1	6	4	6	-0.0787775	0.340816	-0.0180746	0.802285	-0.122095	0.182043	1	4	4	4	0.0450926	0.242195	0.0999886	0.21837	0.10928	0.116932
IPI00396321.1	LRRC59	Leucine-rich repeat-containing protein 59	1	28	11	28	-0.00320988	0.874106	-0.00909998	0.718758	-0.0210925	0.298883	1	29	9	27	0.0451287	0.24969	0.0159755	0.547642	-0.0496038	0.289048
IPI00033030.2	ADRM1	Proteasomal ubiquitin receptor ADRM1	1	7	3	5	0.0774881	0.032213	0.0814767	0.00667358	0.15921	0.143308	1	16	7	16	0.0451859	0.345188	-0.0083619	0.853904	0.0918426	0.231974
IPI00157375.3	DNAJC30	DnaJ homolog subfamily C member 30	1	5	3	5	-0.0572641	0.164929	-0.0939117	0.279026	-0.060067	0.10069	1	6	3	6	0.0451936	0.0782994	0.000484944	0.993422	-0.00813552	0.847312
IPI00302458.10	XPO7	Exportin-7	1	71	31	70	-0.0774338	2.18535e-07	-0.156144	1.50621e-12	-0.129629	1.02397e-07	1	96	34	96	0.0454484	5.0276e-06	-0.0705758	1.80098e-05	-0.0873505	1.00376e-08
IPI00031000.3	VKORC1	Isoform 1 of Vitamin K epoxide reductase complex subunit 1	1	15	5	15	-0.0583704	0.26324	-0.209572	1.16279e-05	-0.143712	0.000242392	1	11	4	11	0.0455238	0.0608805	-0.0404119	0.670922	-0.0754175	0.100074
IPI00645947.4	RTTN	Isoform 1 of Rotatin	0.9973	2	2	2	-0.0398034	0.664194	-0.0238443	0.914326	0.0780351	0.876162	1	23	12	23	0.0455589	0.0266759	-0.0323953	0.0310687	-0.111201	2.56146e-07
IPI00828098.2	RNF213	protein ALO17 isoform 1	1	92	41	70	-0.0721379	1.29483e-07	-0.152013	8.89671e-18	-0.176984	4.16768e-12	1	212	69	141	0.045602	1.12354e-10	-0.0496289	1.01941e-05	-0.079724	1.02183e-10
IPI00183786.1	FADS2	Isoform 1 of Fatty acid desaturase 2	1	33	13	29	-0.120593	8.91519e-06	-0.2024	6.41577e-07	-0.220513	7.82393e-06	1	39	10	34	0.045641	0.0280752	-0.0491378	0.00445731	-0.104712	4.30609e-05
IPI00644025.1	SV2A	Isoform 1 of Synaptic vesicle glycoprotein 2A	1	16	5	14	-0.0715312	0.0245965	-0.174606	0.000512534	-0.168129	0.051989	1	19	7	19	0.0457665	0.102627	-0.0962827	0.000937461	-0.095461	0.00865319
IPI00295849.3	RABGGTB	Geranylgeranyl transferase type-2 subunit beta	1	9	2	5	-0.144537	0.31608	-0.10367	0.294111	-0.063905	0.158468	1	15	5	9	0.0457721	0.617058	-0.0022264	0.977347	-0.020462	0.0786203
IPI00646323.2	C10orf76	Isoform 1 of UPF0668 protein C10orf76	0.9999	6	4	6	-0.0448909	0.298883	0.111547	0.643624	0.00765472	0.977054	1	3	2	3	0.0459464	0.457156	0.00686805	0.924457	-0.0370749	0.44607
IPI00105518.5	MARCH6	E3 ubiquitin-protein ligase MARCH6	0.9859	3	2	3	-0.06883	0.424569	-0.179456	0.0847247	-0.132033	0.178291	0.9956	3	2	3	0.0459769	0.407987	-0.0606807	0.0420063	-0.0482889	0.269233
IPI00004389.3	TUBGCP4	Isoform 1 of Gamma-tubulin complex component 4	0.9708	3	2	3	-0.0473122	0.480319	-0.138357	0.10615	-0.142155	0.431403	1	8	4	8	0.0459808	0.22697	-0.0282192	0.182407	-0.0268491	0.395568
IPI00328905.6	IQGAP3	Ras GTPase-activating-like protein IQGAP3	1	8	7	8	-0.0828844	0.102721	-0.149108	0.0486356	-0.067197	0.521313	1	22	15	20	0.0461332	0.0363344	-0.0318003	0.0810773	-0.0733964	0.00838181
IPI00940872.2	TTN	Titin: isoform CRA_a	1	63	31	52	-0.0328786	0.350799	-0.0299525	0.539294	0.00632148	0.860493	1	64	30	51	0.0461355	0.178022	0.0115865	0.425545	0.0299861	0.412119
IPI00165477.6	ELP3	Isoform 1 of Elongator complex protein 3	0.9999	3	2	3	-0.0145175	0.477472	-0.0206946	0.350621	0.0389402	0.439893	0.9982	4	2	4	0.0461538	0.461747	0.0203095	0.129972	-0.0139851	0.505267
IPI00219299.4	TLN2	Talin-2	0.9628	17	3	6	0.0179363	0.956007	-0.114917	0.663002	0.35736	0.341289	0.9998	14	6	8	0.0462296	0.777165	-0.0578907	0.309079	0.115136	0.367148
IPI00296191.1	ATP6V1H	Isoform 1 of V-type proton ATPase subunit H	1	3	2	3	-0.0786269	0.15724	-0.182155	0.0885692	-0.158072	0.0778054	1	19	9	19	0.046312	0.00121005	-0.0810952	0.000136603	-0.0790803	0.00282001
IPI00306439.1	C18orf55	TIM21-like protein: mitochondrial	1	11	6	11	-0.105961	0.0153885	-0.203369	0.00159217	-0.129313	0.0715097	1	16	7	16	0.0464081	0.00323662	-0.0555411	0.0532187	-0.0620555	0.00410695
IPI00021888.5	SLC39A7	Zinc transporter SLC39A7	1	6	3	6	-0.101637	0.000322751	-0.164992	0.0483979	-0.174395	0.0249423	0.9994	3	2	3	0.0464092	0.300665	-0.0542249	0.254991	-0.0984504	0.105401
IPI00008247.2	ANAPC5	Isoform 1 of Anaphase-promoting complex subunit 5	1	5	3	5	-0.100442	0.0246562	0.0215216	0.469441	-0.0783616	0.703405	1	20	10	18	0.0464419	0.0420855	0.00812139	0.752866	-0.0581588	0.159245
IPI00549970.1	GHITM	Uncharacterized protein	1	31	7	31	-0.0666258	0.0441078	-0.171028	7.14864e-06	-0.266891	0.000143974	1	41	8	41	0.0464424	0.0752756	-0.0411989	0.136127	-0.113936	2.16196e-05
IPI00045512.3	HMCN1	Hemicentin-1 precursor	0.9912	12	5	12	-0.0667696	0.388742	-0.0442522	0.521624	-0.0877978	0.289904	0.9987	13	5	13	0.0465377	0.617673	-0.0257745	0.657075	-0.0706685	0.174352
IPI00025160.2	VAC14	Protein VAC14 homolog	1	18	11	18	-0.0769764	7.59087e-06	-0.129042	0.000568463	-0.128766	0.0106306	1	15	9	15	0.0465621	0.00256622	-0.0671142	0.000159609	-0.0784539	2.64331e-06
IPI00024802.1	BTAF1	TATA-binding protein-associated factor 172	1	17	9	17	-0.0497856	0.0374845	-0.0813072	0.0448433	-0.183281	0.0525066	1	37	18	37	0.0466209	0.000881775	-0.0370092	0.0499097	-0.0984776	0.00611524
IPI00217882.3	SORT1	Sortilin	1	24	11	22	-0.0639414	0.0271041	-0.12553	4.85031e-09	-0.0909888	0.0388859	1	33	11	25	0.0466488	0.175105	-0.0325334	0.22843	-0.0641906	0.00889576
IPI00894163.1	MYO19	Isoform 1 of Myosin-XIX	1	9	5	9	-0.0645827	0.106722	-0.185954	0.0236429	-0.210215	0.00497347	1	25	14	25	0.0466595	0.0050783	-0.0618877	0.0711613	-0.0284266	0.28775
IPI00643044.2	CERS5	cDNA FLJ59877: highly similar to LAG1 longevity assurance homolog 5	1	16	2	4	-0.0647136	0.484346	-0.219698	0.0104395	-0.275711	0.573616	1	18	6	18	0.0466914	0.471201	-0.165127	0.0809936	-0.196703	0.000100034
IPI00218086.2	RDH10	Retinol dehydrogenase 10	1	11	6	11	-0.127547	0.000572424	-0.198017	3.90033e-05	-0.370676	0.0685071	1	21	9	21	0.0467098	0.053722	-0.102988	0.00314752	-0.158927	0.00524283
IPI00410687.11	ZDHHC17	Isoform 1 of Palmitoyltransferase ZDHHC17	1	10	5	8	-0.110043	0.0184456	-0.202214	0.00070361	-0.20528	0.000272389	1	23	9	18	0.0468049	3.12994e-06	-0.0662409	0.0272384	-0.0985753	1.38974e-05
IPI00028055.4	TMED10	Transmembrane emp24 domain-containing protein 10	1	13	5	12	-0.013001	0.06537	-0.0647711	0.145094	-0.0310701	0.213859	1	17	7	17	0.0468473	0.0433633	-0.0100093	0.660487	-0.113791	0.0233402
IPI00654813.1	SLC25A35	Isoform 1 of Solute carrier family 25 member 35	1	4	2	4	-0.0395461	0.401484	-0.140893	0.202786	-0.159476	0.0713793	1	8	4	8	0.0468475	0.297697	-0.0485465	0.0498549	-0.106938	3.02735e-05
IPI00412713.4	SAMM50	Sorting and assembly machinery component 50 homolog	1	56	6	22	-0.0511585	0.0569261	-0.217556	0.000211744	-0.216958	0.000252098	1	79	9	41	0.0468892	0.249076	-0.0328277	0.240592	-0.0950613	0.000422155
IPI00141561.3	COG1	Conserved oligomeric Golgi complex subunit 1	1	17	10	17	-0.0775991	0.000354203	-0.174821	0.00013008	-0.20087	0.00404216	1	58	30	58	0.0469082	0.000840677	-0.0817358	0.000349889	-0.0984786	3.17656e-06
IPI00029819.4	NOTCH3	Neurogenic locus notch homolog protein 3	0.9912	2	2	2	-0.0961081	0.227733	-0.166223	0.235967	-0.293517	0.421421	0.9994	2	2	2	0.0469564	0.0533539	-0.00996181	0.901157	0.0239777	0.253757
IPI00061403.4	YIPF6	Protein YIPF6	1	6	2	6	-0.117835	0.315133	-0.120331	0.0825989	-0.149802	0.366417	1	13	3	13	0.047361	0.229792	-0.0640713	0.0796591	-0.118757	0.0925101
IPI00657706.1	MBOAT7	Isoform 1 of Lysophospholipid acyltransferase 7	1	22	10	22	-0.117784	0.00018903	-0.229375	9.94494e-07	-0.230822	2.31278e-05	1	38	10	38	0.0474906	0.0422359	-0.0651719	0.05904	-0.0792937	0.00784692
IPI00003389.1	SLC25A15	Mitochondrial ornithine transporter 1	1	12	6	12	-0.071227	0.00181771	-0.165186	1.80544e-05	-0.128084	0.0137326	1	15	8	15	0.0475184	0.0342395	-0.0361697	0.0327929	-0.144056	0.00052818
IPI00797030.1	NCAPG2	Isoform 1 of Condensin-2 complex subunit G2	1	20	13	20	-0.0912121	0.00214834	-0.127745	0.00102363	-0.229273	0.00215284	1	45	24	45	0.0476259	0.000124676	-0.0723232	0.0111036	-0.0840547	0.000254448
IPI00005737.1	SURF4	Isoform 1 of Surfeit locus protein 4	1	31	4	31	-0.111828	0.202268	-0.275063	0.00168691	-0.291515	0.0228704	1	51	4	51	0.0477268	0.211171	-0.118362	0.240778	-0.117776	0.0760899
IPI00288958.7	EPG5	Isoform 2 of Ectopic P granules protein 5 homolog	1	5	3	5	-0.144884	0.00889413	-0.168014	0.0204445	-0.237809	0.24623	1	18	10	18	0.0477409	0.0287534	-0.0352917	0.359341	-0.112136	0.00368548
IPI00045946.4	YME1L1	Isoform 1 of ATP-dependent zinc metalloprotease YME1L1	1	12	8	12	-0.0328705	0.475422	-0.0483101	0.0328211	-0.0453189	0.495844	1	23	12	23	0.0477482	2.01223e-06	-0.0225983	0.000366467	-0.0834726	0.000232946
IPI00101923.8	SPG11	Isoform 1 of Spatacsin	0.9997	8	3	4	-0.275162	0.428016	-0.184736	0.0571265	-0.115787	0.626964	1	23	11	19	0.0478789	0.0043933	-0.0585579	0.000130593	-0.0995276	0.00046398
IPI00645022.2	INTS7	Isoform 2 of Integrator complex subunit 7	1	12	8	12	-0.0916216	0.0862076	-0.150923	1.20213e-05	-0.104133	0.0271829	1	32	17	32	0.047977	0.0374118	-0.0493472	0.00255901	-0.0655031	6.45041e-05
IPI00878236.3	FSIP2	fibrous sheath-interacting protein 2	0.9998	24	5	14	0.0565022	0.476465	0.00567938	0.943923	0.0485211	0.553496	0.9996	19	6	13	0.047989	0.131428	0.0111222	0.612051	0.118442	0.180632
IPI00470595.4	MUL1	Mitochondrial ubiquitin ligase activator of NFKB 1	1	4	3	4	-0.112114	0.0188717	-0.110352	0.291604	-0.226209	0.0522014	1	11	5	9	0.0480095	0.407748	-0.0771336	0.560194	-0.133808	0.277392
IPI00099463.2	SGPL1	Sphingosine-1-phosphate lyase 1	1	20	11	20	-0.0458634	0.00564696	-0.158045	1.75827e-07	-0.188915	5.85303e-05	1	40	17	40	0.0481181	0.000274814	-0.0302147	0.0185054	-0.0925229	1.96763e-06
IPI00479548.5	BRDT	Isoform 1 of Bromodomain testis-specific protein	0.9839	21	2	10	-0.253899	0.506418	-0.0546723	0.575403	-0.192009	0.498797	1	20	4	13	0.0481517	0.804399	0.241079	0.520674	0.206404	0.216272
IPI00002186.5	ARFGEF2	Brefeldin A-inhibited guanine nucleotide-exchange protein 2	1	62	20	35	-0.0653606	6.29169e-05	-0.17815	1.38087e-09	-0.100141	0.000226274	1	99	29	63	0.0481705	5.95572e-09	-0.0483385	0.00015288	-0.087696	2.01683e-09
IPI00031521.1	RFC3	Replication factor C subunit 3	1	17	7	17	-0.042369	0.134972	-0.103268	4.96412e-05	-0.0808281	0.0926144	1	27	13	27	0.0482758	0.0171696	-0.0226452	0.320048	-0.0610238	0.0114022
IPI00549566.4	RARS2	Probable arginyl-tRNA synthetase: mitochondrial	1	24	13	24	-0.083939	9.55111e-06	-0.200688	1.06795e-06	-0.169393	9.06313e-06	1	34	15	34	0.0483178	0.00251429	-0.0649781	0.0014405	-0.0866565	0.00184253
IPI00183879.2	ITPRIPL2	Inositol 1:4:5-triphosphate receptor-interacting protein-like 2	0.988	4	3	4	0.147562	0.425167	0.123783	0.556512	0.240695	0.408066	1	7	4	7	0.048465	0.038319	-0.0281712	0.337362	-0.0551672	0.0606155
IPI00217049.4	OAS2	Isoform p71 of 2'-5'-oligoadenylate synthase 2	0.956	5	3	5	-0.13469	0.0892792	-0.0627994	0.377938	-0.125965	0.107912	1	8	4	8	0.0485415	0.251354	-0.0577332	0.229432	-0.0494797	0.606606
IPI00645518.1	CDIPT	Isoform 1 of CDP-diacylglycerol--inositol 3-phosphatidyltransferase	1	8	3	8	-0.0902763	0.124911	-0.222866	0.0171855	-0.158859	0.0442119	1	12	3	12	0.048591	0.114829	-0.0360028	0.0142968	-0.0416582	0.00237153
IPI00009790.1	PFKP	6-phosphofructokinase type C	1	42	13	25	-0.039112	0.100399	-0.118357	1.31828e-06	-0.123716	1.40098e-05	1	57	18	40	0.0485913	5.5881e-08	-0.0303422	0.0580667	-0.0739194	0.00383502
IPI00025874.2	RPN1	Dolichyl-diphosphooligosaccharide--protein glycosyltransferase subunit 1 precursor	1	91	30	88	-0.087807	7.79234e-10	-0.167266	3.51749e-15	-0.135354	1.00174e-08	1	103	29	99	0.0486803	0.000478481	-0.0617324	2.32665e-08	-0.0806654	2.49879e-11
IPI00299512.4	NF1;LOC731788	Isoform 2 of Neurofibromin	1	30	19	30	-0.0938678	5.28723e-08	-0.17781	2.37347e-06	-0.253649	1.61503e-07	1	106	53	103	0.048792	3.42035e-08	-0.0498275	2.77678e-06	-0.113904	7.24097e-14
IPI00334657.7	YIPF5	Isoform 1 of Protein YIPF5	0.9997	3	2	3	-0.0898343	0.167822	-0.223962	0.149719	-0.222288	0.0891626	1	5	2	5	0.0488344	0.193902	-0.0733837	0.33698	-0.128345	0.164919
IPI00878754.1	PRPF39	Isoform 1 of Pre-mRNA-processing factor 39	0.955	6	3	4	0.0479561	0.0640519	0.030141	0.252411	0.0053881	0.734024	0.9994	8	2	4	0.0490046	0.495202	0.0192299	0.600856	-0.0102128	0.717822
IPI00409635.2	ESYT2	Isoform 2 of Extended synaptotagmin-2	1	14	6	12	-0.0806518	0.0418544	-0.130908	0.00196849	-0.185241	0.00620854	1	25	14	25	0.0490479	0.000794985	-0.043937	0.069515	-0.0527822	0.00485376
IPI00003918.6	RPL4	60S ribosomal protein L4	0.9999	3	3	3	0.0191218	0.000301156	-0.000306254	0.994712	0.087689	0.000709218	1	36	17	32	0.0491155	0.0074646	0.201742	3.54798e-07	0.142362	4.23222e-06
IPI00479905.5	NDUFB10	NADH dehydrogenase [ubiquinone] 1 beta subcomplex subunit 10	1	12	4	11	-0.0367823	0.178937	-0.102163	0.00440474	-0.0301541	0.583342	1	14	5	14	0.0492999	0.0325397	-0.0421831	0.12744	-0.0610434	0.266585
IPI00005634.3	TTC37	Tetratricopeptide repeat protein 37	1	7	5	7	-0.0536198	0.285249	-0.108358	0.125088	-0.120446	0.238369	1	25	14	25	0.0493701	0.00164772	-0.0354276	0.00221125	-0.0690193	0.00311253
IPI00019038.1	LYZ	Lysozyme C	1	17	7	17	-0.434732	1.97552e-07	-0.500281	4.75075e-06	-0.357378	9.18584e-06	1	10	6	10	0.0495544	0.104041	0.124089	0.284591	0.199337	0.164491
IPI00333619.4	ALDH3A2	Isoform 1 of Fatty aldehyde dehydrogenase	1	27	10	26	-0.121925	3.55886e-05	-0.17891	9.47437e-07	-0.171066	0.000132813	1	48	17	48	0.0496031	0.000236756	-0.0690382	0.0215283	-0.121095	2.38103e-07
IPI00020827.1	MKKS	PNAS-117	1	6	3	6	-0.174859	0.0143319	-0.246266	0.0216059	-0.167005	0.0907158	1	6	3	6	0.0496086	0.339884	-0.0627864	0.0230413	-0.144628	0.0190192
IPI00289819.5	IGF2R	Cation-independent mannose-6-phosphate receptor	1	70	37	70	-0.0347132	0.00233381	-0.0628285	3.25119e-05	-0.0783135	0.00975191	1	69	36	68	0.0496247	2.9253e-06	-0.0655046	0.0172627	-0.0505647	0.00820862
IPI00029628.1	RCN2	Reticulocalbin-2	1	16	7	16	-0.0423787	0.107627	-0.153522	0.00199163	-0.21446	4.10918e-06	1	41	9	41	0.049665	0.0307004	-0.0467127	0.186235	-0.109544	0.0353243
IPI00060801.1	RAB39B	Ras-related protein Rab-39B	0.9999	3	2	2	-0.0911784	0.0851369	-0.131445	0.181677	-0.0902851	0.103348	1	9	4	7	0.0497393	0.227683	-0.0663248	0.132449	-0.120996	0.0685086
IPI00014577.1	RAB18	Ras-related protein Rab-18	1	25	11	25	-0.0699222	7.20056e-05	-0.17073	1.08082e-06	-0.0767314	0.000408082	1	19	7	19	0.0498203	7.75217e-05	-0.0737474	0.00137143	-0.0921404	0.00419887
IPI00166704.1	TOMM5	Mitochondrial import receptor subunit TOM5 homolog	1	23	7	23	-0.117508	0.000649824	-0.205674	3.51214e-05	-0.104463	0.000784949	1	17	7	17	0.0498209	0.36823	-0.0354613	0.1084	-0.103006	0.0053943
IPI00642244.2	KIAA0090	Isoform 4 of Uncharacterized protein KIAA0090	1	12	7	12	0.0442677	0.280687	-0.0373074	0.408642	-0.0139139	0.603638	1	22	10	22	0.0499297	0.00246559	-0.0191585	0.490331	-0.0136349	0.671925
IPI00297646.5	COL1A1	Collagen alpha-1(I) chain	1	6	4	6	-0.47254	0.215914	-0.364672	0.141941	-0.300335	0.329312	1	5	3	5	0.049948	0.308535	0.0686691	0.380441	0.958224	0.108864
IPI00006433.6	DNAJC16	Isoform 1 of DnaJ homolog subfamily C member 16	0.9999	5	3	5	0.0418711	0.211038	-0.0792746	0.112862	-0.0568283	0.368675	1	12	6	12	0.0501254	0.0827498	-0.00498563	0.889873	-0.0453596	0.343802
IPI00218466.7	SEC61A1	cDNA FLJ59739: highly similar to Protein transport protein Sec61 subunit alpha isoform 1	1	43	11	43	-0.107734	0.000443056	-0.231587	9.99343e-09	-0.228619	3.76083e-07	1	73	10	73	0.0504162	0.0424759	-0.00664427	0.649187	-0.0547277	0.0317941
IPI00004656.3	B2M	Beta-2-microglobulin	1	6	3	6	-0.0405415	0.432571	-0.0460953	0.0472388	0.0946322	0.332735	1	9	3	9	0.0505718	0.238025	0.0219826	0.253568	0.0299035	0.322028
IPI00009650.1	LCN1	Lipocalin-1	1	9	5	9	-0.157449	0.074533	-0.25886	0.0223216	-0.216977	0.00434765	1	9	4	9	0.0505786	0.237775	0.0832527	0.00447745	0.151055	0.0590096
IPI00300096.4	RAB35	Ras-related protein Rab-35	1	19	7	15	-0.0314978	0.363789	-0.028503	0.00225465	-0.0181596	0.634021	1	18	7	14	0.0505995	0.00955836	0.000482386	0.987267	-0.0354701	0.46744
IPI00143753.6	U2SURP	Isoform 1 of U2 snRNP-associated SURP motif-containing protein	1	8	5	6	0.121136	0.337367	0.110491	0.0181445	0.122796	0.046826	0.9997	7	3	5	0.05065	0.831987	0.188889	0.0710264	0.188677	0.0128153
IPI00892978.3	EDEM3	Uncharacterized protein	0.9999	6	3	3	-0.0167114	0.811107	-0.083832	0.617889	-0.0414971	0.856207	1	13	6	12	0.0510085	0.0020467	-0.0154639	0.659441	-0.0822943	0.0296886
IPI00748360.2	KIAA1797	Uncharacterized protein KIAA1797	1	11	5	9	-0.0595417	0.0214208	-0.116581	0.00892742	-0.102931	0.0434867	1	36	17	34	0.0511433	0.0246638	-0.0276457	0.464324	-0.0911156	0.000308126
IPI00022275.6	SACM1L	Phosphatidylinositide phosphatase SAC1	1	29	16	29	-0.0839856	0.000129039	-0.133578	1.77846e-06	-0.0920408	0.00579616	1	38	14	38	0.0512667	0.000210008	-0.0557427	0.000800771	-0.0984935	0.000485405
IPI00023636.3	MAP2K7	Isoform 1 of Dual specificity mitogen-activated protein kinase kinase 7	1	6	3	6	-0.0261716	0.0666146	-0.127395	0.102992	-0.227523	0.16329	1	18	9	18	0.051307	5.4171e-06	-0.0686234	0.000712107	-0.120022	0.00143989
IPI00005677.1	GNPAT	Dihydroxyacetone phosphate acyltransferase	1	6	5	6	0.0256918	0.520575	0.0171368	0.68986	-0.0603379	0.760411	1	10	7	10	0.051391	0.00942764	-0.104102	0.165101	-0.00659998	0.639454
IPI00018248.1	KDELR2	Isoform 1 of ER lumen protein retaining receptor 2	1	8	3	8	-0.140547	0.242428	-0.248541	0.0474573	-0.207352	0.00700587	1	12	4	12	0.0513999	0.406699	-0.0799886	0.667626	-0.135211	0.00388436
IPI00297241.4	URB1	Nucleolar pre-ribosomal-associated protein 1	1	32	13	21	-0.0878754	0.0279192	-0.117239	0.00231875	-0.194485	0.00115921	1	87	37	84	0.0515892	6.14833e-08	-0.0526263	0.000124394	-0.10067	2.23651e-07
IPI00014149.3	TTC35	Tetratricopeptide repeat protein 35	1	6	4	6	0.022047	0.564851	-0.0286937	0.358879	0.0418448	0.109469	1	11	6	11	0.0515919	0.000360697	-0.0127442	0.192436	-0.00868413	0.809157
IPI00329679.3	ZWILCH	Isoform 1 of Protein zwilch homolog	1	6	3	6	-0.141705	8.93898e-06	-0.177074	7.05459e-05	-0.195642	0.027048	1	9	6	9	0.0516599	0.123946	-0.0568218	0.163616	-0.12144	0.0473792
IPI00024650.2	SLC16A1	Monocarboxylate transporter 1	1	31	8	31	-0.114959	4.48562e-05	-0.232202	0.00119391	-0.239196	0.00274473	1	36	10	35	0.0516868	0.158715	-0.0821735	0.0060474	-0.168629	0.00851159
IPI00008167.1	ATP1B3	Sodium/potassium-transporting ATPase subunit beta-3	1	14	5	14	-0.056891	0.00731516	-0.0408795	0.173945	-0.0480713	0.365416	1	17	8	17	0.0517163	0.00215189	-0.0160267	0.796246	-0.0553683	0.176719
IPI00748502.2	CRTAP	Cartilage-associated protein	1	29	13	29	-0.105109	0.00250094	-0.178745	1.64889e-09	-0.109609	0.00829004	1	28	13	28	0.0518497	0.000141224	-0.0550408	0.0197796	-0.0860032	0.00694992
IPI00296022.1	UQCRH	Cytochrome b-c1 complex subunit 6: mitochondrial	1	14	5	14	-0.0420057	0.247828	-0.0803363	0.0445718	-0.12847	0.106281	1	7	3	7	0.0519482	0.0576192	-0.130226	0.261943	-0.125373	0.463216
IPI00004859.1	BLM	Bloom syndrome protein	0.9988	5	3	5	0.0277086	0.693037	-0.157044	0.53968	-0.0323943	0.897314	0.9954	3	2	3	0.0520775	0.521867	-0.060704	0.168335	-0.102164	0.522275
IPI00031822.2	SLC5A6	Sodium-dependent multivitamin transporter	1	14	6	12	-0.0891401	0.00380326	-0.141705	0.011216	-0.164569	0.000976926	1	19	5	17	0.0521286	0.000919115	-0.0560955	0.150226	-0.105351	0.0238944
IPI00296211.6	DYM	Isoform 1 of Dymeclin	1	13	8	13	-0.0749214	0.000527181	-0.179343	0.000152521	-0.203201	0.00141579	1	17	9	17	0.0521849	0.0175804	-0.0376776	0.159337	-0.0353581	0.367563
IPI00020578.2	ARAF	ARAF protein	1	10	3	4	-0.0655291	0.0920676	-0.0909985	0.295421	-0.0480208	0.0565266	1	24	7	11	0.0522076	0.00929837	-0.037509	0.343371	-0.0982206	0.207422
IPI00008986.1	SLC7A5	Large neutral amino acids transporter small subunit 1	1	37	6	25	-0.108942	0.04788	-0.196034	0.0232552	-0.180706	0.0276034	1	68	8	43	0.0522188	0.0500573	0.0279583	0.596375	-0.0748874	0.00897902
IPI00384707.3	EARS2	EARS2 protein	1	15	10	15	-0.0691075	0.00098987	-0.16966	5.46645e-05	-0.152012	0.000274235	1	25	11	25	0.0523897	0.0144923	-0.0455932	0.0101554	-0.0794604	0.00114703
IPI00749231.4	GPR98	G-protein coupled receptor 98 precursor	1	19	6	13	-0.0625695	0.522424	0.0609118	0.781601	-0.0405704	0.864251	0.9998	16	5	8	0.0524481	0.599873	-0.12424	0.508524	-0.189455	0.435797
IPI00023035.2	SLC20A1	Sodium-dependent phosphate transporter 1	1	9	4	6	-0.0700625	0.105693	-0.180492	0.016373	-0.114723	0.0902951	1	9	3	7	0.0526545	0.206483	-0.0383849	0.065434	-0.0625302	0.00851159
IPI00008732.1	TRABD	Isoform 1 of TraB domain-containing protein	1	4	3	4	-0.141915	0.0493467	-0.245707	0.0156568	-0.069699	0.351	1	9	5	9	0.0526567	0.0617619	-0.0286911	0.000110835	-0.0502952	0.14257
IPI00178504.5	DNAJB14	Isoform 1 of DnaJ homolog subfamily B member 14	1	8	5	8	-0.0898652	0.0647506	-0.158602	0.0217976	-0.121069	0.00130996	1	25	10	25	0.0526636	0.00681508	-0.0493741	0.0292382	-0.0486382	0.181416
IPI00464999.2	HEATR6	HEAT repeat-containing protein 6	1	7	4	7	-0.0735643	0.161762	-0.164939	0.121092	-0.209545	0.0224947	1	13	7	13	0.0526946	0.0646866	-0.0591891	0.00192184	-0.0576662	0.0852174
IPI00007676.3	HSD17B12	Estradiol 17-beta-dehydrogenase 12	1	12	7	12	-0.0543705	0.0982592	-0.167422	0.000738299	-0.194882	0.00984544	1	25	10	25	0.0528356	0.0220355	-0.0405951	0.000246859	-0.100436	0.00841283
IPI00414973.1	FASTKD5	FAST kinase domain-containing protein 5	1	17	10	17	-0.0690045	0.000304383	-0.166647	7.77409e-06	-0.239908	0.000224278	1	29	14	29	0.0528747	0.0384242	-0.0491108	0.000213224	-0.0972046	3.19847e-05
IPI00550382.2	SLC29A1	cDNA FLJ33172 fis: clone ADRGL2002029: highly similar to Equilibrative nucleoside transporter 1	1	10	5	10	-0.117691	0.0047469	-0.223739	9.77628e-05	-0.209353	0.00104337	1	9	5	9	0.0530329	0.0171019	-0.0416854	0.225503	-0.062849	0.107291
IPI00031458.1	ICMT	Protein-S-isoprenylcysteine O-methyltransferase	1	13	3	13	-0.070438	0.299167	-0.0787327	0.130954	-0.169917	0.210938	1	10	4	10	0.0530532	0.262338	-0.0304272	0.01497	-0.091587	0.0180175
IPI00019018.3	TM7SF2	Isoform 1 of Delta(14)-sterol reductase	1	8	4	8	-0.0751999	0.0151117	-0.210334	0.00212739	-0.190351	0.105185	1	11	7	11	0.0530789	0.0380398	-0.154427	0.267819	-0.132437	0.0141278
IPI00306518.3	FANCI	Isoform 3 of Fanconi anemia group I protein	1	60	27	60	-0.0848952	5.14542e-09	-0.164789	1.65443e-14	-0.24557	7.43908e-11	1	103	40	103	0.0532993	2.90259e-07	-0.0739994	3.76602e-06	-0.119493	1.01428e-12
IPI00031127.1	YIPF4	Protein YIPF4	1	4	2	4	-0.0450891	0.0413536	-0.178516	0.0515832	-0.129991	0.289331	1	4	2	4	0.0533536	0.138719	-0.0590323	0.25671	-0.140733	0.176168
IPI00001091.4	AFG3L2	AFG3-like protein 2	1	51	27	49	-0.0781815	4.27354e-08	-0.143101	4.50591e-15	-0.117833	3.63024e-13	1	76	34	76	0.0534066	1.18663e-06	-0.0399771	9.57442e-05	-0.0908972	5.08846e-07
IPI00295447.2	XPR1	Isoform 1 of Xenotropic and polytropic retrovirus receptor 1	1	17	8	15	-0.0922459	0.00698853	-0.180325	9.20046e-07	-0.288437	0.011896	1	26	16	26	0.0535088	0.0516999	-0.118275	0.00964138	-0.133015	4.57829e-06
IPI00816419.1	C1orf151	C1orf151 protein (Fragment)	1	6	2	6	-0.0942981	0.544002	-0.229678	0.0559256	-0.339133	0.523931	1	7	2	7	0.0535313	0.420879	-0.252098	0.512632	-0.177002	0.238716
IPI00005651.3	IPO13	Importin-13	1	8	5	8	-0.0865969	0.191645	-0.143306	0.0288518	-0.113224	0.046793	1	15	8	15	0.0536023	0.02342	-0.0539226	0.00336946	-0.0880215	4.82444e-05
IPI00032423.3	DDX52	Probable ATP-dependent RNA helicase DDX52	0.9936	4	2	4	-0.0272943	0.862645	-0.0607969	0.857794	-0.0521918	0.851595	0.9915	4	2	4	0.0536369	0.514237	0.0639791	0.734941	-0.012873	0.941993
IPI00219425.3	PVR	Isoform Beta of Poliovirus receptor	1	4	3	4	-0.0305557	0.0363506	-0.0694514	0.0408931	0.0928752	0.121547	0.9996	3	2	3	0.0538349	0.349383	0.0383166	0.615127	0.0639704	0.483406
IPI00514340.1	METTL13	Isoform 1 of Methyltransferase-like protein 13	1	13	7	11	-0.0282808	0.0289692	-0.0613043	0.069501	-0.105111	0.0430326	1	34	14	34	0.0540474	0.00183095	0.0129072	0.64155	-0.0373585	0.0652469
IPI00376344.3	MYO1B	Isoform 1 of Myosin-Ib	1	5	2	3	-0.103686	0.309854	-0.158458	0.0843567	-0.136724	0.508012	1	2	2	2	0.0540685	0.554825	0.0136196	0.658397	-0.0315467	0.307227
IPI00157734.2	EXOC3	Isoform 1 of Exocyst complex component 3	0.999	2	2	2	-0.0192587	0.187164	-0.0800313	0.0680057	-0.16733	0.503366	1	10	5	8	0.0541814	0.0714974	0.00241257	0.893178	0.0131653	0.793555
IPI00027745.4	GUSB	Isoform Long of Beta-glucuronidase	1	7	5	7	-0.0398594	0.214708	-0.103933	0.209489	-0.090168	0.376007	1	11	6	11	0.0542749	0.0474105	-0.0516483	0.00292769	-0.066696	0.0274227
IPI00847596.2	LOC388789	Conserved hypothetical protein	1	4	2	4	-0.104762	0.557579	-0.159598	0.243056	-0.195389	0.170543	1	6	3	6	0.0546434	0.432102	-0.0523305	0.0640657	-0.0757651	0.0125656
IPI00013678.2	MTX1	Isoform 1 of Metaxin-1	1	14	9	14	-0.0256538	0.335762	-0.116927	0.00136266	-0.0864891	0.0455488	1	20	10	20	0.0546986	0.055785	-0.0332396	0.0400694	-0.0424486	0.0297868
IPI00296907.4	ACOX1	Isoform 1 of Peroxisomal acyl-coenzyme A oxidase 1	1	11	7	11	-0.085408	0.00245706	-0.154991	0.0014157	-0.102241	0.114173	1	9	6	9	0.0547145	0.178107	-0.0287138	0.46438	0.00757219	0.772295
IPI00783835.2	LTN1	E3 ubiquitin-protein ligase listerin	1	41	23	41	-0.103668	6.19298e-07	-0.21084	1.6311e-11	-0.280962	5.71992e-08	1	121	51	121	0.0547823	2.64211e-10	-0.0461388	0.0016786	-0.109825	2.45408e-11
IPI00410079.3	FAM82A2	Isoform 1 of Regulator of microtubule dynamics protein 3	1	7	3	5	0.0374093	0.496579	-0.0169035	0.809177	-0.00117093	0.983804	1	18	9	16	0.0547857	0.0469356	-0.0127355	0.463981	-0.079892	1.59805e-05
IPI00334190.4	STOML2	Stomatin-like protein 2	1	25	11	25	-0.0136694	0.519694	-0.112252	5.85303e-05	-0.0556001	0.0113698	1	37	14	37	0.0548096	0.145147	-0.0165214	0.378643	-0.0502481	0.0698995
IPI00008711.4	WFS1	Wolframin	1	8	6	8	-0.0823754	0.0140323	-0.143215	0.0196417	-0.127081	0.0491425	1	18	10	18	0.0551666	0.0206411	-0.0120757	0.572699	-0.0333068	0.0937622
IPI00385042.4	GTPBP4	Nucleolar GTP-binding protein 1	1	6	4	6	-0.0100851	0.738343	-0.0195956	0.424194	-0.0429321	0.223136	1	13	7	13	0.055232	0.00941878	0.0309818	0.281659	0.0133167	0.59641
IPI00029473.5	C17orf75	Protein Njmu-R1	1	4	2	4	-0.0607928	0.435732	-0.123061	0.380225	-0.150929	0.674641	1	9	5	9	0.0554606	0.00341334	-0.0751716	0.338742	-0.0210191	0.817475
IPI00178512.7	C1orf112	Isoform 1 of Uncharacterized protein C1orf112	1	4	2	4	-0.104739	0.0288581	-0.183928	0.425246	-0.350926	0.00788681	1	19	8	16	0.0557178	0.0562757	-0.0495	0.14352	-0.104678	0.0467942
IPI00297626.4	STXBP3	Syntaxin-binding protein 3	1	9	6	9	-0.0141993	0.598306	-0.0331034	0.51913	-0.0109816	0.684484	1	6	4	6	0.0557972	0.407848	0.0251205	0.689043	0.0397301	0.363789
IPI00022810.2	CTSC	Isoform 1 of Dipeptidyl peptidase 1	1	4	2	4	-0.0811956	0.406046	-0.0903346	0.624398	-0.0830484	0.619058	1	5	4	5	0.0558327	0.10611	-0.0142693	0.841161	-0.0458613	0.582107
IPI00448630.1	SARM1	Isoform 1 of Sterile alpha and TIR motif-containing protein 1	0.9999	8	4	8	0.0205048	0.711127	-0.0624371	0.659257	0.0710645	0.519472	1	28	15	27	0.0558381	0.00299844	-0.174768	0.043664	-0.0820297	0.012967
IPI00008998.3	PTPLAD1	3-hydroxyacyl-CoA dehydratase 3	1	26	9	26	-0.138526	0.00112283	-0.221472	9.63878e-05	-0.228219	0.00383158	1	61	11	59	0.0559614	0.0266891	-0.0236756	0.140608	-0.075214	0.0866335
IPI00293260.5	DNAJC10	Isoform 1 of DnaJ homolog subfamily C member 10	1	45	19	45	-0.127606	2.53405e-09	-0.248457	3.02196e-16	-0.185768	2.52488e-06	1	41	18	41	0.0561191	0.00148365	-0.0990209	1.03812e-06	-0.0865219	0.00416818
IPI00030941.5	TSPAN3	Tetraspanin-3	0.9888	2	2	2	0.0806861	0.707986	0.03008	0.888049	-0.150157	0.841589	0.9946	4	2	4	0.0563529	0.696821	-0.404802	0.64204	-0.0617254	0.868802
IPI00074045.3	C6orf192	MFS-type transporter C6orf192	1	9	4	9	-0.0658294	0.173328	-0.190948	0.0022466	-0.127695	0.214182	1	9	4	9	0.05661	0.127306	-0.0468912	0.430374	-0.0451251	0.235176
IPI00446874.3	ACAD8	cDNA FLJ90159 fis: clone HEMBB1002465: weakly similar to ACYL-COA DEHYDROGENASE	1	5	3	5	-0.0753789	0.473189	-0.0920765	0.589425	-0.365732	0.515189	1	9	5	9	0.0566172	0.175892	-0.048371	0.0447204	-0.0376628	0.0759706
IPI00013698.3	ASAH1	N-acylsphingosine amidohydrolase (Acid ceramidase) 1: isoform CRA_c	1	11	5	11	-0.131837	0.00968843	-0.0592321	0.105317	-0.104456	0.188045	1	10	4	10	0.0566428	0.341461	0.00458464	0.919201	0.0219242	0.680723
IPI00023958.1	MPV17	Protein Mpv17	0.9998	3	2	3	-0.0755904	0.517394	-0.155858	0.0715953	-0.222901	0.163448	0.9999	4	2	4	0.0567439	0.0451485	-0.0604016	0.254646	-0.120919	0.218317
IPI00294610.4	DNAJA3	Isoform 1 of DnaJ homolog subfamily A member 3: mitochondrial	1	12	7	12	-0.0235632	0.268212	-0.100711	0.0138548	-0.0924754	0.275635	1	15	8	15	0.0567639	0.0535268	-0.0336296	0.107071	-0.0913617	0.141213
IPI00792839.2	VMP1	Transmembrane protein 49: isoform CRA_b	0.9997	4	2	4	-0.114284	0.347336	-0.209044	0.125453	-0.172895	0.310161	0.9987	4	2	4	0.0568616	0.498236	-0.0496028	0.639454	-0.0845558	0.488105
IPI00043429.3	TMEM56	Transmembrane protein 56	1	6	4	6	-0.101465	0.219575	-0.164832	0.206392	-0.129407	0.0659381	0.9962	4	3	4	0.0569388	0.121386	-0.0367707	0.709642	-0.153711	0.0481799
IPI00411291.1	PEX1	Peroxisome biogenesis factor 1	1	7	5	7	0.00680529	0.93961	0.0491743	0.715897	0.0882405	0.626215	1	7	3	7	0.0570426	0.0585462	-0.0667878	0.117125	-0.0527532	0.553173
IPI00402657.5	RPAP1	Isoform 1 of RNA polymerase II-associated protein 1	1	25	13	25	-0.0948755	0.0126885	-0.135866	0.000189469	-0.182404	0.000137102	1	43	23	43	0.057065	0.000979226	-0.0197692	0.253895	-0.0701592	0.0061187
IPI00006722.2	PEX16	Isoform 1 of Peroxisomal membrane protein PEX16	0.9963	4	2	4	0.000509693	0.992125	-0.0910792	0.496313	0.062855	0.730085	0.9999	6	2	6	0.0571067	0.605543	0.019555	0.625653	-0.0149403	0.912264
IPI00011200.5	PHGDH	D-3-phosphoglycerate dehydrogenase	1	120	24	120	-0.0708332	0.000468674	-0.185547	4.78826e-15	-0.153163	0.000286944	1	176	22	176	0.0573099	0.00130901	-0.056663	0.000178804	-0.117088	4.81418e-05
IPI00005719.1	RAB1A	Isoform 1 of Ras-related protein Rab-1A	1	38	7	19	-0.094926	0.00723127	-0.168185	4.78686e-06	-0.0958478	0.334428	1	37	6	19	0.0574003	0.0597281	-0.116687	0.2999	-0.148202	0.0353111
IPI00465059.4	RHOT2	Isoform 1 of Mitochondrial Rho GTPase 2	1	18	8	17	-0.0864197	0.050669	-0.163235	0.00140088	-0.143649	0.227185	1	16	8	16	0.0574071	0.0476761	-0.0485199	0.136654	-0.0428688	0.425519
IPI00022202.3	SLC25A3	Isoform A of Phosphate carrier protein: mitochondrial	1	101	16	101	-0.095622	8.17597e-05	-0.222797	4.73359e-11	-0.283898	1.50502e-07	1	191	15	191	0.0576922	0.000159097	-0.0662862	2.59531e-05	-0.139959	2.89156e-07
IPI00465296.2	XPO6	Exportin-6	1	27	14	27	-0.096943	1.48039e-07	-0.18647	8.64273e-08	-0.189809	0.000393623	1	48	21	48	0.0578386	0.000903664	-0.0628855	0.0357116	-0.105659	0.000129675
IPI00027194.1	STX18	Syntaxin-18	1	6	3	6	-0.041282	0.526836	-0.158896	0.170629	-0.0981301	0.369434	1	8	5	8	0.0579613	0.0915129	-0.0272367	0.293788	-0.0946994	0.0329034
IPI00075081.1	FANCD2	Isoform 1 of Fanconi anemia group D2 protein	1	26	15	26	-0.0762583	0.00261292	-0.156486	7.33855e-08	-0.188114	0.000795505	1	54	29	54	0.0580524	1.74863e-06	-0.0685781	0.000553055	-0.0959266	6.89442e-07
IPI00029728.3	ERCC2	TFIIH basal transcription factor complex helicase XPD subunit	1	16	10	16	-0.0633194	0.012186	-0.120562	1.39239e-07	-0.146098	0.0089703	1	27	15	27	0.0580826	0.000571599	-0.0343956	0.129689	-0.0503879	0.00104201
IPI00142538.5	SETX	Isoform 1 of Probable helicase senataxin	1	11	8	11	-0.101055	0.146819	-0.082542	0.461507	-0.194992	0.125526	1	25	12	23	0.0581768	0.0240772	-0.00870018	0.596083	-0.0447825	0.112709
IPI00021786.1	RAF1	Isoform 1 of RAF proto-oncogene serine/threonine-protein kinase	1	15	5	9	-0.0795275	0.134568	-0.181394	0.00119367	-0.155057	0.00181763	1	34	10	17	0.0582229	0.00399873	-0.0637873	0.00881024	-0.0128391	0.739304
IPI00329757.7	RASGRP2	Isoform 1 of RAS guanyl-releasing protein 2	1	5	4	5	-0.125054	0.0746095	-0.146955	0.0216059	-0.126963	0.404094	1	10	7	10	0.0582338	0.00225296	-0.041828	0.715857	-0.00247939	0.954666
IPI00375653.5	INTS8	Isoform 1 of Integrator complex subunit 8	1	11	6	7	-0.0760898	0.40044	-0.186056	0.0129544	-0.0682758	0.6329	1	25	14	25	0.0582413	0.0022702	-0.0776662	0.0160617	-0.0762735	0.000462351
IPI00099986.5	FN3KRP	Ketosamine-3-kinase	1	8	4	8	-0.160004	0.189657	-0.13274	0.281434	-0.394687	0.233209	1	9	5	9	0.0582829	0.198057	-0.00881164	0.23226	-0.0346741	0.241796
IPI00783943.2	SUN1	Uncharacterized protein	1	7	3	5	-0.048234	0.439176	-0.164985	0.111953	-0.0322109	0.587302	1	13	8	13	0.0583076	0.0242273	-0.0361441	0.309079	-0.0396343	0.162304
IPI00007611.1	ATP5O	ATP synthase subunit O: mitochondrial	1	31	8	31	-0.087104	0.0132661	-0.119484	0.000655028	-0.0872603	0.00199093	1	36	8	36	0.0583764	0.0167908	-0.028244	0.0523191	-0.0747944	0.0027272
IPI00217007.2	KIAA2013	Isoform 2 of Uncharacterized protein KIAA2013	1	18	8	18	-0.0783945	0.017469	-0.15057	0.000191024	-0.203543	0.117797	1	13	6	13	0.0585259	0.322028	-0.052789	0.210802	-0.0392209	0.479874
IPI00016014.1	ITM2C	Isoform 1 of Integral membrane protein 2C	0.9986	3	2	3	-0.135295	0.0278176	-0.242	0.205526	-0.23612	0.0937414	1	8	4	8	0.0585357	0.0252881	-0.162178	0.191034	-0.159124	0.00313228
IPI00001578.2	C17orf62	Uncharacterized protein C17orf62	1	6	3	6	-0.132293	0.0293253	-0.2052	0.000971876	-0.215649	0.144731	1	8	6	8	0.0585809	0.0307004	-0.00578621	0.858221	0.00994397	0.652133
IPI00302829.5	RB1	Retinoblastoma-associated protein	0.9967	3	3	3	-0.0426871	0.650249	-0.0564892	0.355048	-0.120706	0.37607	1	9	6	9	0.0586366	0.00636349	0.0202144	0.220812	-0.0268624	0.513712
IPI00332428.5	MAK16	Protein MAK16 homolog	0.9109	3	3	3	-0.127078	0.204456	-0.243129	0.405639	-0.250502	0.168933	0.9912	3	2	3	0.0587769	0.521867	-0.0491294	0.357244	-0.00738785	0.932645
IPI00022018.1	DPM1	Dolichol-phosphate mannosyltransferase	1	24	9	24	-0.0764471	0.00196059	-0.165778	0.00112513	-0.144606	0.0105637	1	21	9	21	0.0588296	0.000264464	-0.0609372	0.0227065	-0.0830345	4.07678e-06
IPI00337541.3	NNT	NAD(P) transhydrogenase: mitochondrial	1	8	5	8	0.0589976	0.12209	0.0830888	0.0361624	0.0591104	0.00921089	1	23	12	23	0.0593489	0.000348755	0.105756	0.000246507	0.106585	0.000372565
IPI00217467.3	HIST1H1E	Histone H1.4	1	18	2	3	0.15695	0.203376	-0.044634	0.0965843	-0.113883	0.168402	1	52	4	8	0.0594219	0.174656	-0.0620376	0.194121	-0.102489	0.119357
IPI00033349.3	PREB	Prolactin regulatory element-binding protein	1	17	8	17	-0.0784438	0.0686424	-0.120063	0.00689324	-0.0756554	0.0637936	1	24	11	24	0.059441	0.0631556	-0.0471931	0.0969375	-0.115337	0.0126602
IPI00217600.6	PNPLA6	Isoform 2 of Neuropathy target esterase	1	33	18	30	-0.097655	1.03266e-06	-0.136469	5.71524e-07	-0.199125	5.49129e-07	1	73	29	67	0.0595672	5.08846e-07	-0.0596851	0.000138421	-0.0891291	2.03422e-07
IPI00306933.3	MYO9B	Isoform Short of Myosin-IXb	0.999	5	4	5	0.0358522	0.157321	-0.0401923	0.327646	-0.0883068	0.667745	1	25	15	24	0.0598321	0.00779626	-0.025397	0.104968	-0.0474686	0.0722074
IPI00028883.1	NDUFB8	NADH dehydrogenase [ubiquinone] 1 beta subcomplex subunit 8: mitochondrial	1	7	4	7	0.013762	0.72222	-0.0592531	0.0538695	-0.0291317	0.508051	0.9999	4	2	4	0.0598924	0.120684	-0.03182	0.037097	-0.0456071	0.0616131
IPI00021258.2	ARFIP1	Isoform B of Arfaptin-1	1	6	2	6	-0.115853	0.859355	0.0491915	0.922332	0.24454	0.498146	1	4	2	4	0.0599297	0.896181	0.340719	0.519397	0.379144	0.422717
IPI00033516.1	TUBGCP3	Isoform 1 of Gamma-tubulin complex component 3	1	16	8	14	-0.117657	6.02471e-05	-0.1594	0.00341916	-0.231353	0.0135032	1	40	20	40	0.0600175	5.56058e-05	-0.0523119	0.00169502	-0.0761688	0.000453136
IPI00012608.1	RNF5	E3 ubiquitin-protein ligase RNF5	0.9999	8	3	8	-0.0594076	0.0869333	-0.178498	0.0384265	-0.180816	0.361571	1	13	6	13	0.0601326	0.020755	-0.0310449	0.170099	-0.0840558	0.0936139
IPI00028520.2	NDUFV1	Isoform 1 of NADH dehydrogenase [ubiquinone] flavoprotein 1: mitochondrial	1	23	12	23	-0.0267119	0.0137704	-0.0938736	9.61476e-05	-0.0708423	0.114231	1	31	15	31	0.0601741	0.000372128	-0.0495169	0.00165385	-0.0647999	0.0222498
IPI00221325.3	RANBP2	E3 SUMO-protein ligase RanBP2	1	13	5	7	-0.0810653	0.00237175	-0.0836288	0.206881	0.0292624	0.807701	1	23	11	21	0.0602198	0.0162934	0.0216272	0.575377	0.0116111	0.799563
IPI00006438.1	ERGIC3	Isoform 1 of Endoplasmic reticulum-Golgi intermediate compartment protein 3	1	13	8	13	-0.0302986	0.0406826	-0.128139	0.000106978	-0.0631121	0.198394	1	14	8	14	0.0602356	0.0122585	-0.0158872	0.642755	-0.0394627	0.257629
IPI00015135.1	EXTL3	Exostosin-like 3	0.9999	5	3	5	-0.148668	0.49052	-0.105894	0.420913	-0.282449	0.334191	1	9	6	9	0.0602928	0.233934	-0.00919239	0.918958	-0.0556514	0.306272
IPI00106698.2	PELO	Protein pelota homolog	0.9998	5	3	5	0.00363146	0.880892	0.037732	0.499987	0.0145139	0.855719	1	11	5	11	0.0603055	0.324389	-0.0742068	0.619053	-0.0465482	0.350124
IPI00334601.5	DHX32	Isoform 2 of Putative pre-mRNA-splicing factor ATP-dependent RNA helicase DHX32	0.9998	2	2	2	0.000593563	0.989211	-0.0756428	0.326199	-0.0761474	0.643143	0.9933	2	2	2	0.0605331	0.346711	-0.0488056	0.281756	-0.0558421	0.595371
IPI00217240.1	WDR75	WD repeat-containing protein 75	1	6	3	6	-0.0749333	0.00791549	-0.0850987	0.214512	-0.0902434	0.0090005	1	12	6	12	0.0605475	0.0165923	-0.0129359	0.738376	-0.00261525	0.90224
IPI00005769.1	FANCG	Fanconi anemia group G protein	0.9995	6	3	4	-0.0920621	0.233785	-0.16746	0.547021	-0.054595	0.895012	1	9	5	9	0.0605929	0.00694992	-0.0398045	0.406148	-0.0768406	0.0853407
IPI00299738.1	PCOLCE	Procollagen C-endopeptidase enhancer 1	1	4	2	4	-0.0584165	0.43573	-0.155439	0.180384	-0.894608	0.0929724	1	15	7	15	0.0608093	0.0140285	-0.292805	0.151355	-0.130243	0.0664487
IPI00152981.1	ACAD9	Acyl-CoA dehydrogenase family member 9: mitochondrial	1	18	11	18	-0.0881064	0.0852085	-0.0926382	0.00931488	-0.0515759	0.131587	1	27	16	27	0.0608795	0.00121994	-0.000169434	0.984953	-0.0245045	0.103
IPI00001710.3	C11orf2	Isoform 1 of Protein fat-free homolog	1	11	8	11	-0.053893	0.117547	-0.142359	4.67623e-07	-0.208159	0.0439462	1	24	14	24	0.0609695	0.00212819	-0.0746483	0.00407329	-0.106288	6.4873e-06
IPI00005822.2	CDC23	Isoform 1 of Cell division cycle protein 23 homolog	1	10	6	10	-0.0485031	0.187728	-0.080532	0.00577195	-0.113119	0.00674106	1	16	9	16	0.060988	0.00314592	-0.0350119	0.0570111	-0.0712502	0.00165504
IPI00022353.4	TYK2	Non-receptor tyrosine-protein kinase TYK2	0.9986	5	2	3	0.0149785	0.80654	-0.030492	0.862645	-0.119555	0.413682	1	8	4	6	0.0611879	0.0282188	-0.0306019	0.271551	-0.0145009	0.84292
IPI00031131.4	C20orf3	Isoform 1 of Adipocyte plasma membrane-associated protein	1	7	4	7	0.0103894	0.847378	0.0110168	0.666335	0.00834224	0.955155	1	9	4	9	0.0612019	0.134035	-0.0568603	0.235784	0.071254	0.133008
IPI00176469.2	ADCK3	Isoform 1 of Chaperone activity of bc1 complex-like: mitochondrial	1	8	4	8	-0.050993	0.116852	-0.172535	0.0140974	-0.175237	0.153653	1	16	7	16	0.0612787	0.0749921	-0.070381	0.000312121	-0.113438	0.0061187
IPI00550380.3	TMEM160	Transmembrane protein 160	1	3	2	3	0.0142409	0.436542	-0.00747469	0.907543	0.0516252	0.306904	1	5	3	5	0.0613657	0.0838997	-0.0365371	0.0109403	0.00573223	0.674362
IPI00002188.2	ARFGEF1	Brefeldin A-inhibited guanine nucleotide-exchange protein 1	1	33	5	10	-0.0980862	0.089198	-0.179178	0.000371633	-0.168353	0.0367688	1	78	20	44	0.061378	7.9098e-06	-0.0522465	0.0010289	-0.075992	0.000110884
IPI00298057.3	PPL	Periplakin	0.9284	8	3	5	-0.174821	0.537861	0.37018	0.321157	0.0123435	0.986145	0.923	7	2	2	0.0613992	0.371875	0.0124746	0.868782	-0.0608414	0.773742
IPI00337641.6	TTC7B	Isoform 1 of Tetratricopeptide repeat protein 7B	0.953	2	2	2	-0.16018	0.134848	-0.0811306	0.384782	-0.159118	0.372862	1	10	6	10	0.0614652	0.198638	-0.0581338	0.106869	-0.0653875	0.333286
IPI00290812.2	TTF2	Isoform 1 of Transcription termination factor 2	1	4	2	4	0.0293352	0.0837193	0.00540927	0.976395	-0.0775034	0.261761	1	4	2	4	0.0615468	0.18411	-0.0164803	0.243704	-0.0726358	0.491997
IPI00012970.1	PPP6C	Isoform 1 of Serine/threonine-protein phosphatase 6 catalytic subunit	1	35	12	35	-0.0873031	0.000310775	-0.193967	6.79168e-08	-0.174865	0.000358008	1	32	12	32	0.0618157	0.0206753	-0.0267122	0.0787602	-0.121247	0.00516966
IPI00022891.3	SLC25A4	ADP/ATP translocase 1	1	89	6	12	-0.124931	0.0031474	-0.182861	9.70442e-07	-0.261576	0.00200107	1	155	8	19	0.0620658	0.000597527	-0.0990148	0.0207343	-0.158088	4.2075e-06
IPI00019004.1	SEC62	Translocation protein SEC62	1	9	5	9	-0.0479066	0.0011469	-0.108155	0.0178792	-0.20843	0.197456	1	13	7	12	0.0620961	0.0292612	-0.0132265	0.824519	-0.0685409	0.0853305
IPI00026241.1	BST2	Bone marrow stromal antigen 2	1	13	6	13	-0.0056477	0.753948	-0.108066	0.0032539	-0.114991	0.261339	1	13	6	13	0.0621934	0.0919327	-0.0201296	0.813994	-0.0238867	0.563169
IPI00020226.2	ACOX3	Isoform 1 of Peroxisomal acyl-coenzyme A oxidase 3	1	5	3	5	-0.0649257	0.584039	-0.180851	0.0508218	-0.193285	0.158791	1	12	5	12	0.0622793	0.0612785	-0.00682689	0.854732	-0.0505002	0.192524
IPI00021267.2	EPHA2	Ephrin type-A receptor 2	1	21	10	17	-0.0616189	0.0148161	-0.0882226	0.0137704	-0.0810883	0.233321	1	24	10	18	0.0624008	0.0201661	0.0118493	0.557353	0.00429199	0.880217
IPI00385128.3	LPCAT4	Isoform 1 of Lysophospholipid acyltransferase LPCAT4	1	7	4	7	-0.031282	0.341271	-0.0897382	0.0906532	-0.0867565	0.338854	1	8	4	8	0.0625144	0.0631556	-0.0438325	0.0248317	-0.0600856	0.0365681
IPI00027424.3	GK3P;GK	Isoform 1 of Glycerol kinase	1	9	3	7	-0.00668783	0.879299	-0.145343	0.0135248	-0.213313	0.00630322	1	14	7	14	0.0625148	7.67039e-06	-0.0548191	0.0463809	-0.0700446	0.0435277
IPI00168284.2	UBAC2	Isoform 1 of Ubiquitin-associated domain-containing protein 2	1	22	11	22	-0.0568744	0.114868	-0.193193	1.10167e-05	-0.188458	0.00798932	1	41	13	41	0.0625801	0.0132235	-0.0405111	0.0546401	-0.076295	0.0215605
IPI00027493.1	SLC3A2	Isoform 2 of 4F2 cell-surface antigen heavy chain	1	54	24	54	-0.0403763	0.0109824	-0.055231	6.41072e-05	-0.0039518	0.744451	1	66	21	66	0.0626207	0.000170685	-0.000815552	0.954106	-0.0167592	0.158033
IPI00550703.3	PIGG	Isoform 1 of GPI ethanolamine phosphate transferase 2	0.9972	4	2	4	-0.153604	0.0757887	-0.129255	0.465799	-0.10891	0.693587	1	9	6	9	0.0628741	0.0147841	-0.0569781	0.000136886	-0.0653258	0.0190658
IPI00306382.2	SCAMP3	Isoform 1 of Secretory carrier-associated membrane protein 3	1	12	6	12	-0.0311709	0.624	-0.150673	0.0022605	-0.136901	0.0355858	1	16	7	16	0.0630877	0.0352398	-0.0274801	0.329707	-0.0884365	0.013654
IPI00294728.2	DMXL1	DmX-like protein 1	0.9966	14	4	10	-0.109873	0.171433	-0.0790107	0.463854	-0.059913	0.753948	0.9951	11	3	8	0.0631964	0.586562	0.0114146	0.935406	0.207898	0.116135
IPI00002557.1	CHD3;LOC732272;SNORA69;COPG2	Coatomer subunit gamma-2	1	12	4	6	-0.0281437	0.0469921	-0.0759125	0.15048	-0.0781638	0.314882	1	23	8	15	0.0635987	0.00890134	-0.0374198	4.54442e-05	-0.0540877	0.0455219
IPI00218337.3	LMAN2L	Isoform 2 of VIP36-like protein	0.9987	4	2	4	-0.0547219	0.625614	-0.113885	0.417533	0.0097544	0.948614	1	6	4	6	0.0636062	0.0184412	-0.0199298	0.577198	-0.0124662	0.0068042
IPI00166468.3	TAPT1	cDNA FLJ52307	0.998	4	2	4	-0.174112	0.624108	-0.212479	0.249613	-0.119394	0.638728	1	5	3	5	0.0637031	0.150682	-0.127937	0.35306	-0.0197277	0.0340372
IPI00012434.1	STARD3NL	Isoform 1 of MLN64 N-terminal domain homolog	1	3	2	3	-0.0805586	0.233936	-0.0600106	0.804756	-0.155801	0.1584	1	8	4	8	0.0637369	0.00295035	-0.0351055	0.36273	-0.0596685	0.112546
IPI00604763.2	TMEM66	Transmembrane protein 66	0.9999	4	2	4	-0.0919156	0.441667	-0.223382	0.0953784	-0.738438	0.52647	1	10	5	10	0.0637517	0.219045	-0.404036	0.184022	-0.0670633	0.210802
IPI00020470.4	GLT8D1	Isoform 1 of Glycosyltransferase 8 domain-containing protein 1	0.9996	7	3	7	-0.102606	0.6197	-0.209382	0.0207686	-0.15503	0.232635	1	24	9	24	0.063822	0.00174577	-0.0532271	0.02854	-0.106028	0.000497781
IPI00019022.2	ABCB8	Isoform Long of ATP-binding cassette sub-family B member 8: mitochondrial	0.9995	9	2	3	-0.0969838	0.2433	-0.20604	0.032546	-0.224605	0.244877	1	19	9	13	0.0638318	0.0467942	-0.0481557	0.0532149	-0.0844862	0.00288931
IPI00288940.6	OBSCN	Isoform 1 of Obscurin	0.9814	5	3	5	-0.08233	0.125087	-0.184923	0.0200217	-0.0807853	0.559926	0.993	7	5	7	0.0639211	0.410381	0.0137549	0.781776	-0.030299	0.616155
IPI00001891.1	AUP1	Isoform Long of Ancient ubiquitous protein 1	1	12	5	12	-0.0170703	0.469838	-0.0839311	0.046826	-0.170034	0.00345905	1	16	7	14	0.0640066	0.0212539	-0.0536528	0.0685767	-0.0747023	0.0019808
IPI00019407.1	NSDHL	Sterol-4-alpha-carboxylate 3-dehydrogenase: decarboxylating	1	16	9	16	-0.00249469	0.865637	-0.000901349	0.952875	0.0410324	0.139531	1	8	4	8	0.0641626	0.00618938	0.0678487	0.0074646	0.0427358	0.0288163
IPI00306748.1	ABCB7	Isoform 1 of ATP-binding cassette sub-family B member 7: mitochondrial	1	22	8	17	-0.0852147	0.00372752	-0.141591	0.000482553	-0.148646	1.43898e-05	1	35	14	33	0.0641641	0.00798562	-0.0313882	0.0609673	-0.0675681	0.0105791
IPI00026303.4	PI15	Peptidase inhibitor 15	1	18	6	18	-0.127017	0.000299055	-0.184083	8.40389e-05	-0.430426	0.109361	1	14	6	14	0.0642418	0.0960526	-0.314416	0.129773	-0.150645	0.0263628
IPI00291755.6	NUP210	Isoform 1 of Nuclear pore membrane glycoprotein 210	1	59	29	59	-0.0762408	0.000372653	-0.121456	1.6339e-13	-0.062382	0.00156652	1	81	37	81	0.0643487	1.48714e-05	-0.0383387	0.000153121	-0.031079	0.0211918
IPI00555703.1	TMEM41B	Isoform 1 of Transmembrane protein 41B	1	10	4	10	-0.121228	0.046485	-0.204091	0.00422048	-0.127807	0.00598028	1	12	3	8	0.0644168	0.0788913	-0.0179606	0.782016	-0.0322122	0.539731
IPI00006372.3	TEX264	Testis-expressed sequence 264 protein	0.9997	4	2	4	-0.121153	0.209361	-0.164368	0.00632465	-0.366157	0.538531	1	7	4	7	0.0644691	0.260821	-0.042987	0.262464	-0.0584467	0.220908
IPI00024348.1	PEX13	Peroxisomal membrane protein PEX13	1	4	2	4	-0.119889	0.133083	-0.19843	0.141249	-0.111617	0.311652	1	6	4	6	0.064475	0.0367646	-0.00120978	0.985683	-0.140742	0.0937377
IPI00002506.1	ALG5	Isoform 1 of Dolichyl-phosphate beta-glucosyltransferase	1	5	4	5	0.0134613	0.191072	-0.0572195	0.21104	-0.1048	0.00369466	1	15	8	15	0.0645133	0.0309656	-0.0464495	0.233868	-0.0532153	0.258848
IPI00783380.1	TMEM87B	Isoform 1 of Transmembrane protein 87B	0.997	3	2	3	-0.0856266	0.690769	-0.0729765	0.57059	-0.0628542	0.834664	1	7	4	7	0.0646037	0.112326	-0.224198	0.438568	-0.145736	0.434687
IPI00384497.3	PTPLB	3-hydroxyacyl-CoA dehydratase 2	1	9	4	9	-0.0726454	0.0577904	-0.183429	0.00156656	-0.204019	0.000832452	1	26	8	26	0.0646627	0.000987337	-0.0117975	0.746597	-0.162495	0.00510481
IPI00889514.2	HEATR7A	Isoform 1 of HEAT repeat-containing protein 7A	0.9998	11	5	9	-0.101044	0.0917642	-0.0380987	0.815044	-0.127687	0.299292	1	9	6	9	0.0646665	0.0169268	-0.0330794	0.0717916	-0.068248	0.126013
IPI00219483.1	SNRNP70	Isoform 2 of U1 small nuclear ribonucleoprotein 70 kDa	0.9993	3	2	3	0.133202	0.380795	0.039286	0.643624	-0.134448	0.209446	1	3	2	3	0.0646966	0.0520952	-0.00953429	0.799563	-0.032431	0.681619
IPI00743813.3	ASPM	Isoform 1 of Abnormal spindle-like microcephaly-associated protein	0.9978	14	7	9	-0.151674	0.0378319	-0.0819476	0.68028	-0.171747	0.0565266	0.9996	11	5	6	0.0648212	0.0426154	-0.0146693	0.654756	-0.143226	0.00014343
IPI00177509.4	TRAPPC5	Trafficking protein particle complex subunit 5	1	8	4	6	-0.0323553	0.296615	-0.109065	0.0953249	-0.0545043	0.18272	1	6	2	4	0.0648275	0.459566	-0.0246821	0.0735847	-0.0415091	0.483215
IPI00002372.1	ABCD3	Isoform 1 of ATP-binding cassette sub-family D member 3	1	48	19	46	-0.0999754	2.41399e-05	-0.181232	1.78861e-14	-0.201397	6.23139e-12	1	70	27	68	0.0648603	1.5313e-07	-0.0566215	2.29983e-06	-0.0951394	1.40212e-06
IPI00412147.1	SLC27A4	Long-chain fatty acid transport protein 4	1	14	4	8	-0.0797999	0.139639	-0.167541	0.00389649	-0.0872175	0.324679	1	14	6	13	0.0648709	0.027047	-0.073447	0.106274	-0.0676961	0.114209
IPI00304264.3	DERL2	Derlin-2	1	10	3	10	-0.137904	0.160571	-0.298328	1.0105e-05	-0.18563	0.246328	1	10	2	10	0.0649008	0.296484	-0.057928	0.330531	-0.0772	0.284784
IPI00015602.1	TOMM70A	Mitochondrial import receptor subunit TOM70	1	20	11	20	-0.0361574	0.244876	-0.0129971	0.213859	-0.0094857	0.838382	1	19	11	19	0.0649222	0.00655287	0.000941549	0.962068	-0.00181839	0.892913
IPI00032325.1	CSTA	Cystatin-A	1	15	6	15	-0.297209	8.02716e-05	-0.290247	4.03375e-05	-0.287621	0.000741373	1	10	5	10	0.0650165	0.415927	0.120079	0.00648369	0.130503	0.00154684
IPI00027728.1	SLC7A1	High affinity cationic amino acid transporter 1	1	17	6	13	-0.0979856	0.00336674	-0.188816	0.000237051	-0.242983	0.0385019	1	23	8	21	0.0650456	0.00414362	-0.11656	0.37499	-0.134996	0.00206132
IPI00382821.3	C5orf32	UPF0467 protein C5orf32	1	5	2	5	-0.155983	0.0491941	-0.193589	0.058659	-0.0563858	0.768465	1	4	2	4	0.0650938	0.65393	-0.0299069	0.829749	-0.0599051	0.145482
IPI00016853.3	TMEM184B	Transmembrane protein 184B	0.9916	3	2	3	-0.152008	0.338165	-0.261922	0.188046	-0.249012	0.214182	1	6	3	6	0.0651195	0.343802	-0.104602	0.403804	-0.128504	0.0418986
IPI00646625.1	TAP1	Antigen peptide transporter 1	1	20	11	20	-0.0591983	0.0108077	-0.168484	6.41072e-05	-0.181393	6.12413e-05	1	27	12	27	0.0652422	0.0419766	-0.0624413	0.160179	-0.0754484	0.000278039
IPI00014877.4	QPCTL	Glutaminyl-peptide cyclotransferase-like protein	1	9	5	9	-0.024735	0.146109	-0.135069	0.00043592	-0.241256	0.000298372	1	25	11	25	0.065382	5.55608e-05	-0.0194158	0.399207	-0.0439648	0.176719
IPI00029264.4	CYC1	Cytochrome c1: heme protein: mitochondrial	1	21	9	21	-0.0476211	0.0952049	-0.137928	0.00185811	-0.0986884	0.000738299	1	24	9	24	0.0654127	0.0026281	-0.0235149	0.262708	-0.0871338	0.00820881
IPI00013788.1	HTATSF1	HIV Tat-specific factor 1	1	13	7	13	0.1095	0.504716	0.0537601	0.800378	0.101701	0.671564	0.9992	4	3	4	0.0655462	0.501952	-0.220932	0.347346	0.172733	0.135348
IPI00220993.1	CNP	Isoform CNPI of 2':3'-cyclic-nucleotide 3'-phosphodiesterase	1	32	15	30	-0.0450701	0.0542237	-0.0902039	1.08447e-08	-0.0679912	0.159645	1	41	16	37	0.0655465	1.19554e-05	0.000612303	0.968877	-0.0331144	0.135006
IPI00797738.1	COX6B1	Cytochrome c oxidase subunit 6B1	1	24	7	24	-0.0764423	0.000731289	-0.20126	1.91555e-05	-0.0686509	0.0277264	1	25	7	25	0.0655573	0.000936817	0.00171022	0.947088	-0.0906676	0.0367343
IPI00296157.6	RETSAT	Isoform 1 of All-trans-retinol 13:14-reductase	0.9912	3	2	3	-0.502205	0.551701	-0.330416	0.374488	-0.178353	0.0124526	1	17	9	17	0.0657914	0.00314858	-0.0422775	0.221845	-0.0465559	0.371507
IPI00064193.3	TMX3	Isoform 1 of Protein disulfide-isomerase TMX3	1	12	6	12	-0.010232	0.13752	-0.0997993	0.000690577	-0.0290405	0.325255	1	12	6	12	0.0658131	0.0341994	-0.00258419	0.930692	-0.0364286	0.150726
IPI00059279.5	EXOC4	Exocyst complex component 4	0.9991	6	2	4	-0.0733012	0.584758	-0.0908522	0.53111	-0.186295	0.603796	1	15	10	15	0.0658927	0.00275188	-0.0524057	0.00685517	-0.0413038	0.535056
IPI00298971.1	VTN	Vitronectin	0.9981	3	2	3	-0.0800389	0.4205	-0.119216	0.493913	-0.0220816	0.514218	0.9976	4	2	4	0.0659429	0.0905906	0.0555055	0.36372	0.00724964	0.599442
IPI00060148.3	CCDC127	Coiled-coil domain-containing protein 127	0.9998	4	2	4	-0.0233305	0.410831	-0.115053	0.0349714	-0.0618361	0.158672	1	14	8	14	0.0659525	0.00434062	-0.0453641	0.0717916	-0.0754163	0.00409119
IPI00892682.1	TAP2	antigen peptide transporter 2 isoform 1	1	43	17	39	-0.0977943	2.45594e-07	-0.191591	2.61581e-08	-0.208482	2.46118e-05	1	45	16	41	0.0659959	3.69627e-05	-0.0556802	0.000393217	-0.0830975	0.00126006
IPI00747787.2	NCAPD3	Condensin-2 complex subunit D3	1	24	15	24	-0.0387995	0.132252	-0.0885256	0.03049	-0.0976518	0.293831	1	47	24	46	0.0660551	0.000518371	-0.068102	0.00307909	-0.0671171	0.0194685
IPI00464993.4	AGPAT2	1-acylglycerol-3-phosphate O-acyltransferase 2	1	5	4	5	-0.0600747	0.0529043	-0.182364	0.00116088	-0.199941	0.324639	1	15	6	15	0.0660828	0.129567	-0.0732958	0.00883868	-0.115339	0.00264308
IPI00023064.1	NDUFAF4	NADH dehydrogenase [ubiquinone] 1 alpha subcomplex assembly factor 4	1	6	2	6	-0.0191774	0.650249	-0.135438	0.10698	-0.0542092	0.211998	1	10	5	10	0.0662362	0.019475	-0.0466702	0.000941971	-0.068968	0.000979462
IPI00902633.1	-	cDNA FLJ35471 fis: clone SMINT2006708: highly similar to Homo sapiens ubiquitin specific peptidase 31 (USP31): mRNA	0.958	3	3	3	0.134027	0.737567	0.156599	0.718014	0.267199	0.0846222	0.9983	7	3	7	0.0664822	0.456594	0.00465928	0.968605	0.00625429	0.96862
IPI00550165.4	DHRS7B	Dehydrogenase/reductase SDR family member 7B	1	8	4	8	-0.069764	0.0384265	-0.176953	0.00138333	-0.23743	0.0188291	1	17	9	17	0.0665008	0.000255077	-0.0427705	0.0122734	-0.075353	0.00248823
IPI00010255.3	RHBDD2	Rhomboid domain-containing protein 2	1	11	4	9	-0.0938172	0.0177184	-0.201433	0.00361528	-0.191378	0.0699266	1	6	3	6	0.0665642	0.0553692	-0.0514701	0.0299787	-0.0927519	0.193288
IPI00549664.4	TEX10	Testis-expressed sequence 10 protein	1	13	8	13	-0.0316838	0.28176	-0.131989	2.53476e-05	-0.170493	0.00377914	1	41	19	41	0.0665838	2.84721e-07	-0.0508805	2.08521e-05	-0.098583	1.11435e-06
IPI00298625.2	LYN	Isoform LYN A of Tyrosine-protein kinase Lyn	0.9998	6	2	3	-0.0661544	0.619058	-0.0955866	0.00635073	0.0162488	0.679562	1	15	6	10	0.0665946	0.234463	-0.0260861	0.550862	0.0258811	0.591373
IPI00376394.4	QSOX2	Sulfhydryl oxidase 2	1	38	19	36	-0.0357153	0.0597341	-0.106411	2.8505e-05	-0.0731379	0.0148119	1	36	17	34	0.0667772	0.000222766	-0.0153609	0.52876	-0.0974541	0.000874109
IPI00010349.1	AGPS	Alkyldihydroxyacetonephosphate synthase: peroxisomal	1	22	14	22	-0.0382714	0.0417037	-0.0798139	2.74163e-05	-0.0890715	0.0250776	1	27	15	27	0.0668745	0.000471984	-0.0253727	0.0985173	-0.0432868	0.138345
IPI00304676.5	INTS5	Integrator complex subunit 5	1	9	4	7	-0.0943634	0.0201542	-0.154795	0.0136282	-0.26858	0.045433	1	9	5	9	0.067038	0.115116	-0.202943	0.181738	-0.0671726	0.114522
IPI00219518.7	ARL1	ADP-ribosylation factor-like protein 1	1	15	6	13	-0.11919	0.00177081	-0.188705	6.18972e-06	-0.131782	0.00188606	1	17	5	17	0.0672225	0.0163451	-0.0916523	0.0487039	-0.112671	0.00219745
IPI00020883.3	HIGD2A	HIG1 domain family member 2A	1	8	3	8	-0.113695	0.0164822	-0.230866	0.00453747	-0.195039	0.0422246	0.9977	8	2	8	0.0672816	0.307979	-0.0990369	0.379922	-0.185962	0.158408
IPI00028493.4	TSC2	Isoform 1 of Tuberin	1	12	5	12	-0.0616583	0.0228011	-0.176395	0.11633	-0.139725	0.0857308	1	32	17	32	0.0673098	0.00112321	-0.0584637	0.0308964	-0.0697429	0.000171208
IPI00014845.10	DNAH8	Isoform 1 of Dynein heavy chain 8: axonemal	0.9909	7	5	7	0.067614	0.618762	0.11571	0.59362	0.0828291	0.500531	0.9764	9	6	9	0.0673469	0.0673854	-0.041614	0.434742	0.0750138	0.0657253
IPI00023664.4	CHEK1	Serine/threonine-protein kinase Chk1	0.9997	3	2	3	-0.1219	0.42592	-0.168379	0.221858	-0.319355	0.443337	1	7	4	7	0.0677277	0.0445326	-0.0475386	0.496255	-0.0868905	0.0259287
IPI00166079.4	VKORC1L1	Vitamin K epoxide reductase complex subunit 1-like protein 1	1	12	5	10	-0.0840793	0.0328385	-0.184047	0.000321766	-0.282035	0.148736	1	17	6	15	0.0678052	0.045604	-0.11362	0.156759	-0.10853	0.00460426
IPI00024642.2	CCDC47	Isoform 1 of Coiled-coil domain-containing protein 47	1	7	4	7	0.0901424	0.294287	0.0406364	0.410864	0.136137	0.0858348	1	17	8	17	0.0678335	0.0404606	-0.00291265	0.919552	-0.0178381	0.822366
IPI00152441.3	HM13	Isoform 1 of Minor histocompatibility antigen H13	1	18	5	18	-0.110235	0.000145803	-0.19666	0.000195847	-0.13022	0.00262599	1	15	4	15	0.0679521	0.0117151	-0.0314441	0.596375	-0.10916	0.0568839
IPI00062213.4	PHOSPHO2-KLHL23;KLHL23	Kelch-like protein 23	1	10	6	10	-0.128461	0.0130177	-0.215634	3.92733e-07	-0.193493	0.00963279	1	9	5	9	0.0684032	0.291539	-0.315172	0.0815055	-0.0619798	0.0596966
IPI00514538.2	TMEM63B	Isoform 1 of Transmembrane protein 63B	1	6	3	6	-0.0971431	0.00687146	-0.162719	0.304521	-0.159554	0.0111008	1	11	6	11	0.0686415	0.0522116	-0.0534099	0.327421	-0.0802677	0.153492
IPI00872350.2	GALC	Isoform 1 of Galactocerebrosidase	1	11	7	11	-0.1083	0.00225088	-0.224887	6.50406e-06	-0.210364	0.00148557	1	20	8	19	0.068933	0.00498577	-0.0675329	0.00676328	-0.0961684	0.000824705
IPI00065486.3	ABCB6	Isoform 2 of ATP-binding cassette sub-family B member 6: mitochondrial	1	13	8	9	-0.0925625	0.1025	-0.0849654	0.0648765	-0.206201	0.00444952	1	24	10	24	0.0690062	0.000701868	-0.0275194	0.421283	-0.0530868	0.187464
IPI00470896.4	ZFYVE26	Isoform 2 of Zinc finger FYVE domain-containing protein 26	0.9984	8	3	6	-0.0496351	0.901237	-0.0698766	0.856488	-0.036955	0.915774	1	21	12	17	0.0690225	0.00108516	-0.0462807	0.040623	-0.0767218	0.000127222
IPI00328361.7	SARS2	Seryl-tRNA synthetase: mitochondrial	0.9996	3	3	3	0.0770278	0.110334	0.110486	0.615468	0.194062	0.062581	1	3	2	3	0.0691784	0.391648	0.0749651	0.114943	0.0844594	0.135593
IPI00219682.6	STOM	Erythrocyte band 7 integral membrane protein	1	9	4	9	-0.0402759	0.0387203	-0.120203	0.001617	-0.0573482	0.214373	0.9996	6	4	6	0.0692255	0.0424646	-0.0175929	0.358708	-0.0101779	0.530526
IPI00940256.2	TBX2	T-box transcription factor TBX2	1	4	2	4	0.0418456	0.67029	0.0230613	0.840455	0.075556	0.695931	1	7	4	7	0.0692864	0.0902309	0.035714	0.0494377	0.0498298	0.0494504
IPI00003293.1	DGKE	Diacylglycerol kinase epsilon	1	9	5	9	-0.108374	0.00381172	-0.198039	0.00436842	-0.333355	0.0401595	1	21	12	21	0.0693073	0.000596409	-0.0594887	0.0123501	-0.0935154	0.0162122
IPI00013735.1	FASTKD2	Isoform 1 of FAST kinase domain-containing protein 2	1	4	3	4	-0.0725751	0.125088	-0.194331	0.327646	-0.21901	0.437674	1	19	10	19	0.0693263	0.0230874	-0.0946389	0.0819073	-0.080402	1.53643e-06
IPI00947285.1	SBSN	suprabasin isoform 1 precursor	1	9	3	9	-0.260309	0.00574363	-0.184644	0.00441183	-0.302295	0.0166957	1	13	6	13	0.0693888	0.121202	0.125441	0.0146929	0.086295	0.317529
IPI00016956.1	AGPAT4	1-acyl-sn-glycerol-3-phosphate acyltransferase delta	1	4	2	4	-0.0884477	0.447823	-0.211458	0.215528	-0.226886	0.0922475	1	4	2	4	0.069505	0.0645721	-0.0613563	0.0767349	-0.106364	0.294745
IPI00294402.1	ORC3	Isoform 1 of Origin recognition complex subunit 3	1	8	4	6	-0.0871336	0.0283392	-0.176191	0.00597197	-0.339666	0.00635032	1	22	11	22	0.069606	8.80846e-05	-0.0540061	0.236271	-0.0996864	4.86533e-05
IPI00030847.3	TM9SF3	Transmembrane 9 superfamily member 3	1	35	14	35	-0.133183	5.72041e-06	-0.215661	3.31912e-08	-0.242618	3.37463e-08	1	41	14	40	0.069639	5.25477e-05	-0.0416203	0.00759875	-0.102196	3.46446e-07
IPI00006170.2	FANCA	Isoform 1 of Fanconi anemia group A protein	1	7	5	7	-0.0759757	0.163197	-0.1095	0.0586925	-0.217042	0.00520425	1	36	19	36	0.0697071	2.96585e-05	-0.0661806	2.91451e-05	-0.0886848	9.21745e-07
IPI00001952.5	ENDOD1	Endonuclease domain-containing 1 protein	1	5	2	5	-0.110223	0.459629	-0.17443	0.267797	-0.178372	0.33351	1	9	5	9	0.0700858	0.00954993	-0.0469989	0.00441705	-0.0220404	0.74782
IPI00002468.6	UBIAD1	Isoform 1 of UbiA prenyltransferase domain-containing protein 1	0.9993	4	2	4	-0.077156	0.169037	-0.201887	0.116069	-0.162119	0.378036	1	6	3	6	0.0701042	0.00195011	-0.0320414	0.191034	-0.0853654	0.265968
IPI00033075.3	ABHD16A	Abhydrolase domain-containing protein 16A	1	5	3	5	-0.0162167	0.666072	-0.0788592	0.444053	-0.0521243	0.141323	1	7	5	7	0.0701132	0.126653	-0.022992	0.38306	-0.0456614	0.112546
IPI00102928.2	CYB5D2	Neuferricin	1	25	10	25	-0.120604	3.21386e-05	-0.237292	1.60638e-06	-0.230363	0.0108286	1	23	10	23	0.0701478	0.00188788	-0.0684039	0.00487812	-0.100154	0.0412945
IPI00299387.3	TIMMDC1	Translocase of inner mitochondrial membrane domain-containing protein 1	1	12	6	12	-0.0573225	3.51214e-05	-0.150143	6.79097e-05	-0.206493	0.00411827	1	15	8	15	0.0701771	0.0427393	-0.0405067	0.227241	-0.0684665	0.0546401
IPI00102036.1	ARL5B	ADP-ribosylation factor-like protein 5B	0.9996	3	2	3	-0.0516093	0.659046	-0.162711	0.376007	-0.112269	0.522606	1	9	4	9	0.0702241	0.0452108	-0.125657	0.0812245	-0.0968514	0.0258455
IPI00072541.4	PCID2	Isoform 3 of PCI domain-containing protein 2	1	25	12	25	-0.0277981	0.251063	-0.103518	0.00289269	-0.24174	0.0889374	1	34	16	34	0.0703629	0.0120921	-0.0336394	0.0905906	-0.0876333	0.00611524
IPI00397994.4	C4orf52	Isoform 1 of Uncharacterized protein C4orf52	1	5	2	5	-0.0111001	0.708986	-0.126336	0.328076	-0.0267029	0.739002	1	6	3	6	0.0704547	0.158746	-0.0502821	0.140021	-0.0789958	0.376962
IPI00297492.2	STT3A	Dolichyl-diphosphooligosaccharide--protein glycosyltransferase subunit STT3A	1	71	21	66	-0.116367	3.61698e-08	-0.244676	2.0255e-14	-0.263793	2.03601e-10	1	120	24	111	0.0706579	0.000237779	-0.0522882	0.0129562	-0.112478	2.37105e-05
IPI00101952.5	SLC35E1	Isoform 1 of Solute carrier family 35 member E1	1	8	4	8	-0.0760899	0.00278563	-0.185099	0.00628519	-0.193956	0.0592883	1	10	6	10	0.0707253	0.00531024	-0.0545686	0.0176752	-0.0634726	0.188909
IPI00291373.2	ABCD1	ATP-binding cassette sub-family D member 1	1	9	4	7	-0.0967867	0.0143319	-0.267689	0.0265864	-0.335816	0.0220424	1	18	7	14	0.0707767	0.0752756	-0.0467052	0.0220596	-0.130682	6.43658e-05
IPI00019141.1	AGPAT1	1-acyl-sn-glycerol-3-phosphate acyltransferase alpha	1	3	3	3	-0.0798026	4.76884e-05	-0.198557	0.0162217	-0.137577	0.103683	1	14	7	14	0.07078	0.00292295	-0.042781	0.00236905	-0.0844345	0.00168662
IPI00006538.1	PTDSS2	Phosphatidylserine synthase 2	1	9	4	9	-0.0927809	0.0665072	-0.169583	0.111206	-0.165896	0.025376	1	16	6	16	0.0708605	0.185991	-0.0384108	0.253765	-0.0599865	0.0088738
IPI00384867.4	SLC35B2	Isoform 2 of Adenosine 3'-phospho 5'-phosphosulfate transporter 1	1	19	9	19	-0.102873	0.000103722	-0.22939	1.55532e-06	-0.22885	0.000171033	1	29	11	29	0.0708963	0.00024968	-0.0780127	0.00133537	-0.107339	0.000759602
IPI00549761.3	ALG1	Chitobiosyldiphosphodolichol beta-mannosyltransferase	1	13	7	13	-0.0651322	0.0150159	-0.208687	0.000116758	-0.158951	0.00302433	1	19	8	19	0.0710226	0.0370041	-0.049904	0.0173098	-0.0673365	0.00178776
IPI00872797.2	C16orf62	hypothetical protein LOC57020	0.9998	6	4	6	-0.102781	0.169177	-0.138529	0.0755787	-0.289141	0.0133001	1	15	8	15	0.071271	0.0133893	-0.020706	0.485265	-0.0549145	0.0692846
IPI00604599.2	TMED3	Transmembrane emp24 domain-containing protein 3	0.9995	3	2	3	-0.0778975	0.476044	-0.107362	0.0780637	-0.0222363	0.225605	1	3	2	3	0.0713074	0.102375	-0.134281	0.629228	-0.0632895	0.715467
IPI00328170.9	MOGS	Mannosyl-oligosaccharide glucosidase	1	20	11	20	0.0158843	0.56987	-0.0361289	0.184946	0.0136352	0.463542	1	25	13	25	0.0714122	0.000466986	0.0291821	0.122859	0.0283859	0.132015
IPI00304306.5	DNAJC19	Mitochondrial import inner membrane translocase subunit TIM14	1	12	6	12	-0.0618552	0.105761	-0.141771	0.0360777	-0.135441	0.0399602	1	23	9	23	0.0714716	0.000147177	-0.0323882	0.178373	-0.117895	7.50763e-06
IPI00006211.4	VAPB	Isoform 1 of Vesicle-associated membrane protein-associated protein B/C	1	17	8	17	-0.0421274	0.0656267	-0.12411	0.0447947	-0.01854	0.658605	1	21	8	21	0.0715405	0.0513596	-0.0441424	0.00489994	-0.088442	0.0315944
IPI00339381.3	HLTF	Isoform 1 of Helicase-like transcription factor	1	5	4	5	-0.0574866	0.361202	-0.0821158	0.093951	-0.128857	0.180752	1	14	7	14	0.0715746	0.0566304	0.00820169	0.706913	-0.0345761	0.386645
IPI00745125.2	SOAT1	Sterol O-acyltransferase 1	1	32	9	28	-0.0651332	0.0185033	-0.190523	1.78173e-05	-0.307418	0.00188361	1	27	9	21	0.0716548	0.0408543	-0.0641776	0.432049	-0.0854415	0.00896523
IPI00260090.3	ELMO2	cDNA FLJ60834: highly similar to Engulfment and cell motility protein 2	1	7	5	7	0.00107035	0.992125	0.132601	0.0288401	0.0441107	0.0876351	1	13	8	12	0.071774	0.000134759	-0.0142399	0.617374	0.0160135	0.345101
IPI00956685.1	GOLGA7	Golgin subfamily A member 7 isoform b	1	10	3	6	-0.0625488	0.649443	-0.125887	0.0474573	0.045262	0.140202	1	11	4	7	0.0718323	0.0210299	0.0108847	0.798419	-0.0350875	0.346122
IPI00290799.5	C18orf19	Uncharacterized protein C18orf19	1	9	4	7	-0.0832827	0.074533	-0.160093	0.0219298	-0.120109	0.0397137	1	6	3	6	0.0718551	0.201223	-0.0501038	0.277543	-0.117798	0.0123328
IPI00059955.3	DHRS13	Isoform 1 of Dehydrogenase/reductase SDR family member 13	0.9971	2	2	2	-0.191372	0.5311	-0.0925376	0.0898982	-0.295204	0.397231	1	18	8	18	0.0721033	0.00400963	-0.0518228	0.571009	-0.0560219	0.380441
IPI00470674.5	CYB5R1	NADH-cytochrome b5 reductase 1	1	6	3	6	-0.0815597	0.074116	-0.164495	0.000422537	-0.0577847	0.114754	1	7	4	7	0.0722218	0.287143	-0.0326853	0.0965126	-0.104299	0.161829
IPI00166044.1	RPTOR	Isoform 1 of Regulatory-associated protein of mTOR	1	9	5	8	-0.0128054	0.0756276	-0.13792	2.90807e-05	-0.102728	0.0163331	1	21	12	20	0.0726057	0.000153302	-0.015837	0.337362	-0.0335339	0.320344
IPI00031133.1	SLC25A33	Solute carrier family 25 member 33	1	7	3	5	-0.0425532	0.020552	-0.159251	0.003057	-0.138664	0.105557	1	13	4	9	0.0726746	0.0120898	-0.163541	0.23233	-0.0756658	0.10403
IPI00003886.3	SNORD19B;GNL3	Isoform 2 of Guanine nucleotide-binding protein-like 3	1	6	4	6	0.0047758	0.905737	0.0266456	0.569351	-0.0404328	0.624398	1	17	11	17	0.0727609	0.000168149	-0.0325193	0.482992	-0.0724337	0.027047
IPI00022277.3	CCDC56	Coiled-coil domain-containing protein 56	1	9	4	9	-0.055177	0.438867	-0.148692	0.206392	-0.112812	0.16716	1	17	4	17	0.0727861	0.296848	-0.0184069	0.681603	-0.0997871	0.00792699
IPI00385987.6	DAGLB	Isoform 1 of Sn1-specific diacylglycerol lipase beta	1	19	11	19	-0.0928044	1.57485e-05	-0.183494	2.75205e-06	-0.148716	0.000102798	1	26	14	26	0.0729012	0.00368967	-0.0818315	4.23527e-05	-0.098023	0.00352988
IPI00217094.1	ZDHHC21	Probable palmitoyltransferase ZDHHC21	1	6	3	6	-0.0547356	0.0823232	-0.191656	0.0572199	-0.815784	0.208219	1	10	5	10	0.0729619	0.256184	-0.141649	0.448716	-0.138596	0.0491781
IPI00100030.1	PIGT	Isoform 1 of GPI transamidase component PIG-T	1	30	15	30	-0.106504	3.61772e-05	-0.194395	4.19878e-10	-0.223666	4.07248e-08	1	49	22	49	0.0733371	8.68929e-07	-0.0474074	0.033289	-0.0999771	4.09454e-06
IPI00003004.1	SLC25A22	Mitochondrial glutamate carrier 1	1	21	11	21	-0.00488147	0.684646	-0.125393	8.21209e-06	-0.147987	9.64527e-05	1	31	10	31	0.0733376	0.000977919	-0.036107	0.091391	-0.0753781	0.00283551
IPI00001618.2	RAB39	Ras-related protein Rab-39A	1	9	5	8	-0.0624454	0.068721	-0.157675	1.77846e-06	-0.241491	0.105145	1	16	6	12	0.0734317	0.000757773	-0.0951041	0.225055	-0.160126	0.0364116
IPI00152658.1	NEK7	Isoform 1 of Serine/threonine-protein kinase Nek7	0.9969	3	2	3	-0.0140191	0.805252	-0.065286	0.179889	-0.0673229	0.657654	1	6	3	6	0.0735405	0.0049707	-0.0358045	0.267415	-0.0500875	0.163516
IPI00027448.3	ATP5L	ATP synthase subunit g: mitochondrial	1	17	5	15	-0.0769999	0.002524	-0.131944	0.00144167	-0.116745	0.0135017	1	13	4	13	0.0736336	0.233156	-0.0558631	0.235006	-0.106268	0.0305049
IPI00013459.1	NDUFB5	NADH dehydrogenase [ubiquinone] 1 beta subcomplex subunit 5: mitochondrial	1	7	2	7	-0.0241443	0.845775	-0.0649435	0.0569261	0.0379145	0.831353	1	23	7	23	0.0736771	0.0145007	-0.0181465	0.530939	-0.117724	0.0216923
IPI00106966.4	TMEM70	Isoform 1 of Transmembrane protein 70: mitochondrial	1	10	3	8	-0.101858	0.104878	-0.169981	0.0300041	-0.159255	0.0644497	1	15	6	15	0.0743047	0.00410312	-0.044378	0.0371956	-0.0993702	0.00157677
IPI00028369.6	KIAA1715	Isoform 1 of Protein lunapark	1	21	10	21	-0.0720466	1.12102e-06	-0.227535	4.31875e-06	-0.181968	3.51889e-06	1	44	16	44	0.0744465	2.968e-05	-0.0652377	0.145481	-0.100677	0.000148513
IPI00016372.1	RAB9A	Ras-related protein Rab-9A	1	10	7	10	-0.044258	0.00611357	-0.114625	8.93898e-06	-0.0237671	0.636569	1	10	6	10	0.0748437	0.000871169	-0.0112004	0.855341	-0.0271258	0.528822
IPI00034159.1	ATP6V0D1	V-type proton ATPase subunit d 1	1	5	2	5	-0.0562849	0.255025	-0.0787116	0.221858	-0.30662	0.582253	1	12	5	12	0.0749695	0.072129	-0.0360704	0.228212	-0.0562114	0.00365692
IPI00157215.5	C19orf52	Uncharacterized protein C19orf52	1	9	5	9	-0.0934835	0.0292631	-0.134289	0.00774724	-0.156305	0.00395222	1	13	5	12	0.0752101	0.225775	-0.0501255	0.151798	-0.0688037	0.00755569
IPI00333913.9	NBAS	Isoform 1 of Neuroblastoma-amplified sequence	1	55	31	54	-0.0784224	2.23522e-07	-0.156465	8.34491e-11	-0.147884	6.65618e-08	1	76	36	72	0.0752724	7.42399e-09	-0.0581267	5.00998e-05	-0.0635515	4.03741e-07
IPI00646857.3	MTX3	Isoform 1 of Metaxin-3	1	7	5	7	0.00590003	0.870677	-0.132004	0.0243586	-0.145785	0.231225	1	19	9	17	0.0753286	0.00380762	-0.0469937	0.0432283	-0.0786851	0.00144721
IPI00044326.3	CHST14	Carbohydrate sulfotransferase 14	1	4	3	4	0.0190962	0.143304	-0.0978366	0.299829	-0.0389847	0.488153	1	10	4	8	0.0753663	0.0227177	-0.034322	0.0511307	-0.0180722	0.463216
IPI00101186.6	RRP12	Isoform 1 of RRP12-like protein	1	8	8	8	-0.0330473	0.402665	-0.0964865	0.0215802	-0.0634069	0.348625	1	36	19	36	0.0754064	0.000168779	-0.0552549	0.012646	-0.0916654	0.000400881
IPI00985452.1	CORO7-PAM16	CORO7-PAM16 protein	1	16	8	15	-0.025735	0.309631	-0.179885	0.00409952	-0.14682	0.00374242	1	14	6	13	0.0754711	0.0331684	-0.0143391	0.487854	-0.060572	0.171166
IPI00166729.4	AZGP1	Zinc-alpha-2-glycoprotein	1	13	6	13	-0.263575	0.000237051	-0.203498	0.00137615	-0.194179	0.037115	1	13	7	13	0.0755319	0.249965	0.279497	0.000967041	0.288701	3.033e-06
IPI00005695.1	NDUFA1	NADH dehydrogenase [ubiquinone] 1 alpha subcomplex subunit 1	0.9998	3	2	3	-0.183357	0.504097	0.26366	0.717916	-0.290245	0.45176	1	6	3	6	0.0755333	0.0503403	-0.0351017	0.00128414	-0.102848	0.00915453
[truncated: 371 more rows]
